# Supplementary material for: The Landscapes of Full-Length Transcripts and Splice Isoforms as Well as Transposons Exonization in the Lepidopteran Model System, Bombyx mori
Source: Front Genet. 2021 Sep 14;12:704162. doi: 10.3389/fgene.2021.704162 (PMC8476886; doi:10.3389/fgene.2021.704162)
Supplement: Supplementary file 2 [file Table2.XLSX]

## Sheet: Sheet1
Supplementary table 2 Primers for alternative splicing events verification
Transcripts	Primer frequence
PB.394	5' CCACCAACAAGGCAACAATAAG 3'
	5' ACCTGAGACGAAAGACGCTAAAG 3'
PB.233	5' AAGCCTGTCCTGGTGAAACTG 3'
	5' ATAGCGGAGCCTCGGATTG 3'
PB.34222	5' AATCGTGTCTACCGTGCTTTG 3'
	5' CTTTGCGATGTTGCGTTTG 3'
PB.943	5' TCAAGCGAAAGAAGAGCAAGAA 3'
	5' CGAGTTCAGCAATAGCCCAAT 3'
PB.687	5' GTTAGAAAGGCGTAGTGTTGTGC 3'
	5' CCGTCGCTTTGATGAGTAACTG 3'
