# Supplementary material for: The Landscapes of Full-Length Transcripts and Splice Isoforms as Well as Transposons Exonization in the Lepidopteran Model System, Bombyx mori
Source: Front Genet. 2021 Sep 14;12:704162. doi: 10.3389/fgene.2021.704162 (PMC8476886; doi:10.3389/fgene.2021.704162)
Supplement: Supplementary file 3 [file Table3.XLSX]

## Sheet: Sheet1
Supplementary table 3 The number of polymerases reads and subreads of each cDNA size library.
cDNA size	SMRT Cells	Polymerase Reads	Post-Filter Polymerase Reads	Post-Filter Number of Subread	Post-Filter Mean Subread length
1-2K	3	450876	308859	4019898	1606
2-3K	3	450876	281086	2143298	2662
3-6K	2	300584	187756	937221	3969
