# Supplementary material for: The Landscapes of Full-Length Transcripts and Splice Isoforms as Well as Transposons Exonization in the Lepidopteran Model System, Bombyx mori
Source: Front Genet. 2021 Sep 14;12:704162. doi: 10.3389/fgene.2021.704162 (PMC8476886; doi:10.3389/fgene.2021.704162)
Supplement: Supplementary file 5 [file Table9.XLSX]

## Sheet: Sheet1
Supplementary table 9 The LncRNA identified in this study are compared with previously reported LncRNA.
LncRNA identified in this study	Annotation
PB.1.4	bmlnct_0482
PB.3.1	bmlnct_0369
PB.4.1	bmlnct_1920
PB.16.1	bmlnct_0375
PB.17.1	bmlnct_0375
PB.25.1	bmlnct_0507
PB.28.10	bmlnct_0392
PB.29.8	bmlnct_1662
PB.35.1	bmlnct_0764
PB.45.1	bmlnct_0377
PB.48.1	gb|DN237772|
PB.55.1	bmlnct_2253
PB.62.1	bmlnct_0471
PB.62.2	bmlnct_0471
PB.62.3	bmlnct_2262
PB.62.4	bmlnct_1335
PB.69.4	bmlnct_0394
PB.70.1	bmlnct_0394
PB.72.2	bmlnct_0530
PB.72.3	SilkDB_TCONS_00353676
PB.73.1	bmlnct_1772
PB.76.1	bmlnct_1279
PB.76.3	bmlnct_1279
PB.78.2	SilkDB_TCONS_00515226
PB.82.1	bmlnct_1490
PB.84.2	bmlnct_2894
PB.85.1	dbj|AK381654|
PB.86.5	SilkDB_TCONS_00196921
PB.86.6	bmlnct_1270
PB.91.2	bmlnct_0273
PB.94.1	bmlnct_4126
PB.96.1	bmlnct_1018
PB.99.1	bmlnct_0421
PB.100.1	bmlnct_2039
PB.102.1	bmlnct_1214
PB.105.2	dbj|AK380609|
PB.107.1	bmlnct_2588
PB.115.1	SilkDB_TCONS_00111342
PB.122.1	bmlnct_0402
PB.124.2	bmlnct_2262
PB.131.1	bmlnct_1118
PB.133.1	SilkDB_TCONS_00320716
PB.134.1	SilkDB_TCONS_00320716
PB.135.1	SilkDB_TCONS_00188393
PB.139.1	SilkDB_TCONS_00135706
PB.141.1	SilkDB_TCONS_00019926
PB.143.1	dbj|BB983818|
PB.144.1	bmlnct_3076
PB.152.1	bmlnct_0104
PB.153.1	bmlnct_0106
PB.154.1	bmlnct_1662
PB.155.3	bmlnct_3668
PB.161.1	SilkDB_TCONS_00027256
PB.162.1	SilkDB_TCONS_00027256
PB.172.2	bmlnct_1146
PB.178.10	bmlnct_2795
PB.185.1	SilkDB_TCONS_00224311
PB.186.2	bmlnct_3980
PB.188.8	bmlnct_4389
PB.190.2	bmlnct_1563
PB.196.2	bmlnct_0080
PB.206.1	bmlnct_0110
PB.210.1	SilkDB_TCONS_00039896
PB.215.1	bmlnct_0735
PB.223.1	SilkDB_TCONS_00287338
PB.228.1	SilkDB_TCONS_00039896
PB.234.1	bmlnct_1736
PB.236.1	bmlnct_1358
PB.238.4	bmlnct_0735
PB.240.3	bmlnct_2847
PB.251.4	bmlnct_3145
PB.254.1	SilkDB_TCONS_00182946
PB.255.1	bmlnct_0112
PB.258.1	bmlnct_0113
PB.265.1	dbj|AK377654|
PB.265.2	bmlnct_1338
PB.269.1	SilkDB_TCONS_00023307
PB.279.1	bmlnct_0092
PB.287.2	bmlnct_0094
PB.298.4	bmlnct_1857
PB.299.7	bmlnct_3373
PB.305.1	bmlnct_4319
PB.306.3	bmlnct_0116
PB.308.1	bmlnct_0117
PB.314.1	bmlnct_1819
PB.317.1	bmlnct_0438
PB.318.1	bmlnct_1638
PB.321.8	bmlnct_1920
PB.321.9	gb|CK541864|
PB.324.1	dbj|BY917794|
PB.327.1	bmlnct_1124
PB.342.1	bmlnct_2825
PB.352.1	dbj|BP118060|
PB.357.2	bmlnct_2496
PB.357.6	SilkDB_TCONS_00440888
PB.357.7	bmlnct_2557
PB.363.1	bmlnct_3145
PB.367.1	gb|CK490812|
PB.368.1	SilkDB_TCONS_00224311
PB.369.1	bmlnct_0121
PB.378.1	bmlnct_4084
PB.378.2	bmlnct_1046
PB.379.1	bmlnct_0421
PB.381.1	bmlnct_1423
PB.383.1	bmlnct_2985
PB.385.1	bmlnct_2371
PB.387.1	bmlnct_1959
PB.390.1	bmlnct_2010
PB.390.2	bmlnct_3278
PB.397.1	bmlnct_1002
PB.398.1	bmlnct_2557
PB.407.1	bmlnct_1124
PB.409.1	bmlnct_2372
PB.415.2	bmlnct_4129
PB.416.1	gb|CK559126|
PB.428.1	bmlnct_2355
PB.440.1	bmlnct_2374
PB.443.1	bmlnct_2384
PB.443.11	SilkDB_TCONS_00491111
PB.445.1	bmlnct_2379
PB.455.1	bmlnct_2367
PB.456.1	bmlnct_2039
PB.466.1	bmlnct_1509
PB.473.1	bmlnct_1146
PB.474.9	bmlnct_2381
PB.475.6	bmlnct_2985
PB.475.7	bmlnct_2985
PB.476.1	SilkDB_TCONS_00468121
PB.483.1	bmlnct_1031
PB.489.1	bmlnct_3375
PB.500.1	gb|CK556201|
PB.500.2	bmlnct_2924
PB.500.3	SilkDB_TCONS_00320716
PB.509.1	bmlnct_1286
PB.513.1	bmlnct_3479
PB.517.1	SilkDB_TCONS_00396748
PB.523.1	bmlnct_1124
PB.524.2	bmlnct_1124
PB.524.3	bmlnct_1124
PB.527.1	bmlnct_0623
PB.532.1	dbj|DC549813|
PB.532.6	bmlnct_1959
PB.532.9	bmlnct_1638
PB.532.10	dbj|DC549813|
PB.533.1	dbj|DC549813|
PB.533.2	dbj|AK387678|
PB.535.1	bmlnct_0756
PB.535.2	bmlnct_0756
PB.535.3	bmlnct_0756
PB.536.13	bmlnct_3342
PB.538.1	bmlnct_2711
PB.539.4	bmlnct_1920
PB.552.1	SilkDB_TCONS_00154888
PB.553.2	bmlnct_2039
PB.557.2	bmlnct_0726
PB.558.2	bmlnct_0753
PB.562.3	bmlnct_3076
PB.579.1	SilkDB_TCONS_00255517
PB.581.1	bmlnct_3747
PB.589.1	bmlnct_1908
PB.589.2	bmlnct_1908
PB.596.1	bmlnct_1388
PB.597.1	bmlnct_1920
PB.600.1	SilkDB_TCONS_00039896
PB.603.1	bmlnct_2682
PB.603.4	bmlnct_2670
PB.609.2	bmlnct_1258
PB.609.10	bmlnct_1920
PB.610.3	bmlnct_1320
PB.610.4	bmlnct_4126
PB.610.6	SilkDB_TCONS_00196921
PB.610.8	dbj|AV401217|
PB.610.11	SilkDB_TCONS_00472188
PB.610.12	bmlnct_2632
PB.610.26	bmlnct_1239
PB.610.27	SilkDB_TCONS_00196921
PB.610.28	SilkDB_TCONS_00103494
PB.610.30	dbj|BB983973|
PB.610.32	bmlnct_1263
PB.627.6	bmlnct_1146
PB.634.1	bmlnct_4115
PB.639.1	bmlnct_1124
PB.642.2	bmlnct_0576
PB.658.2	bmlnct_1269
PB.659.1	bmlnct_1040
PB.668.1	bmlnct_4274
PB.670.1	bmlnct_3927
PB.672.1	bmlnct_1271
PB.673.2	bmlnct_2682
PB.694.1	bmlnct_3190
PB.697.16	bmlnct_1931
PB.698.4	bmlnct_0254
PB.700.1	bmlnct_1920
PB.700.2	bmlnct_1493
PB.708.1	SilkDB_TCONS_00396748
PB.713.1	SilkDB_TCONS_00039896
PB.714.1	SilkDB_TCONS_00039896
PB.720.1	bmlnct_2588
PB.730.1	bmlnct_1279
PB.735.1	bmlnct_1281
PB.742.4	bmlnct_2864
PB.742.6	SilkDB_TCONS_00262842
PB.747.1	bmlnct_1251
PB.749.3	bmlnct_1662
PB.763.3	bmlnct_1638
PB.767.1	bmlnct_0473
PB.772.2	bmlnct_3037
PB.772.3	bmlnct_3823
PB.773.6	SilkDB_TCONS_00396748
PB.782.6	bmlnct_0454
PB.784.1	bmlnct_1290
PB.787.3	bmlnct_0478
PB.788.1	bmlnct_0560
PB.795.1	bmlnct_3625
PB.814.2	SilkDB_TCONS_00039896
PB.816.5	bmlnct_1800
PB.829.5	bmlnct_0004
PB.831.4	SilkDB_TCONS_00185835
PB.841.2	bmlnct_0560
PB.842.4	bmlnct_2884
PB.850.3	bmlnct_2923
PB.860.1	dbj|AK387528|
PB.864.1	dbj|AK377798|
PB.868.1	bmlnct_1297
PB.887.1	bmlnct_1298
PB.888.2	SilkDB_TCONS_00269252
PB.891.1	bmlnct_1920
PB.892.1	bmlnct_2904
PB.931.1	bmlnct_0421
PB.932.1	bmlnct_1800
PB.934.1	bmlnct_4204
PB.945.1	SilkDB_TCONS_00515226
PB.948.1	dbj|AK384205|
PB.949.1	dbj|AK384205|
PB.950.1	dbj|AK377652|
PB.951.1	bmlnct_1770
PB.952.3	bmlnct_2682
PB.966.1	bmlnct_0580
PB.966.2	bmlnct_0580
PB.966.3	bmlnct_1183
PB.966.4	bmlnct_1183
PB.977.3	SilkDB_TCONS_00515226
PB.978.3	bmlnct_1699
PB.982.2	SilkDB_TCONS_00103494
PB.983.2	bmlnct_1920
PB.986.1	bmlnct_1031
PB.987.2	bmlnct_1031
PB.987.3	SilkDB_TCONS_00491111
PB.991.3	bmlnct_0578
PB.993.4	bmlnct_4307
PB.997.1	bmlnct_1050
PB.1000.1	bmlnct_2310
PB.1001.1	bmlnct_0445
PB.1004.1	dbj|BB983593|
PB.1005.1	bmlnct_2825
PB.1007.1	bmlnct_0328
PB.1024.2	SilkDB_TCONS_00229204
PB.1025.3	SilkDB_TCONS_00444175
PB.1031.2	SilkDB_TCONS_00119527
PB.1036.1	bmlnct_2893
PB.1048.1	bmlnct_0558
PB.1051.1	bmlnct_1671
PB.1061.1	bmlnct_3009
PB.1064.1	bmlnct_4204
PB.1064.2	bmlnct_1320
PB.1064.3	SilkDB_TCONS_00288018
PB.1064.4	bmlnct_1979
PB.1067.6	bmlnct_1772
PB.1067.10	bmlnct_1468
PB.1068.1	bmlnct_3506
PB.1070.1	SilkDB_TCONS_00086612
PB.1076.1	bmlnct_1388
PB.1083.1	SilkDB_TCONS_00039896
PB.1085.1	bmlnct_2357
PB.1086.1	bmlnct_1926
PB.1105.1	bmlnct_0554
PB.1105.3	bmlnct_0554
PB.1112.1	bmlnct_0566
PB.1115.4	bmlnct_0151
PB.1116.4	bmlnct_0672
PB.1119.3	bmlnct_1920
PB.1126.1	bmlnct_3479
PB.1134.1	bmlnct_0324
PB.1144.2	bmlnct_2554
PB.1145.1	bmlnct_1964
PB.1155.1	SilkDB_TCONS_00491111
PB.1156.1	bmlnct_2998
PB.1157.1	bmlnct_0325
PB.1162.1	dbj|AK381193|
PB.1163.2	dbj|AK381193|
PB.1169.6	bmlnct_2533
PB.1177.1	dbj|AK384543|
PB.1180.1	SilkDB_TCONS_00039896
PB.1183.1	SilkDB_TCONS_00039896
PB.1184.1	SilkDB_TCONS_00039896
PB.1189.1	SilkDB_TCONS_00248845
PB.1191.1	bmlnct_3111
PB.1191.2	bmlnct_3111
PB.1197.1	bmlnct_3292
PB.1201.2	bmlnct_1920
PB.1201.3	bmlnct_1357
PB.1202.1	bmlnct_3395
PB.1203.1	bmlnct_1279
PB.1210.1	bmlnct_0445
PB.1212.1	bmlnct_4463
PB.1212.2	bmlnct_4463
PB.1212.3	bmlnct_0151
PB.1218.1	bmlnct_4201
PB.1220.1	bmlnct_1642
PB.1222.2	bmlnct_0313
PB.1227.1	bmlnct_0233
PB.1239.1	bmlnct_0642
PB.1245.3	dbj|BB983960|
PB.1245.7	bmlnct_3051
PB.1257.2	bmlnct_4107
PB.1258.2	bmlnct_4107
PB.1261.7	bmlnct_4372
PB.1263.1	bmlnct_1742
PB.1264.1	bmlnct_2894
PB.1268.1	bmlnct_2262
PB.1269.18	bmlnct_1423
PB.1271.1	bmlnct_0445
PB.1272.1	bmlnct_2588
PB.1277.2	bmlnct_0438
PB.1279.1	SilkDB_TCONS_00328555
PB.1279.2	bmlnct_2826
PB.1283.1	bmlnct_0223
PB.1287.5	bmlnct_0332
PB.1287.29	bmlnct_3308
PB.1287.47	SilkDB_TCONS_00328555
PB.1288.10	bmlnct_0332
PB.1288.12	SilkDB_TCONS_00196956
PB.1294.1	bmlnct_3778
PB.1300.1	bmlnct_3308
PB.1302.1	bmlnct_1270
PB.1312.1	dbj|AK387653|
PB.1319.1	bmlnct_1742
PB.1319.3	bmlnct_1832
PB.1319.5	bmlnct_3439
PB.1319.6	bmlnct_0598
PB.1320.1	bmlnct_3778
PB.1325.1	bmlnct_4169
PB.1325.2	bmlnct_0193
PB.1325.3	bmlnct_1146
PB.1327.1	SilkDB_TCONS_00196921
PB.1333.2	bmlnct_4267
PB.1333.5	bmlnct_3803
PB.1335.3	bmlnct_0639
PB.1340.4	bmlnct_3212
PB.1350.1	bmlnct_0962
PB.1353.3	bmlnct_3276
PB.1357.1	gb|CK529188|
PB.1369.1	bmlnct_0364
PB.1370.1	bmlnct_2520
PB.1375.1	bmlnct_0538
PB.1377.1	SilkDB_TCONS_00387419
PB.1378.1	bmlnct_2307
PB.1386.1	bmlnct_2317
PB.1392.1	dbj|BP118726|
PB.1394.1	bmlnct_1563
PB.1409.1	bmlnct_0035
PB.1417.2	SilkDB_TCONS_00390029
PB.1424.5	bmlnct_4477
PB.1428.1	gb|EU179734|
PB.1429.1	bmlnct_2557
PB.1440.1	SilkDB_TCONS_00416729
PB.1446.1	bmlnct_2271
PB.1447.1	bmlnct_2271
PB.1448.1	bmlnct_2298
PB.1449.1	bmlnct_2262
PB.1451.1	bmlnct_4126
PB.1455.1	SilkDB_TCONS_00451527
PB.1455.2	bmlnct_0223
PB.1455.3	bmlnct_1423
PB.1455.6	bmlnct_0538
PB.1458.1	bmlnct_1130
PB.1462.1	bmlnct_2269
PB.1465.2	bmlnct_2268
PB.1468.2	bmlnct_4004
PB.1485.1	SilkDB_TCONS_00196921
PB.1488.1	bmlnct_1176
PB.1490.1	bmlnct_1920
PB.1493.1	SilkDB_TCONS_00491111
PB.1496.1	bmlnct_2295
PB.1501.2	bmlnct_2265
PB.1502.1	SilkDB_TCONS_00143616
PB.1505.1	SilkDB_TCONS_00200804
PB.1531.1	bmlnct_0672
PB.1532.1	bmlnct_0672
PB.1535.1	bmlnct_0878
PB.1542.3	bmlnct_4337
PB.1543.1	bmlnct_3778
PB.1543.12	bmlnct_3778
PB.1543.14	bmlnct_3778
PB.1549.1	SilkDB_TCONS_00443599
PB.1550.1	bmlnct_3292
PB.1550.4	bmlnct_3292
PB.1561.1	bmlnct_1431
PB.1582.1	bmlnct_2324
PB.1589.8	SilkDB_TCONS_00027256
PB.1594.3	SilkDB_TCONS_00182946
PB.1596.5	dbj|BP119147|
PB.1627.1	bmlnct_2243
PB.1632.3	bmlnct_3274
PB.1635.1	SilkDB_TCONS_00152581
PB.1635.2	SilkDB_TCONS_00152581
PB.1635.3	SilkDB_TCONS_00152581
PB.1635.4	SilkDB_TCONS_00152581
PB.1635.5	SilkDB_TCONS_00152581
PB.1636.1	SilkDB_TCONS_00152581
PB.1637.1	bmlnct_0981
PB.1646.1	bmlnct_3745
PB.1646.13	bmlnct_2366
PB.1648.1	bmlnct_3320
PB.1654.1	bmlnct_4389
PB.1657.1	bmlnct_2765
PB.1677.1	bmlnct_0566
PB.1685.1	bmlnct_2335
PB.1686.4	bmlnct_0986
PB.1686.5	SilkDB_TCONS_00248845
PB.1700.1	bmlnct_3299
PB.1719.2	bmlnct_1638
PB.1722.12	bmlnct_1920
PB.1724.1	bmlnct_1959
PB.1728.1	bmlnct_3196
PB.1734.1	bmlnct_1920
PB.1739.1	bmlnct_1146
PB.1745.4	bmlnct_0827
PB.1749.1	SilkDB_TCONS_00224311
PB.1753.2	bmlnct_1736
PB.1756.3	bmlnct_2348
PB.1756.5	bmlnct_2348
PB.1756.6	SilkDB_TCONS_00216610
PB.1756.7	bmlnct_4372
PB.1756.8	bmlnct_2324
PB.1757.1	bmlnct_2348
PB.1758.1	dbj|DC569135|
PB.1761.2	dbj|BB983593|
PB.1761.3	dbj|BB983593|
PB.1766.1	bmlnct_0271
PB.1769.3	bmlnct_1423
PB.1770.1	bmlnct_1920
PB.1789.2	bmlnct_2682
PB.1789.3	bmlnct_2682
PB.1789.4	dbj|BB983999|
PB.1795.1	bmlnct_3984
PB.1796.1	bmlnct_4215
PB.1797.1	dbj|AK386972|
PB.1797.3	bmlnct_1642
PB.1805.2	bmlnct_0503
PB.1806.1	bmlnct_0986
PB.1817.2	dbj|AK377691|
PB.1818.2	SilkDB_TCONS_00400037
PB.1824.1	bmlnct_1146
PB.1825.1	bmlnct_3953
PB.1830.1	bmlnct_2733
PB.1837.1	dbj|AK379351|
PB.1840.3	bmlnct_1920
PB.1855.3	bmlnct_2367
PB.1858.3	dbj|AK387314|
PB.1861.1	dbj|BY930317|
PB.1865.1	dbj|BB983593|
PB.1874.1	SilkDB_TCONS_00039896
PB.1884.1	bmlnct_3254
PB.1890.1	bmlnct_0672
PB.1890.5	bmlnct_4156
PB.1890.6	bmlnct_1744
PB.1891.8	bmlnct_2748
PB.1891.9	bmlnct_2748
PB.1891.10	bmlnct_2748
PB.1891.11	bmlnct_2682
PB.1891.12	bmlnct_4126
PB.1891.14	bmlnct_2465
PB.1891.15	bmlnct_1130
PB.1891.16	bmlnct_1926
PB.1891.17	bmlnct_1793
PB.1892.2	bmlnct_1275
PB.1902.1	bmlnct_2000
PB.1902.2	bmlnct_2002
PB.1909.3	SilkDB_TCONS_00039896
PB.1915.1	bmlnct_3154
PB.1917.1	bmlnct_1509
PB.1922.1	bmlnct_2004
PB.1922.2	bmlnct_2004
PB.1923.1	SilkDB_TCONS_00552454
PB.1925.1	bmlnct_1975
PB.1927.2	bmlnct_1881
PB.1935.2	bmlnct_0043
PB.1943.1	dbj|BP118060|
PB.1948.6	bmlnct_1881
PB.1949.3	bmlnct_0538
PB.1949.4	bmlnct_1146
PB.1950.1	bmlnct_0538
PB.1954.3	bmlnct_2765
PB.1954.6	bmlnct_1279
PB.1959.1	bmlnct_4457
PB.1961.4	bmlnct_1859
PB.1962.2	SilkDB_TCONS_00412871
PB.1973.1	SilkDB_TCONS_00390029
PB.1976.9	dbj|BB984346|
PB.1985.1	bmlnct_3062
PB.1987.1	bmlnct_4446
PB.1988.3	SilkDB_TCONS_00196921
PB.1991.1	bmlnct_0191
PB.1998.4	bmlnct_0377
PB.1999.1	bmlnct_0100
PB.2000.1	bmlnct_1662
PB.2006.1	bmlnct_2011
PB.2009.1	bmlnct_3111
PB.2012.4	bmlnct_0179
PB.2013.5	bmlnct_2012
PB.2027.1	bmlnct_3642
PB.2030.1	bmlnct_1920
PB.2032.1	bmlnct_2888
PB.2041.1	bmlnct_2917
PB.2042.1	dbj|AV405562|
PB.2050.1	dbj|AK381654|
PB.2050.5	bmlnct_1930
PB.2050.6	bmlnct_0445
PB.2051.1	bmlnct_1638
PB.2061.1	SilkDB_TCONS_00182946
PB.2062.1	bmlnct_4389
PB.2071.1	bmlnct_1279
PB.2076.1	SilkDB_TCONS_00334143
PB.2079.2	bmlnct_1338
PB.2090.3	bmlnct_0560
PB.2096.1	bmlnct_2029
PB.2097.1	bmlnct_0328
PB.2102.2	bmlnct_0679
PB.2117.2	bmlnct_0672
PB.2120.11	dbj|DC572502|
PB.2121.4	bmlnct_1950
PB.2121.6	dbj|DC572502|
PB.2125.1	SilkDB_TCONS_00364381
PB.2130.1	bmlnct_3281
PB.2134.1	bmlnct_4046
PB.2141.1	bmlnct_1920
PB.2142.1	bmlnct_1920
PB.2144.1	bmlnct_0672
PB.2159.1	bmlnct_1563
PB.2161.1	bmlnct_1930
PB.2162.1	bmlnct_1930
PB.2167.1	bmlnct_3299
PB.2167.2	bmlnct_3299
PB.2170.2	bmlnct_3503
PB.2171.5	bmlnct_0276
PB.2172.1	bmlnct_2588
PB.2172.2	bmlnct_2588
PB.2173.1	dbj|BB983973|
PB.2173.2	bmlnct_2557
PB.2173.3	bmlnct_2588
PB.2176.1	bmlnct_4248
PB.2184.2	bmlnct_2682
PB.2185.1	bmlnct_1700
PB.2185.2	bmlnct_1942
PB.2188.2	bmlnct_1835
PB.2190.3	SilkDB_TCONS_00182946
PB.2194.2	bmlnct_0958
PB.2196.3	SilkDB_TCONS_00196921
PB.2196.5	bmlnct_0672
PB.2196.6	SilkDB_TCONS_00103494
PB.2197.1	bmlnct_0672
PB.2201.1	SilkDB_TCONS_00224311
PB.2208.2	bmlnct_3945
PB.2215.2	SilkDB_TCONS_00039896
PB.2223.1	bmlnct_2296
PB.2223.2	bmlnct_0538
PB.2225.1	bmlnct_2682
PB.2227.1	bmlnct_1099
PB.2228.2	bmlnct_0257
PB.2232.1	bmlnct_1638
PB.2247.1	bmlnct_1074
PB.2253.36	dbj|AK380746|
PB.2254.1	bmlnct_3422
PB.2254.3	bmlnct_1638
PB.2257.2	SilkDB_TCONS_00205548
PB.2266.1	bmlnct_3422
PB.2269.1	bmlnct_2682
PB.2271.2	SilkDB_TCONS_00055567
PB.2275.1	SilkDB_TCONS_00552454
PB.2279.1	bmlnct_4068
PB.2280.4	bmlnct_1479
PB.2286.3	bmlnct_1146
PB.2287.1	bmlnct_0265
PB.2292.1	bmlnct_1742
PB.2292.2	bmlnct_1742
PB.2293.1	SilkDB_TCONS_00045328
PB.2296.1	bmlnct_1540
PB.2299.1	bmlnct_1146
PB.2307.1	bmlnct_0261
PB.2310.3	bmlnct_3006
PB.2315.1	bmlnct_1638
PB.2316.2	bmlnct_1124
PB.2318.1	bmlnct_2371
PB.2328.4	bmlnct_0020
PB.2331.2	bmlnct_1920
PB.2338.1	SilkDB_TCONS_00529424
PB.2339.3	SilkDB_TCONS_00529424
PB.2340.1	bmlnct_1772
PB.2343.2	dbj|AU001613|
PB.2344.1	bmlnct_1419
PB.2348.1	SilkDB_TCONS_00039896
PB.2353.1	bmlnct_4091
PB.2362.2	bmlnct_4204
PB.2362.3	bmlnct_2907
PB.2363.2	bmlnct_1772
PB.2364.1	bmlnct_1920
PB.2366.1	bmlnct_0166
PB.2367.1	SilkDB_TCONS_00390029
PB.2370.1	bmlnct_0244
PB.2377.1	bmlnct_3132
PB.2380.1	bmlnct_2929
PB.2381.1	bmlnct_4477
PB.2383.1	SilkDB_TCONS_00057294
PB.2388.1	bmlnct_2688
PB.2389.1	bmlnct_3299
PB.2402.1	bmlnct_0438
PB.2410.5	bmlnct_2357
PB.2415.1	bmlnct_1819
PB.2438.1	bmlnct_1124
PB.2439.1	bmlnct_2924
PB.2440.4	bmlnct_3076
PB.2441.7	bmlnct_1124
PB.2445.4	bmlnct_2712
PB.2452.1	bmlnct_0160
PB.2455.3	dbj|FY025859|
PB.2471.1	bmlnct_1357
PB.2473.1	bmlnct_3012
PB.2478.17	SilkDB_TCONS_00052077
PB.2487.1	bmlnct_0159
PB.2488.1	bmlnct_1920
PB.2500.1	bmlnct_4413
PB.2506.1	bmlnct_1920
PB.2509.1	bmlnct_4372
PB.2511.1	bmlnct_1438
PB.2515.1	bmlnct_0235
PB.2521.1	dbj|AK386925|
PB.2522.1	bmlnct_2787
PB.2529.1	bmlnct_0232
PB.2533.1	bmlnct_0538
PB.2534.1	bmlnct_0156
PB.2535.1	bmlnct_0156
PB.2538.1	bmlnct_1315
PB.2543.1	SilkDB_TCONS_00281954
PB.2545.1	bmlnct_0454
PB.2545.2	bmlnct_0454
PB.2548.2	bmlnct_1145
PB.2554.1	SilkDB_TCONS_00038812
PB.2564.2	bmlnct_0152
PB.2565.1	bmlnct_0152
PB.2572.1	SilkDB_TCONS_00160208
PB.2573.1	bmlnct_4053
PB.2576.1	bmlnct_1859
PB.2577.2	bmlnct_4204
PB.2581.6	bmlnct_2717
PB.2588.2	bmlnct_0310
PB.2603.1	bmlnct_3005
PB.2610.1	bmlnct_2682
PB.2618.1	bmlnct_0914
PB.2620.1	bmlnct_0445
PB.2626.3	bmlnct_3245
PB.2643.1	bmlnct_4091
PB.2644.1	bmlnct_0144
PB.2645.2	bmlnct_4389
PB.2648.2	bmlnct_0215
PB.2656.1	bmlnct_0538
PB.2658.1	bmlnct_1638
PB.2660.4	SilkDB_TCONS_00196921
PB.2678.4	bmlnct_0113
PB.2680.1	bmlnct_0201
PB.2684.1	bmlnct_1881
PB.2688.1	bmlnct_4204
PB.2689.5	bmlnct_2429
PB.2690.1	bmlnct_1046
PB.2694.3	bmlnct_1933
PB.2702.2	bmlnct_0197
PB.2703.1	SilkDB_TCONS_00046268
PB.2705.1	bmlnct_3248
PB.2718.1	bmlnct_1338
PB.2720.1	bmlnct_0965
PB.2721.1	bmlnct_1357
PB.2724.1	bmlnct_0672
PB.2726.1	SilkDB_TCONS_00182946
PB.2730.1	bmlnct_4272
PB.2737.1	bmlnct_2910
PB.2739.1	bmlnct_1776
PB.2741.1	bmlnct_2879
PB.2742.4	bmlnct_2562
PB.2749.1	bmlnct_2198
PB.2755.1	bmlnct_0392
PB.2758.1	SilkDB_TCONS_00039896
PB.2762.1	bmlnct_2176
PB.2765.1	bmlnct_4408
PB.2769.1	SilkDB_TCONS_00057294
PB.2777.4	bmlnct_3571
PB.2781.1	bmlnct_2191
PB.2785.3	bmlnct_1821
PB.2790.1	bmlnct_0538
PB.2794.1	SilkDB_TCONS_00390029
PB.2795.2	bmlnct_1145
PB.2796.1	bmlnct_2682
PB.2797.1	bmlnct_4393
PB.2814.1	dbj|AK382643|
PB.2816.2	SilkDB_TCONS_00396748
PB.2818.1	SilkDB_TCONS_00103494
PB.2818.6	bmlnct_3851
PB.2820.1	bmlnct_1765
PB.2820.2	bmlnct_2375
PB.2820.4	bmlnct_1765
PB.2820.5	bmlnct_1765
PB.2820.6	bmlnct_1765
PB.2820.7	bmlnct_1765
PB.2826.2	dbj|BY923448|
PB.2827.1	bmlnct_1654
PB.2829.1	bmlnct_0426
PB.2830.1	SilkDB_TCONS_00196921
PB.2836.1	bmlnct_1563
PB.2837.1	bmlnct_1768
PB.2838.2	bmlnct_1772
PB.2842.1	bmlnct_4457
PB.2843.1	bmlnct_4457
PB.2850.3	bmlnct_3534
PB.2851.1	bmlnct_0538
PB.2855.1	bmlnct_1769
PB.2856.1	bmlnct_1881
PB.2859.1	bmlnct_1780
PB.2866.4	dbj|AK379607|
PB.2867.3	bmlnct_2690
PB.2875.1	bmlnct_2011
PB.2883.3	SilkDB_TCONS_00111456
PB.2883.4	bmlnct_1638
PB.2884.2	bmlnct_2787
PB.2887.2	bmlnct_4204
PB.2901.1	SilkDB_TCONS_00196921
PB.2903.7	bmlnct_1124
PB.2905.9	bmlnct_1146
PB.2911.1	bmlnct_1782
PB.2912.1	SilkDB_TCONS_00357495
PB.2913.1	SilkDB_TCONS_00182946
PB.2922.1	bmlnct_2262
PB.2923.1	bmlnct_1920
PB.2924.1	bmlnct_1920
PB.2925.1	bmlnct_1739
PB.2931.1	bmlnct_1812
PB.2931.2	bmlnct_1812
PB.2931.4	bmlnct_1674
PB.2936.7	bmlnct_1836
PB.2940.1	bmlnct_4368
PB.2940.2	bmlnct_4368
PB.2941.1	bmlnct_1804
PB.2944.2	bmlnct_2879
PB.2944.3	dbj|BP119147|
PB.2947.1	bmlnct_1057
PB.2954.2	bmlnct_2039
PB.2959.1	dbj|BP120218|
PB.2959.2	dbj|BP120218|
PB.2959.4	bmlnct_3245
PB.2959.7	bmlnct_2239
PB.2959.8	SilkDB_TCONS_00364380
PB.2959.9	SilkDB_TCONS_00364380
PB.2959.10	dbj|FY015764|
PB.2959.11	bmlnct_1357
PB.2960.1	bmlnct_0672
PB.2963.1	bmlnct_1197
PB.2964.1	SilkDB_TCONS_00047481
PB.2972.1	bmlnct_1920
PB.2973.1	SilkDB_TCONS_00106623
PB.2974.1	bmlnct_1423
PB.2983.1	bmlnct_2899
PB.2985.1	bmlnct_2015
PB.2989.1	bmlnct_2894
PB.2992.1	bmlnct_0310
PB.3000.1	bmlnct_3335
PB.3002.1	bmlnct_0151
PB.3005.3	bmlnct_2039
PB.3008.2	bmlnct_0257
PB.3009.1	bmlnct_3284
PB.3010.1	bmlnct_1797
PB.3011.1	bmlnct_0445
PB.3017.1	SilkDB_TCONS_00361875
PB.3019.1	bmlnct_3930
PB.3020.1	bmlnct_2262
PB.3029.1	bmlnct_1920
PB.3030.1	bmlnct_2864
PB.3033.2	bmlnct_2682
PB.3041.1	bmlnct_3249
PB.3042.1	bmlnct_2658
PB.3045.1	bmlnct_3061
PB.3048.1	bmlnct_1926
PB.3048.2	bmlnct_1926
PB.3049.1	bmlnct_1926
PB.3052.1	gb|CK505435|
PB.3057.2	bmlnct_1465
PB.3072.5	SilkDB_TCONS_00057294
PB.3073.1	SilkDB_TCONS_00006904
PB.3074.1	bmlnct_4389
PB.3080.1	bmlnct_0730
PB.3092.1	bmlnct_0576
PB.3093.1	bmlnct_1626
PB.3097.4	bmlnct_1959
PB.3098.1	bmlnct_1490
PB.3098.2	bmlnct_1490
PB.3099.1	bmlnct_1259
PB.3102.1	bmlnct_1488
PB.3102.2	bmlnct_1488
PB.3102.5	bmlnct_1488
PB.3102.7	bmlnct_1488
PB.3102.8	bmlnct_1488
PB.3106.1	gb|CK515457|
PB.3107.1	gb|CK515457|
PB.3111.3	bmlnct_1275
PB.3112.1	bmlnct_1275
PB.3131.1	bmlnct_1461
PB.3133.1	bmlnct_1487
PB.3134.1	bmlnct_3054
PB.3135.2	bmlnct_1486
PB.3135.3	bmlnct_1486
PB.3136.9	bmlnct_1486
PB.3139.1	bmlnct_2357
PB.3140.1	SilkDB_TCONS_00421966
PB.3147.1	bmlnct_2852
PB.3152.1	bmlnct_2682
PB.3154.1	bmlnct_0454
PB.3163.3	bmlnct_3083
PB.3179.1	bmlnct_2682
PB.3180.1	SilkDB_TCONS_00305157
PB.3181.1	bmlnct_0620
PB.3185.6	SilkDB_TCONS_00106623
PB.3187.1	bmlnct_2904
PB.3193.1	bmlnct_0505
PB.3194.3	bmlnct_1270
PB.3196.1	bmlnct_2230
PB.3204.3	bmlnct_1920
PB.3214.1	SilkDB_TCONS_00017571
PB.3216.3	bmlnct_1146
PB.3223.1	bmlnct_0672
PB.3229.1	SilkDB_TCONS_00313661
PB.3232.1	bmlnct_1451
PB.3234.1	bmlnct_2904
PB.3236.1	bmlnct_2367
PB.3242.1	bmlnct_1476
PB.3242.2	bmlnct_3299
PB.3243.1	bmlnct_1270
PB.3256.1	bmlnct_1920
PB.3259.1	bmlnct_1959
PB.3259.2	bmlnct_2051
PB.3263.1	bmlnct_1861
PB.3264.1	bmlnct_1130
PB.3270.1	bmlnct_2296
PB.3272.1	dbj|AK387678|
PB.3273.1	bmlnct_3837
PB.3278.1	SilkDB_TCONS_00385694
PB.3284.3	bmlnct_2701
PB.3291.1	bmlnct_0421
PB.3291.4	bmlnct_0672
PB.3291.14	bmlnct_1448
PB.3293.2	bmlnct_1471
PB.3303.6	bmlnct_3797
PB.3311.1	bmlnct_2492
PB.3334.6	bmlnct_2682
PB.3334.7	bmlnct_0257
PB.3335.1	SilkDB_TCONS_00182946
PB.3347.1	bmlnct_3012
PB.3347.2	bmlnct_1674
PB.3349.1	bmlnct_4362
PB.3354.1	bmlnct_0421
PB.3360.1	bmlnct_3439
PB.3366.1	bmlnct_1621
PB.3366.29	bmlnct_0004
PB.3367.6	bmlnct_1469
PB.3367.18	bmlnct_1469
PB.3367.20	bmlnct_1469
PB.3367.34	bmlnct_4416
PB.3367.35	bmlnct_3393
PB.3380.1	SilkDB_TCONS_00182946
PB.3384.1	bmlnct_1445
PB.3385.1	bmlnct_1445
PB.3387.1	bmlnct_4091
PB.3390.1	bmlnct_0538
PB.3395.4	bmlnct_0560
PB.3400.1	bmlnct_2562
PB.3402.1	bmlnct_2063
PB.3413.1	bmlnct_1942
PB.3429.1	SilkDB_TCONS_00491111
PB.3432.1	bmlnct_1509
PB.3470.16	bmlnct_1638
PB.3478.1	bmlnct_0438
PB.3498.1	SilkDB_TCONS_00385694
PB.3504.6	SilkDB_TCONS_00390029
PB.3505.3	bmlnct_1754
PB.3510.4	bmlnct_2578
PB.3513.2	bmlnct_0328
PB.3528.1	bmlnct_0638
PB.3528.2	bmlnct_0638
PB.3530.6	bmlnct_3076
PB.3537.1	dbj|AK377654|
PB.3547.2	bmlnct_3245
PB.3551.1	bmlnct_2717
PB.3567.1	bmlnct_0981
PB.3568.1	bmlnct_0438
PB.3569.1	bmlnct_4126
PB.3582.3	bmlnct_1561
PB.3584.3	bmlnct_1736
PB.3588.1	bmlnct_1146
PB.3590.1	bmlnct_3625
PB.3595.6	dbj|BB983593|
PB.3599.1	bmlnct_2706
PB.3601.1	bmlnct_1179
PB.3603.1	bmlnct_0641
PB.3610.1	SilkDB_TCONS_00550053
PB.3610.2	bmlnct_0438
PB.3611.1	bmlnct_1146
PB.3613.1	bmlnct_2296
PB.3617.1	bmlnct_2296
PB.3618.1	bmlnct_1493
PB.3621.2	SilkDB_TCONS_00196921
PB.3622.1	dbj|BB983593|
PB.3623.1	dbj|BB983593|
PB.3625.1	bmlnct_2893
PB.3625.4	bmlnct_2262
PB.3625.6	SilkDB_TCONS_00131759
PB.3638.1	bmlnct_0672
PB.3644.2	dbj|AK387189|
PB.3648.5	bmlnct_3837
PB.3650.1	bmlnct_0410
PB.3653.1	bmlnct_1800
PB.3659.1	bmlnct_0420
PB.3661.1	bmlnct_0538
PB.3662.1	bmlnct_0478
PB.3665.7	bmlnct_1423
PB.3668.1	bmlnct_1881
PB.3671.1	bmlnct_1920
PB.3677.1	bmlnct_0538
PB.3687.1	bmlnct_0004
PB.3691.2	bmlnct_0438
PB.3701.1	bmlnct_1739
PB.3707.2	SilkDB_TCONS_00246922
PB.3713.1	bmlnct_1124
PB.3714.1	bmlnct_0257
PB.3715.1	bmlnct_1338
PB.3716.1	bmlnct_3264
PB.3718.1	bmlnct_2500
PB.3720.1	bmlnct_2144
PB.3726.1	bmlnct_1832
PB.3728.1	SilkDB_TCONS_00320716
PB.3728.6	bmlnct_1920
PB.3728.10	bmlnct_0606
PB.3728.11	bmlnct_1930
PB.3728.14	bmlnct_1146
PB.3728.15	bmlnct_2522
PB.3728.16	SilkDB_TCONS_00057294
PB.3728.17	bmlnct_2497
PB.3728.18	bmlnct_2497
PB.3728.19	SilkDB_TCONS_00255448
PB.3728.21	bmlnct_1563
PB.3728.25	bmlnct_4272
PB.3731.1	bmlnct_2081
PB.3733.1	dbj|AK378014|
PB.3741.1	bmlnct_0310
PB.3741.2	bmlnct_0310
PB.3742.1	dbj|AV400831|
PB.3745.1	bmlnct_0310
PB.3749.1	bmlnct_2496
PB.3751.1	bmlnct_1980
PB.3762.1	bmlnct_1742
PB.3780.1	bmlnct_2518
PB.3782.7	bmlnct_1507
PB.3789.1	SilkDB_TCONS_00469026
PB.3792.2	bmlnct_1124
PB.3796.4	SilkDB_TCONS_00438171
PB.3796.12	SilkDB_TCONS_00196921
PB.3805.2	bmlnct_3101
PB.3807.1	SilkDB_TCONS_00182946
PB.3812.4	bmlnct_1563
PB.3812.5	bmlnct_0639
PB.3812.6	bmlnct_3190
PB.3812.8	bmlnct_1920
PB.3812.9	bmlnct_2765
PB.3816.1	bmlnct_3715
PB.3818.4	bmlnct_2449
PB.3818.6	SilkDB_TCONS_00390029
PB.3820.3	bmlnct_0804
PB.3826.1	SilkDB_TCONS_00196921
PB.3833.3	bmlnct_0624
PB.3837.1	bmlnct_1124
PB.3851.1	SilkDB_TCONS_00390029
PB.3854.1	bmlnct_2039
PB.3856.2	bmlnct_1124
PB.3862.2	bmlnct_1920
PB.3862.4	bmlnct_1800
PB.3864.1	SilkDB_TCONS_00182946
PB.3865.1	bmlnct_2512
PB.3867.1	bmlnct_2704
PB.3873.2	bmlnct_1821
PB.3875.1	bmlnct_0620
PB.3875.2	bmlnct_1920
PB.3875.3	bmlnct_0620
PB.3876.1	bmlnct_1920
PB.3883.1	bmlnct_0738
PB.3889.1	SilkDB_TCONS_00260463
PB.3891.3	bmlnct_2371
PB.3895.2	SilkDB_TCONS_00196555
PB.3896.3	SilkDB_TCONS_00224311
PB.3898.1	bmlnct_1782
PB.3903.1	bmlnct_1423
PB.3909.1	SilkDB_TCONS_00320716
PB.3913.4	bmlnct_4372
PB.3914.1	SilkDB_TCONS_00396748
PB.3915.2	SilkDB_TCONS_00396748
PB.3916.3	bmlnct_1920
PB.3917.1	bmlnct_1638
PB.3921.1	bmlnct_2717
PB.3921.2	bmlnct_4456
PB.3922.1	SilkDB_TCONS_00325329
PB.3924.1	bmlnct_0672
PB.3924.2	bmlnct_2682
PB.3927.3	bmlnct_2727
PB.3933.1	bmlnct_1980
PB.3943.2	SilkDB_TCONS_00196921
PB.3948.1	dbj|DC433814|
PB.3949.1	SilkDB_TCONS_00196921
PB.3951.1	bmlnct_4389
PB.3955.3	bmlnct_2489
PB.3955.4	bmlnct_0505
PB.3961.1	bmlnct_1146
PB.3976.1	SilkDB_TCONS_00364381
PB.3977.1	bmlnct_1800
PB.3979.3	bmlnct_1920
PB.3986.1	bmlnct_1563
PB.3987.1	bmlnct_2222
PB.3999.2	bmlnct_2090
PB.4001.5	bmlnct_0421
PB.4008.2	SilkDB_TCONS_00196921
PB.4009.1	bmlnct_1423
PB.4011.1	SilkDB_TCONS_00474198
PB.4011.2	SilkDB_TCONS_00474198
PB.4011.3	SilkDB_TCONS_00474198
PB.4012.2	SilkDB_TCONS_00474198
PB.4012.3	SilkDB_TCONS_00474198
PB.4012.4	SilkDB_TCONS_00474198
PB.4015.1	bmlnct_0816
PB.4022.1	bmlnct_1010
PB.4023.1	bmlnct_0257
PB.4024.1	bmlnct_3993
PB.4028.2	bmlnct_4126
PB.4033.1	SilkDB_TCONS_00196921
PB.4037.1	bmlnct_2529
PB.4039.1	bmlnct_4204
PB.4047.5	bmlnct_0672
PB.4047.6	bmlnct_0672
PB.4047.7	bmlnct_0672
PB.4049.2	bmlnct_0585
PB.4053.1	dbj|AK387391|
PB.4054.3	bmlnct_4129
PB.4057.1	bmlnct_2533
PB.4057.2	bmlnct_2533
PB.4058.1	bmlnct_4368
PB.4067.1	bmlnct_0473
PB.4069.1	bmlnct_0438
PB.4075.1	dbj|AK387678|
PB.4080.1	bmlnct_2531
PB.4080.4	bmlnct_3543
PB.4084.4	bmlnct_1980
PB.4087.1	bmlnct_1423
PB.4095.1	dbj|BY919150|
PB.4116.1	bmlnct_0764
PB.4138.1	bmlnct_1563
PB.4145.1	bmlnct_1980
PB.4147.1	dbj|BP118662|
PB.4152.3	bmlnct_2239
PB.4161.1	bmlnct_1028
PB.4163.1	bmlnct_0151
PB.4171.1	bmlnct_3292
PB.4171.2	bmlnct_3292
PB.4174.1	bmlnct_1031
PB.4175.2	bmlnct_3835
PB.4176.1	bmlnct_0498
PB.4177.2	bmlnct_0498
PB.4181.2	bmlnct_3166
PB.4189.1	bmlnct_1052
PB.4199.1	bmlnct_3012
PB.4203.1	bmlnct_0438
PB.4212.1	bmlnct_1050
PB.4220.2	bmlnct_0257
PB.4225.1	bmlnct_1920
PB.4228.1	SilkDB_TCONS_00455109
PB.4230.1	bmlnct_0691
PB.4236.2	bmlnct_2985
PB.4250.1	bmlnct_3398
PB.4251.1	bmlnct_1920
PB.4252.1	bmlnct_1018
PB.4252.2	bmlnct_1018
PB.4261.1	bmlnct_3835
PB.4263.1	SilkDB_TCONS_00006851
PB.4275.1	bmlnct_0986
PB.4283.3	bmlnct_0983
PB.4288.1	bmlnct_4446
PB.4293.5	bmlnct_2099
PB.4297.3	bmlnct_0538
PB.4299.2	bmlnct_1388
PB.4300.2	bmlnct_1314
PB.4301.2	bmlnct_0568
PB.4306.3	SilkDB_TCONS_00422627
PB.4311.1	SilkDB_TCONS_00090695
PB.4318.1	bmlnct_2296
PB.4334.4	dbj|AK387314|
PB.4334.5	bmlnct_1040
PB.4334.6	bmlnct_1040
PB.4342.1	bmlnct_1495
PB.4351.12	SilkDB_TCONS_00181198
PB.4357.1	bmlnct_4170
PB.4360.3	bmlnct_0454
PB.4360.5	bmlnct_1800
PB.4361.1	bmlnct_2557
PB.4371.1	bmlnct_4453
PB.4375.1	bmlnct_3276
PB.4376.1	bmlnct_2191
PB.4382.1	bmlnct_0193
PB.4387.1	SilkDB_TCONS_00196921
PB.4402.11	bmlnct_1316
PB.4405.1	bmlnct_1375
PB.4406.2	dbj|AK377874|
PB.4408.2	bmlnct_1662
PB.4420.1	bmlnct_1964
PB.4424.1	bmlnct_1674
PB.4436.2	bmlnct_0867
PB.4437.3	bmlnct_1406
PB.4439.1	bmlnct_1146
PB.4440.6	bmlnct_1146
PB.4445.1	bmlnct_4090
PB.4448.2	bmlnct_1665
PB.4449.6	bmlnct_3278
PB.4451.2	SilkDB_TCONS_00278271
PB.4452.1	bmlnct_0538
PB.4455.1	bmlnct_1323
PB.4456.1	bmlnct_1323
PB.4470.1	bmlnct_2439
PB.4470.6	SilkDB_TCONS_00275099
PB.4470.10	bmlnct_4126
PB.4472.1	bmlnct_1980
PB.4474.2	bmlnct_2682
PB.4481.1	bmlnct_0672
PB.4483.1	bmlnct_3279
PB.4496.1	bmlnct_1495
PB.4497.1	dbj|BP119147|
PB.4506.1	bmlnct_1700
PB.4507.1	bmlnct_1920
PB.4509.5	bmlnct_1362
PB.4518.2	bmlnct_1010
PB.4523.1	SilkDB_TCONS_00062432
PB.4525.1	bmlnct_3654
PB.4535.1	bmlnct_1933
PB.4538.1	bmlnct_3709
PB.4539.1	SilkDB_TCONS_00196921
PB.4557.1	bmlnct_0761
PB.4557.2	bmlnct_0761
PB.4557.3	bmlnct_0761
PB.4563.1	bmlnct_0273
PB.4568.1	bmlnct_1598
PB.4573.2	bmlnct_0922
PB.4577.1	bmlnct_3960
PB.4578.3	bmlnct_0774
PB.4585.2	bmlnct_4457
PB.4587.1	bmlnct_0771
PB.4587.2	bmlnct_0771
PB.4592.1	SilkDB_TCONS_00416729
PB.4620.1	bmlnct_1563
PB.4625.1	SilkDB_TCONS_00422627
PB.4629.1	SilkDB_TCONS_00086612
PB.4633.8	bmlnct_1563
PB.4634.4	bmlnct_1920
PB.4634.18	bmlnct_1431
PB.4635.1	bmlnct_0008
PB.4635.5	bmlnct_1124
PB.4640.4	SilkDB_TCONS_00456032
PB.4646.1	bmlnct_1563
PB.4652.1	bmlnct_1275
PB.4653.11	bmlnct_4368
PB.4654.9	bmlnct_2191
PB.4654.11	bmlnct_2682
PB.4654.12	SilkDB_TCONS_00333165
PB.4654.14	SilkDB_TCONS_00333165
PB.4656.1	bmlnct_0672
PB.4657.5	bmlnct_4126
PB.4663.2	SilkDB_TCONS_00320716
PB.4667.1	bmlnct_2011
PB.4689.1	bmlnct_1980
PB.4690.1	bmlnct_1742
PB.4707.1	bmlnct_3054
PB.4709.1	bmlnct_1616
PB.4714.1	SilkDB_TCONS_00329526
PB.4715.2	bmlnct_0672
PB.4735.1	bmlnct_3980
PB.4740.5	SilkDB_TCONS_00329740
PB.4740.6	SilkDB_TCONS_00329740
PB.4741.1	bmlnct_1626
PB.4741.4	bmlnct_1581
PB.4741.5	bmlnct_1626
PB.4742.1	SilkDB_TCONS_00200804
PB.4745.19	bmlnct_1638
PB.4747.5	bmlnct_2074
PB.4749.12	bmlnct_2688
PB.4753.1	bmlnct_0538
PB.4755.1	bmlnct_1800
PB.4767.6	bmlnct_3778
PB.4774.1	bmlnct_1772
PB.4779.20	SilkDB_TCONS_00200804
PB.4787.2	SilkDB_TCONS_00508251
PB.4795.3	bmlnct_4091
PB.4796.1	bmlnct_3057
PB.4798.1	bmlnct_3191
PB.4799.1	bmlnct_3191
PB.4800.1	bmlnct_0445
PB.4803.1	bmlnct_3299
PB.4804.2	bmlnct_1357
PB.4805.1	bmlnct_4362
PB.4811.1	bmlnct_1920
PB.4813.1	bmlnct_1643
PB.4819.4	bmlnct_2566
PB.4819.5	bmlnct_3523
PB.4824.1	bmlnct_4067
PB.4827.1	bmlnct_3076
PB.4827.2	bmlnct_3293
PB.4830.1	bmlnct_1920
PB.4831.2	bmlnct_1309
PB.4835.1	bmlnct_2787
PB.4842.3	bmlnct_1305
PB.4845.8	bmlnct_1563
PB.4849.1	bmlnct_1754
PB.4850.1	bmlnct_1591
PB.4851.1	bmlnct_1591
PB.4851.2	bmlnct_1591
PB.4854.3	SilkDB_TCONS_00196921
PB.4856.5	SilkDB_TCONS_00200804
PB.4856.6	bmlnct_0672
PB.4857.1	bmlnct_0672
PB.4858.1	bmlnct_4372
PB.4858.2	bmlnct_1920
PB.4858.3	bmlnct_1920
PB.4870.1	bmlnct_1468
PB.4876.5	SilkDB_TCONS_00280413
PB.4878.1	bmlnct_1357
PB.4880.2	SilkDB_TCONS_00039896
PB.4881.6	bmlnct_1920
PB.4883.1	bmlnct_4457
PB.4886.1	bmlnct_3071
PB.4888.1	bmlnct_1736
PB.4888.4	bmlnct_1357
PB.4888.8	SilkDB_TCONS_00402338
PB.4890.1	bmlnct_1548
PB.4897.1	bmlnct_1665
PB.4898.1	bmlnct_2837
PB.4898.13	SilkDB_TCONS_00549025
PB.4902.1	SilkDB_TCONS_00480779
PB.4903.1	SilkDB_TCONS_00480779
PB.4916.2	bmlnct_3504
PB.4917.1	bmlnct_3504
PB.4918.3	bmlnct_0780
PB.4920.2	SilkDB_TCONS_00232072
PB.4920.3	bmlnct_0050
PB.4922.1	bmlnct_4041
PB.4922.2	bmlnct_3299
PB.4922.3	bmlnct_3299
PB.4931.1	bmlnct_2450
PB.4937.1	bmlnct_1323
PB.4944.4	bmlnct_3837
PB.4961.5	bmlnct_1529
PB.4964.1	bmlnct_3007
PB.4974.1	bmlnct_3550
PB.4979.1	SilkDB_TCONS_00390029
PB.4981.1	dbj|BB983593|
PB.4985.2	bmlnct_4311
PB.4986.1	SilkDB_TCONS_00172610
PB.4990.1	bmlnct_0367
PB.4995.1	bmlnct_3984
PB.5004.2	bmlnct_2286
PB.5009.1	bmlnct_0538
PB.5011.1	SilkDB_TCONS_00081191
PB.5016.1	bmlnct_2588
PB.5017.1	bmlnct_1856
PB.5032.1	bmlnct_0620
PB.5034.1	bmlnct_1772
PB.5046.1	bmlnct_1124
PB.5058.1	bmlnct_2746
PB.5059.5	SilkDB_TCONS_00161886
PB.5062.5	bmlnct_0672
PB.5086.1	bmlnct_2748
PB.5093.1	bmlnct_1130
PB.5096.1	bmlnct_2492
PB.5101.1	bmlnct_1576
PB.5102.1	bmlnct_2982
PB.5104.1	bmlnct_2554
PB.5108.1	bmlnct_1920
PB.5109.1	bmlnct_1662
PB.5111.1	SilkDB_TCONS_00495370
PB.5112.1	bmlnct_2191
PB.5129.4	bmlnct_1018
PB.5138.1	bmlnct_1124
PB.5138.2	bmlnct_3076
PB.5139.1	bmlnct_1857
PB.5145.2	bmlnct_2712
PB.5146.1	bmlnct_1358
PB.5157.1	bmlnct_1638
PB.5161.1	bmlnct_2717
PB.5171.1	bmlnct_1881
PB.5175.2	bmlnct_2588
PB.5183.1	bmlnct_0986
PB.5185.1	bmlnct_0796
PB.5187.1	bmlnct_1052
PB.5188.1	bmlnct_2239
PB.5190.2	bmlnct_0798
PB.5200.1	SilkDB_TCONS_00320716
PB.5201.3	bmlnct_1563
PB.5201.9	bmlnct_1930
PB.5203.2	gb|CK515128|
PB.5207.1	bmlnct_0788
PB.5212.1	dbj|BB983593|
PB.5224.1	bmlnct_1920
PB.5228.1	bmlnct_0257
PB.5229.2	dbj|AK377344|
PB.5229.3	SilkDB_TCONS_00364381
PB.5230.5	bmlnct_0566
PB.5252.1	bmlnct_4033
PB.5252.2	bmlnct_2748
PB.5252.9	SilkDB_TCONS_00469026
PB.5253.1	bmlnct_1124
PB.5253.13	bmlnct_1832
PB.5253.15	bmlnct_0576
PB.5253.17	bmlnct_0986
PB.5253.18	bmlnct_1423
PB.5253.19	bmlnct_1908
PB.5255.2	bmlnct_4126
PB.5265.2	bmlnct_3625
PB.5270.1	bmlnct_1665
PB.5277.1	bmlnct_2865
PB.5278.1	bmlnct_0812
PB.5279.1	bmlnct_0812
PB.5286.7	bmlnct_1930
PB.5288.1	dbj|AK384617|
PB.5288.2	dbj|AK384617|
PB.5292.1	bmlnct_3486
PB.5293.2	bmlnct_0804
PB.5304.1	bmlnct_1616
PB.5306.1	SilkDB_TCONS_00003362
PB.5308.1	bmlnct_0806
PB.5308.2	bmlnct_0806
PB.5308.3	bmlnct_1920
PB.5308.5	bmlnct_0478
PB.5308.6	bmlnct_0804
PB.5308.8	bmlnct_0672
PB.5309.1	SilkDB_TCONS_00231395
PB.5313.3	bmlnct_2252
PB.5313.4	bmlnct_1881
PB.5315.1	bmlnct_0623
PB.5317.1	bmlnct_1270
PB.5318.1	bmlnct_4362
PB.5325.1	SilkDB_TCONS_00550053
PB.5331.1	bmlnct_1124
PB.5332.1	bmlnct_0738
PB.5333.1	bmlnct_0816
PB.5334.1	bmlnct_2947
PB.5334.4	SilkDB_TCONS_00552454
PB.5336.1	bmlnct_1674
PB.5341.1	SilkDB_TCONS_00196921
PB.5347.2	SilkDB_TCONS_00196921
PB.5347.3	bmlnct_2828
PB.5347.4	bmlnct_1965
PB.5355.1	bmlnct_0156
PB.5356.1	bmlnct_1832
PB.5359.1	SilkDB_TCONS_00196921
PB.5360.1	SilkDB_TCONS_00127666
PB.5361.1	SilkDB_TCONS_00196921
PB.5365.1	bmlnct_2262
PB.5365.2	emb|X51334|
PB.5369.2	bmlnct_1323
PB.5371.1	bmlnct_0438
PB.5375.2	bmlnct_4372
PB.5377.1	bmlnct_1920
PB.5389.1	bmlnct_1423
PB.5411.1	bmlnct_2557
PB.5423.1	dbj|BY927302|
PB.5429.1	bmlnct_1920
PB.5447.1	dbj|AK387678|
PB.5448.4	bmlnct_1838
PB.5449.4	bmlnct_1856
PB.5451.1	bmlnct_1489
PB.5452.1	bmlnct_1857
PB.5453.3	bmlnct_1839
PB.5459.1	bmlnct_2262
PB.5465.1	bmlnct_3111
PB.5470.1	bmlnct_0257
PB.5470.11	bmlnct_2706
PB.5470.12	bmlnct_1507
PB.5470.14	bmlnct_0890
PB.5470.15	bmlnct_0623
PB.5470.16	bmlnct_1124
PB.5478.1	bmlnct_1861
PB.5479.1	SilkDB_TCONS_00375621
PB.5484.1	bmlnct_3980
PB.5485.1	dbj|BY920058|
PB.5485.2	dbj|BY920058|
PB.5485.4	dbj|BY920058|
PB.5486.2	bmlnct_1124
PB.5498.1	bmlnct_3299
PB.5498.2	bmlnct_4469
PB.5500.1	bmlnct_1801
PB.5501.1	bmlnct_2588
PB.5502.1	bmlnct_1146
PB.5502.2	bmlnct_2588
PB.5505.1	bmlnct_0505
PB.5507.2	bmlnct_1881
PB.5513.1	SilkDB_TCONS_00196956
PB.5515.7	bmlnct_4432
PB.5523.1	bmlnct_0500
PB.5524.1	bmlnct_1144
PB.5525.1	dbj|BB983593|
PB.5526.1	bmlnct_3625
PB.5533.1	bmlnct_0193
PB.5534.1	bmlnct_0426
PB.5539.1	bmlnct_0223
PB.5540.1	bmlnct_1686
PB.5543.1	bmlnct_4456
PB.5547.3	bmlnct_0892
PB.5552.1	bmlnct_4169
PB.5557.4	bmlnct_1772
PB.5560.1	bmlnct_0538
PB.5561.3	bmlnct_0538
PB.5563.1	bmlnct_2557
PB.5567.2	bmlnct_1124
PB.5567.4	bmlnct_1124
PB.5568.1	SilkDB_TCONS_00039896
PB.5570.1	bmlnct_1920
PB.5574.1	SilkDB_TCONS_00039896
PB.5577.2	bmlnct_1010
PB.5579.1	bmlnct_0585
PB.5582.3	SilkDB_TCONS_00297459
PB.5584.1	SilkDB_TCONS_00057031
PB.5585.1	bmlnct_0016
PB.5596.1	bmlnct_0842
PB.5601.1	gb|CK522748|
PB.5603.1	SilkDB_TCONS_00416729
PB.5607.1	bmlnct_3523
PB.5610.1	bmlnct_1920
PB.5611.1	bmlnct_1920
PB.5616.1	bmlnct_0276
PB.5617.1	bmlnct_4126
PB.5618.1	bmlnct_4126
PB.5621.5	bmlnct_1959
PB.5631.3	SilkDB_TCONS_00082373
PB.5636.1	bmlnct_2682
PB.5639.2	bmlnct_1638
PB.5641.1	bmlnct_4307
PB.5644.1	dbj|AK387678|
PB.5645.1	bmlnct_0380
PB.5646.1	bmlnct_4367
PB.5647.1	bmlnct_0223
PB.5652.1	bmlnct_1124
PB.5652.2	bmlnct_2690
PB.5652.3	bmlnct_1124
PB.5653.1	bmlnct_0725
PB.5655.1	bmlnct_4274
PB.5670.1	bmlnct_4243
PB.5675.1	SilkDB_TCONS_00039896
PB.5679.1	bmlnct_4362
PB.5680.1	bmlnct_0292
PB.5681.1	bmlnct_1468
PB.5684.1	bmlnct_0310
PB.5692.1	bmlnct_0672
PB.5697.1	bmlnct_2367
PB.5698.1	bmlnct_2367
PB.5699.1	bmlnct_2262
PB.5708.2	bmlnct_0672
PB.5708.3	SilkDB_TCONS_00495287
PB.5718.2	bmlnct_1920
PB.5728.1	bmlnct_2717
PB.5742.1	bmlnct_1124
PB.5743.1	bmlnct_0836
PB.5743.3	bmlnct_0836
PB.5745.2	bmlnct_4152
PB.5749.1	SilkDB_TCONS_00287338
PB.5750.1	SilkDB_TCONS_00196921
PB.5757.1	bmlnct_2825
PB.5761.2	bmlnct_2701
PB.5770.5	bmlnct_0454
PB.5773.11	bmlnct_2706
PB.5781.1	dbj|BY944480|
PB.5782.1	bmlnct_2701
PB.5784.2	bmlnct_2717
PB.5784.3	bmlnct_1686
PB.5787.1	bmlnct_0445
PB.5789.1	bmlnct_1423
PB.5789.22	bmlnct_0672
PB.5790.18	bmlnct_1124
PB.5790.21	bmlnct_2787
PB.5798.1	bmlnct_4170
PB.5799.1	bmlnct_2769
PB.5810.2	bmlnct_1800
PB.5814.1	bmlnct_0825
PB.5816.2	bmlnct_0445
PB.5825.1	bmlnct_3089
PB.5827.1	bmlnct_3076
PB.5827.2	bmlnct_1146
PB.5829.1	bmlnct_1548
PB.5830.7	bmlnct_4255
PB.5832.1	bmlnct_2588
PB.5841.1	bmlnct_1431
PB.5842.8	bmlnct_1772
PB.5842.9	bmlnct_1920
PB.5842.10	bmlnct_3625
PB.5842.11	bmlnct_3625
PB.5844.1	bmlnct_2571
PB.5850.1	bmlnct_1423
PB.5851.1	bmlnct_2711
PB.5853.6	bmlnct_0392
PB.5857.1	bmlnct_2010
PB.5858.1	dbj|AK377654|
PB.5863.1	bmlnct_1124
PB.5864.1	bmlnct_1914
PB.5866.1	SilkDB_TCONS_00431657
PB.5867.1	bmlnct_0407
PB.5870.2	bmlnct_1423
PB.5874.1	bmlnct_0640
PB.5876.1	bmlnct_0672
PB.5877.1	dbj|AK384504|
PB.5880.1	SilkDB_TCONS_00472188
PB.5881.1	bmlnct_4307
PB.5882.1	bmlnct_4307
PB.5884.1	bmlnct_2904
PB.5885.1	bmlnct_1637
PB.5901.1	bmlnct_1419
PB.5907.12	bmlnct_2101
PB.5912.1	SilkDB_TCONS_00039896
PB.5914.1	bmlnct_2588
PB.5922.1	bmlnct_0816
PB.5925.1	bmlnct_2622
PB.5927.1	SilkDB_TCONS_00552454
PB.5932.2	SilkDB_TCONS_00196555
PB.5946.1	bmlnct_3274
PB.5951.1	bmlnct_2852
PB.5956.1	bmlnct_0445
PB.5957.1	bmlnct_0438
PB.5958.1	bmlnct_1165
PB.5958.7	SilkDB_TCONS_00364381
PB.5958.11	bmlnct_0421
PB.5958.13	bmlnct_2828
PB.5959.1	bmlnct_1165
PB.5959.7	bmlnct_0538
PB.5959.14	bmlnct_2557
PB.5960.1	bmlnct_1259
PB.5960.2	bmlnct_1259
PB.5960.3	bmlnct_1259
PB.5967.7	bmlnct_0438
PB.5982.1	bmlnct_1320
PB.5983.1	bmlnct_3320
PB.5990.1	bmlnct_0627
PB.6010.1	bmlnct_0438
PB.6011.3	gb|EU179733|
PB.6016.1	bmlnct_1920
PB.6016.2	bmlnct_0233
PB.6019.1	SilkDB_TCONS_00196921
PB.6028.2	SilkDB_TCONS_00126540
PB.6047.9	bmlnct_2894
PB.6048.1	bmlnct_4208
PB.6056.1	bmlnct_2524
PB.6058.1	bmlnct_3245
PB.6063.3	dbj|BB986385|
PB.6066.1	bmlnct_2982
PB.6067.1	bmlnct_1755
PB.6078.1	bmlnct_3571
PB.6079.1	bmlnct_2825
PB.6082.1	SilkDB_TCONS_00196921
PB.6083.1	bmlnct_4372
PB.6097.5	SilkDB_TCONS_00446326
PB.6114.1	bmlnct_3395
PB.6119.1	bmlnct_3563
PB.6127.1	bmlnct_2518
PB.6135.1	bmlnct_1146
PB.6142.1	bmlnct_3012
PB.6143.1	bmlnct_3609
PB.6151.13	dbj|AK377654|
PB.6155.6	bmlnct_2367
PB.6156.1	bmlnct_1744
PB.6156.2	bmlnct_1744
PB.6159.1	bmlnct_1965
PB.6165.1	dbj|BY920118|
PB.6168.1	bmlnct_1050
PB.6170.1	bmlnct_0538
PB.6171.2	dbj|BB982208|
PB.6175.1	bmlnct_1124
PB.6190.7	bmlnct_3051
PB.6198.1	bmlnct_3299
PB.6203.1	bmlnct_0288
PB.6212.6	bmlnct_2492
PB.6212.7	bmlnct_0004
PB.6214.3	bmlnct_2465
PB.6224.1	bmlnct_3523
PB.6227.1	bmlnct_2262
PB.6232.1	SilkDB_TCONS_00188393
PB.6233.1	SilkDB_TCONS_00188393
PB.6237.1	bmlnct_0663
PB.6253.1	bmlnct_1363
PB.6254.32	bmlnct_4255
PB.6255.7	bmlnct_1920
PB.6258.1	bmlnct_0305
PB.6258.2	bmlnct_0305
PB.6261.1	SilkDB_TCONS_00495287
PB.6261.2	bmlnct_1665
PB.6267.3	bmlnct_1881
PB.6267.6	bmlnct_3490
PB.6273.5	bmlnct_2562
PB.6274.1	SilkDB_TCONS_00372566
PB.6275.3	bmlnct_0816
PB.6282.2	bmlnct_1124
PB.6295.1	SilkDB_TCONS_00224311
PB.6296.4	SilkDB_TCONS_00152581
PB.6296.5	SilkDB_TCONS_00152581
PB.6320.3	dbj|DC531490|
PB.6320.4	bmlnct_1124
PB.6323.1	bmlnct_4171
PB.6330.1	bmlnct_0986
PB.6330.12	SilkDB_TCONS_00152581
PB.6331.1	dbj|AV399526|
PB.6342.2	bmlnct_4126
PB.6345.2	SilkDB_TCONS_00182946
PB.6349.3	SilkDB_TCONS_00390029
PB.6364.1	bmlnct_1124
PB.6364.2	bmlnct_2039
PB.6368.1	bmlnct_0310
PB.6370.3	bmlnct_2469
PB.6370.6	bmlnct_4205
PB.6371.3	bmlnct_3571
PB.6371.4	bmlnct_3571
PB.6376.6	SilkDB_TCONS_00364381
PB.6376.11	bmlnct_1881
PB.6377.1	SilkDB_TCONS_00438171
PB.6380.2	SilkDB_TCONS_00150541
PB.6380.4	bmlnct_1423
PB.6381.3	SilkDB_TCONS_00014625
PB.6383.1	bmlnct_2463
PB.6384.1	SilkDB_TCONS_00482526
PB.6385.1	bmlnct_1406
PB.6390.2	bmlnct_2191
PB.6397.2	dbj|AK381814|
PB.6402.1	bmlnct_4333
PB.6402.2	bmlnct_0059
PB.6402.3	bmlnct_4326
PB.6402.4	bmlnct_4326
PB.6402.5	bmlnct_4329
PB.6402.6	bmlnct_4327
PB.6402.7	bmlnct_4334
PB.6402.9	bmlnct_0060
PB.6402.10	bmlnct_0060
PB.6403.1	bmlnct_4329
PB.6409.1	bmlnct_4453
PB.6414.1	bmlnct_2015
PB.6416.1	bmlnct_1920
PB.6417.2	bmlnct_4389
PB.6425.1	dbj|BP119147|
PB.6426.1	SilkDB_TCONS_00416729
PB.6429.1	bmlnct_3318
PB.6430.1	bmlnct_3318
PB.6433.1	bmlnct_4126
PB.6434.4	bmlnct_1124
PB.6436.1	SilkDB_TCONS_00011965
PB.6442.1	bmlnct_1964
PB.6450.1	bmlnct_2562
PB.6451.1	bmlnct_2367
PB.6454.5	bmlnct_2852
PB.6458.1	bmlnct_1002
PB.6466.1	dbj|AK388047|
PB.6466.2	bmlnct_3083
PB.6468.1	bmlnct_0700
PB.6468.2	bmlnct_0700
PB.6468.3	bmlnct_0700
PB.6485.1	bmlnct_3609
PB.6495.3	bmlnct_1700
PB.6495.4	bmlnct_4091
PB.6509.3	bmlnct_4204
PB.6514.2	bmlnct_0310
PB.6517.1	bmlnct_1468
PB.6521.9	bmlnct_4229
PB.6527.1	SilkDB_TCONS_00016193
PB.6529.1	bmlnct_1700
PB.6539.1	bmlnct_1179
PB.6539.2	bmlnct_1179
PB.6540.2	bmlnct_1980
PB.6543.1	bmlnct_0627
PB.6549.1	bmlnct_2496
PB.6558.1	bmlnct_2682
PB.6565.1	bmlnct_1920
PB.6568.2	bmlnct_1638
PB.6569.1	bmlnct_1772
PB.6580.1	bmlnct_0042
PB.6580.2	bmlnct_0042
PB.6587.2	SilkDB_TCONS_00262312
PB.6588.2	SilkDB_TCONS_00008645
PB.6593.1	SilkDB_TCONS_00552454
PB.6598.1	bmlnct_0392
PB.6603.1	bmlnct_3190
PB.6607.1	bmlnct_0328
PB.6622.1	SilkDB_TCONS_00315451
PB.6624.1	bmlnct_2748
PB.6632.1	SilkDB_TCONS_00385676
PB.6637.1	bmlnct_2717
PB.6638.1	bmlnct_1920
PB.6642.1	bmlnct_1920
PB.6647.1	bmlnct_0816
PB.6647.3	bmlnct_1040
PB.6653.8	bmlnct_1736
PB.6653.14	bmlnct_0257
PB.6656.1	dbj|AK380586|
PB.6657.22	bmlnct_1920
PB.6658.1	bmlnct_1548
PB.6659.16	bmlnct_1146
PB.6663.5	SilkDB_TCONS_00028023
PB.6664.2	bmlnct_2357
PB.6664.3	bmlnct_2357
PB.6674.3	SilkDB_TCONS_00320718
PB.6679.1	bmlnct_3391
PB.6684.1	bmlnct_2777
PB.6686.1	bmlnct_0884
PB.6688.1	bmlnct_0884
PB.6688.2	bmlnct_0884
PB.6690.1	bmlnct_1800
PB.6705.2	SilkDB_TCONS_00339654
PB.6708.1	dbj|BP118060|
PB.6720.2	gb|CK515816|
PB.6723.1	bmlnct_0735
PB.6724.5	bmlnct_0538
PB.6727.3	bmlnct_1046
PB.6743.1	bmlnct_3082
PB.6755.1	bmlnct_2701
PB.6758.2	bmlnct_1130
PB.6760.1	bmlnct_4307
PB.6761.1	bmlnct_4307
PB.6763.1	bmlnct_1124
PB.6771.1	bmlnct_3284
PB.6774.2	bmlnct_1800
PB.6777.1	bmlnct_2095
PB.6779.3	bmlnct_1920
PB.6779.5	bmlnct_1933
PB.6780.1	bmlnct_1920
PB.6780.2	bmlnct_1920
PB.6793.1	bmlnct_0275
PB.6796.1	bmlnct_2367
PB.6800.1	bmlnct_3835
PB.6804.1	SilkDB_TCONS_00196555
PB.6806.1	bmlnct_3990
PB.6810.1	bmlnct_1942
PB.6810.2	bmlnct_0445
PB.6816.3	bmlnct_2073
PB.6816.4	bmlnct_2073
PB.6833.1	bmlnct_1423
PB.6835.1	bmlnct_0962
PB.6836.1	bmlnct_3658
PB.6855.1	dbj|AK380746|
PB.6866.2	bmlnct_4170
PB.6867.1	bmlnct_1914
PB.6869.1	bmlnct_4307
PB.6869.8	dbj|AK384807|
PB.6879.4	bmlnct_1920
PB.6879.5	bmlnct_1215
PB.6879.6	bmlnct_1859
PB.6879.7	dbj|BY923560|
PB.6889.3	bmlnct_0324
PB.6891.1	bmlnct_4126
PB.6895.1	bmlnct_1920
PB.6903.1	bmlnct_2904
PB.6919.1	bmlnct_0421
PB.6921.1	bmlnct_1920
PB.6925.1	bmlnct_4382
PB.6931.1	bmlnct_2134
PB.6956.1	bmlnct_4372
PB.6962.1	bmlnct_2150
PB.6975.1	bmlnct_0538
PB.6977.1	bmlnct_0325
PB.6978.1	bmlnct_3479
PB.6983.1	bmlnct_1881
PB.6983.2	bmlnct_2683
PB.6985.1	bmlnct_1638
PB.6988.3	bmlnct_2239
PB.6988.4	bmlnct_3259
PB.6989.1	bmlnct_0449
PB.6999.1	bmlnct_1979
PB.7000.1	SilkDB_TCONS_00182946
PB.7003.1	SilkDB_TCONS_00436754
PB.7006.1	bmlnct_1772
PB.7007.2	bmlnct_2682
PB.7008.5	SilkDB_TCONS_00467105
PB.7016.2	SilkDB_TCONS_00196921
PB.7017.3	bmlnct_0566
PB.7019.1	SilkDB_TCONS_00390029
PB.7033.2	bmlnct_3335
PB.7039.2	dbj|BY918669|
PB.7041.1	bmlnct_0691
PB.7042.1	bmlnct_1959
PB.7047.1	bmlnct_4091
PB.7057.2	bmlnct_0421
PB.7063.1	SilkDB_TCONS_00224311
PB.7064.1	bmlnct_0672
PB.7072.1	gb|CK516982|
PB.7077.1	SilkDB_TCONS_00438049
PB.7083.9	bmlnct_4389
PB.7086.1	bmlnct_0538
PB.7088.1	dbj|AK379821|
PB.7088.4	SilkDB_TCONS_00441106
PB.7088.12	bmlnct_0421
PB.7089.1	dbj|AK379821|
PB.7089.3	SilkDB_TCONS_00441105
PB.7089.5	bmlnct_2904
PB.7090.1	bmlnct_3279
PB.7094.2	bmlnct_3189
PB.7122.1	bmlnct_2241
PB.7130.7	SilkDB_TCONS_00553130
PB.7132.4	bmlnct_1980
PB.7132.5	bmlnct_2079
PB.7137.1	bmlnct_0392
PB.7141.1	SilkDB_TCONS_00385694
PB.7147.1	SilkDB_TCONS_00196921
PB.7147.3	bmlnct_2159
PB.7147.4	bmlnct_2159
PB.7147.7	bmlnct_1146
PB.7147.8	bmlnct_4126
PB.7147.9	bmlnct_0576
PB.7147.11	bmlnct_2079
PB.7150.1	SilkDB_TCONS_00552454
PB.7158.1	SilkDB_TCONS_00427262
PB.7160.1	bmlnct_1036
PB.7168.1	bmlnct_2682
PB.7172.2	bmlnct_2120
PB.7175.3	bmlnct_1638
PB.7176.1	bmlnct_3529
PB.7179.1	bmlnct_2650
PB.7183.1	dbj|AU000469|
PB.7200.1	bmlnct_4389
PB.7202.1	dbj|AK380389|
PB.7206.1	bmlnct_2183
PB.7215.1	bmlnct_0328
PB.7227.3	bmlnct_1630
PB.7232.1	bmlnct_2186
PB.7234.2	bmlnct_2492
PB.7234.4	bmlnct_1146
PB.7236.1	SilkDB_TCONS_00196921
PB.7243.1	dbj|BB983999|
PB.7245.2	bmlnct_1031
PB.7259.1	bmlnct_1638
PB.7263.2	bmlnct_1388
PB.7265.1	SilkDB_TCONS_00344499
PB.7272.1	bmlnct_3470
PB.7277.1	bmlnct_4372
PB.7284.1	SilkDB_TCONS_00430648
PB.7287.1	bmlnct_2191
PB.7291.1	bmlnct_1800
PB.7292.1	bmlnct_1933
PB.7299.1	SilkDB_TCONS_00182946
PB.7305.1	dbj|BY931150|
PB.7307.3	bmlnct_1800
PB.7307.4	bmlnct_2706
PB.7315.1	dbj|BB983999|
PB.7328.1	bmlnct_2011
PB.7330.3	bmlnct_1755
PB.7332.2	dbj|BY917794|
PB.7332.3	bmlnct_2496
PB.7333.4	SilkDB_TCONS_00387419
PB.7333.5	bmlnct_2985
PB.7340.1	bmlnct_1920
PB.7344.2	dbj|BY927236|
PB.7346.1	dbj|BY932732|
PB.7346.2	dbj|BY932732|
PB.7347.1	dbj|BY932732|
PB.7354.1	bmlnct_4169
PB.7364.1	dbj|AK387977|
PB.7370.1	bmlnct_1563
PB.7380.1	bmlnct_1920
PB.7381.1	bmlnct_1920
PB.7382.1	bmlnct_1423
PB.7385.1	SilkDB_TCONS_00549025
PB.7389.1	dbj|BB982208|
PB.7390.1	dbj|BB982208|
PB.7392.1	bmlnct_4170
PB.7394.1	dbj|BB987950|
PB.7396.2	gb|CN211814|
PB.7415.1	bmlnct_4477
PB.7416.2	bmlnct_4274
PB.7416.3	bmlnct_4372
PB.7420.1	bmlnct_2850
PB.7423.1	bmlnct_3054
PB.7431.1	dbj|BB991935|
PB.7438.4	bmlnct_1538
PB.7441.1	bmlnct_0804
PB.7449.1	bmlnct_1493
PB.7451.1	bmlnct_1423
PB.7451.3	bmlnct_0623
PB.7451.4	bmlnct_2557
PB.7452.1	bmlnct_2825
PB.7452.10	bmlnct_1920
PB.7463.1	dbj|BB983593|
PB.7464.2	bmlnct_3190
PB.7469.3	SilkDB_TCONS_00039896
PB.7475.1	gb|CK507334|
PB.7475.2	gb|CK507334|
PB.7475.3	gb|CK507334|
PB.7475.4	gb|CK507334|
PB.7475.5	gb|CK507334|
PB.7475.6	gb|CK507334|
PB.7476.6	bmlnct_1423
PB.7476.8	bmlnct_2081
PB.7476.9	bmlnct_1146
PB.7476.10	gb|CK507334|
PB.7485.1	bmlnct_1002
PB.7486.1	SilkDB_TCONS_00467105
PB.7498.1	bmlnct_4301
PB.7500.1	bmlnct_3082
PB.7504.3	bmlnct_3881
PB.7504.4	bmlnct_0576
PB.7516.3	SilkDB_TCONS_00001773
PB.7522.1	bmlnct_1323
PB.7524.1	SilkDB_TCONS_00196921
PB.7533.1	bmlnct_3249
PB.7535.1	bmlnct_4091
PB.7537.4	bmlnct_1363
PB.7544.3	SilkDB_TCONS_00396748
PB.7554.2	bmlnct_0019
PB.7555.1	bmlnct_0019
PB.7558.1	bmlnct_0020
PB.7558.2	bmlnct_0020
PB.7563.3	SilkDB_TCONS_00305157
PB.7563.4	bmlnct_0538
PB.7563.9	bmlnct_1563
PB.7564.1	bmlnct_0008
PB.7566.1	bmlnct_1638
PB.7576.12	bmlnct_2682
PB.7576.14	bmlnct_0986
PB.7577.1	bmlnct_0672
PB.7582.1	bmlnct_2171
PB.7585.2	bmlnct_4204
PB.7587.1	bmlnct_0257
PB.7591.1	bmlnct_1124
PB.7592.1	bmlnct_1124
PB.7592.2	bmlnct_1124
PB.7595.1	SilkDB_TCONS_00491111
PB.7601.1	bmlnct_3012
PB.7606.1	bmlnct_0672
PB.7615.2	bmlnct_0647
PB.7615.3	bmlnct_1423
PB.7615.5	bmlnct_3479
PB.7615.6	bmlnct_2899
PB.7615.7	SilkDB_TCONS_00444188
PB.7624.1	bmlnct_1638
PB.7626.1	SilkDB_TCONS_00495287
PB.7627.1	gb|CK510604|
PB.7628.1	bmlnct_1423
PB.7629.1	bmlnct_1423
PB.7634.1	bmlnct_4389
PB.7636.1	bmlnct_1270
PB.7637.1	bmlnct_4208
PB.7639.3	bmlnct_3118
PB.7640.3	bmlnct_3118
PB.7641.1	SilkDB_TCONS_00547529
PB.7643.1	bmlnct_4255
PB.7644.1	bmlnct_3109
PB.7645.1	bmlnct_3109
PB.7645.2	bmlnct_3109
PB.7657.1	bmlnct_0820
PB.7660.1	bmlnct_1270
PB.7665.1	SilkDB_TCONS_00270281
PB.7666.1	SilkDB_TCONS_00396748
PB.7667.1	bmlnct_0962
PB.7668.1	bmlnct_4372
PB.7678.1	bmlnct_0905
PB.7691.1	dbj|BY923507|
PB.7696.5	bmlnct_2787
PB.7699.4	SilkDB_TCONS_00364381
PB.7705.3	bmlnct_1702
PB.7705.4	bmlnct_0310
PB.7706.1	bmlnct_1702
PB.7709.5	bmlnct_2367
PB.7709.14	bmlnct_1920
PB.7709.16	bmlnct_0454
PB.7709.22	bmlnct_0052
PB.7709.23	bmlnct_1832
PB.7709.24	bmlnct_1832
PB.7709.25	bmlnct_1832
PB.7709.26	bmlnct_1832
PB.7710.1	bmlnct_1964
PB.7710.2	bmlnct_0672
PB.7713.1	bmlnct_1742
PB.7727.6	bmlnct_4372
PB.7732.1	bmlnct_4372
PB.7740.1	dbj|AK378996|
PB.7752.1	bmlnct_2682
PB.7768.3	bmlnct_2239
PB.7770.1	bmlnct_2859
PB.7775.2	SilkDB_TCONS_00152581
PB.7778.2	bmlnct_1146
PB.7784.1	bmlnct_0986
PB.7790.1	bmlnct_2748
PB.7791.1	bmlnct_4084
[truncated: 5,255 more rows]
