# Supplementary material for: The Landscapes of Full-Length Transcripts and Splice Isoforms as Well as Transposons Exonization in the Lepidopteran Model System, Bombyx mori
Source: Front Genet. 2021 Sep 14;12:704162. doi: 10.3389/fgene.2021.704162 (PMC8476886; doi:10.3389/fgene.2021.704162)
Supplement: Supplementary file 11 [file Table10.XLSX]

## Sheet: Sheet1
Supplementary table 10 Coding RNA identified in this study are compared with previously reported coding genes.
Coding RNA identified in this study	Annotation
PB.6.1	KWMTBOMO11242
PB.7.1	KWMTBOMO00017
PB.9.1	KWMTBOMO05959
PB.11.1	KWMTBOMO00019
PB.11.2	KWMTBOMO00019
PB.14.1	KWMTBOMO00022
PB.19.1	KWMTBOMO00025
PB.20.1	KWMTBOMO00028
PB.28.5	KWMTBOMO00051
PB.28.6	KWMTBOMO00051
PB.28.7	KWMTBOMO00051
PB.29.1	KWMTBOMO00040
PB.29.3	KWMTBOMO07040
PB.30.2	KWMTBOMO00055
PB.31.1	KWMTBOMO00055
PB.40.1	KWMTBOMO00061
PB.41.1	KWMTBOMO00061
PB.49.1	KWMTBOMO00076
PB.51.1	KWMTBOMO00078
PB.53.1	KWMTBOMO00080
PB.60.1	KWMTBOMO00086
PB.61.1	KWMTBOMO00086
PB.61.2	KWMTBOMO00086
PB.64.1	KWMTBOMO00091
PB.67.1	KWMTBOMO00092
PB.68.2	KWMTBOMO11783
PB.77.1	KWMTBOMO00100
PB.77.2	KWMTBOMO00100
PB.83.2	KWMTBOMO00106
PB.84.1	KWMTBOMO00109
PB.84.3	KWMTBOMO00109
PB.87.2	KWMTBOMO00112
PB.89.1	KWMTBOMO00113
PB.91.1	KWMTBOMO00122
PB.97.1	KWMTBOMO00127
PB.106.1	KWMTBOMO00135
PB.110.1	KWMTBOMO00146
PB.110.2	KWMTBOMO00146
PB.111.1	KWMTBOMO00147
PB.116.1	KWMTBOMO00153
PB.117.1	KWMTBOMO00154
PB.117.2	KWMTBOMO00154
PB.117.5	KWMTBOMO00154
PB.121.1	KWMTBOMO00157
PB.128.1	KWMTBOMO00167
PB.128.2	KWMTBOMO00167
PB.128.3	KWMTBOMO00167
PB.132.1	KWMTBOMO00170
PB.140.1	KWMTBOMO00171
PB.140.3	KWMTBOMO00171
PB.140.4	KWMTBOMO00171
PB.157.4	KWMTBOMO00187
PB.160.1	KWMTBOMO13394
PB.163.1	KWMTBOMO00190
PB.164.1	KWMTBOMO00190
PB.165.1	KWMTBOMO00190
PB.166.1	KWMTBOMO00190
PB.166.2	KWMTBOMO00190
PB.166.3	KWMTBOMO00190
PB.166.4	KWMTBOMO00190
PB.166.5	KWMTBOMO00190
PB.166.6	KWMTBOMO00190
PB.166.7	KWMTBOMO00190
PB.166.10	KWMTBOMO00190
PB.167.1	KWMTBOMO00190
PB.167.2	KWMTBOMO00190
PB.167.3	KWMTBOMO00190
PB.167.4	KWMTBOMO00190
PB.167.5	KWMTBOMO00190
PB.167.6	KWMTBOMO00190
PB.167.7	KWMTBOMO00190
PB.168.1	KWMTBOMO00191
PB.168.2	KWMTBOMO00191
PB.169.1	KWMTBOMO00192
PB.172.6	KWMTBOMO00197
PB.173.1	KWMTBOMO00198
PB.177.1	KWMTBOMO00201
PB.177.2	KWMTBOMO00201
PB.178.2	KWMTBOMO00203
PB.178.3	KWMTBOMO00203
PB.178.4	KWMTBOMO00203
PB.178.5	KWMTBOMO00203
PB.178.6	KWMTBOMO00203
PB.178.7	KWMTBOMO00203
PB.178.8	KWMTBOMO00203
PB.178.9	KWMTBOMO00203
PB.181.1	KWMTBOMO00208
PB.188.1	KWMTBOMO00211
PB.188.2	KWMTBOMO00211
PB.188.3	KWMTBOMO00211
PB.189.2	KWMTBOMO05959
PB.191.2	KWMTBOMO00213
PB.193.1	KWMTBOMO00214
PB.200.1	KWMTBOMO00224
PB.200.2	KWMTBOMO00224
PB.203.3	KWMTBOMO00229
PB.208.2	KWMTBOMO00236
PB.209.1	KWMTBOMO00237
PB.209.2	KWMTBOMO00237
PB.209.4	KWMTBOMO00237
PB.209.5	KWMTBOMO00237
PB.209.6	KWMTBOMO00237
PB.209.7	KWMTBOMO00237
PB.211.1	KWMTBOMO00238
PB.211.2	KWMTBOMO00238
PB.212.1	KWMTBOMO00239
PB.212.2	KWMTBOMO00239
PB.213.1	KWMTBOMO13685
PB.218.9	KWMTBOMO00243
PB.221.1	KWMTBOMO00244
PB.221.3	KWMTBOMO00244
PB.226.1	KWMTBOMO00252
PB.227.1	KWMTBOMO12544
PB.231.2	KWMTBOMO00256
PB.231.4	KWMTBOMO00256
PB.231.5	KWMTBOMO00256
PB.232.1	KWMTBOMO00258
PB.242.1	KWMTBOMO00268
PB.243.1	KWMTBOMO00269
PB.244.1	KWMTBOMO05959
PB.245.1	KWMTBOMO00271
PB.247.1	KWMTBOMO00274
PB.251.1	KWMTBOMO00277
PB.252.2	KWMTBOMO00278
PB.260.1	KWMTBOMO00293
PB.260.2	KWMTBOMO00298
PB.260.3	KWMTBOMO00298
PB.261.1	KWMTBOMO00294
PB.266.1	KWMTBOMO00302
PB.266.2	KWMTBOMO00302
PB.266.3	KWMTBOMO00302
PB.266.4	KWMTBOMO00302
PB.266.6	KWMTBOMO00302
PB.277.1	KWMTBOMO00312
PB.278.1	KWMTBOMO00313
PB.280.1	KWMTBOMO00314
PB.281.1	KWMTBOMO00315
PB.282.1	KWMTBOMO00316
PB.285.1	KWMTBOMO00323
PB.286.1	KWMTBOMO00323
PB.292.1	KWMTBOMO00327
PB.292.3	KWMTBOMO00327
PB.292.4	KWMTBOMO00327
PB.292.6	KWMTBOMO00327
PB.292.7	KWMTBOMO00327
PB.298.1	KWMTBOMO00334
PB.298.2	KWMTBOMO00334
PB.298.3	KWMTBOMO00334
PB.298.6	KWMTBOMO00335
PB.298.10	KWMTBOMO00340
PB.298.11	KWMTBOMO00342
PB.299.6	KWMTBOMO16164
PB.299.10	KWMTBOMO00336
PB.299.14	KWMTBOMO00338
PB.299.16	KWMTBOMO00338
PB.299.17	KWMTBOMO00338
PB.299.18	KWMTBOMO00338
PB.299.24	KWMTBOMO00352
PB.299.25	KWMTBOMO00352
PB.299.26	KWMTBOMO00352
PB.312.1	KWMTBOMO10836
PB.314.2	KWMTBOMO00368
PB.315.1	KWMTBOMO00369
PB.315.3	KWMTBOMO00369
PB.319.1	KWMTBOMO00374
PB.321.2	KWMTBOMO00375
PB.321.3	KWMTBOMO00375
PB.321.4	KWMTBOMO00375
PB.322.3	KWMTBOMO00380
PB.322.6	KWMTBOMO00380
PB.325.3	KWMTBOMO00387
PB.326.1	KWMTBOMO00388
PB.328.1	KWMTBOMO00389
PB.329.3	KWMTBOMO00390
PB.331.2	KWMTBOMO00391
PB.333.1	KWMTBOMO00392
PB.333.2	KWMTBOMO00392
PB.333.6	KWMTBOMO00392
PB.336.1	KWMTBOMO15859
PB.338.1	KWMTBOMO00396
PB.338.2	KWMTBOMO00396
PB.339.1	KWMTBOMO00397
PB.339.2	KWMTBOMO00397
PB.339.3	KWMTBOMO00397
PB.344.1	KWMTBOMO00403
PB.344.4	KWMTBOMO00403
PB.344.5	KWMTBOMO00403
PB.344.6	KWMTBOMO00403
PB.344.7	KWMTBOMO00403
PB.345.2	KWMTBOMO00406
PB.346.1	KWMTBOMO00407
PB.349.1	KWMTBOMO00409
PB.349.2	KWMTBOMO00409
PB.350.1	KWMTBOMO00410
PB.351.1	KWMTBOMO00411
PB.356.2	KWMTBOMO00421
PB.356.5	KWMTBOMO02572
PB.356.6	KWMTBOMO00422
PB.356.7	KWMTBOMO00422
PB.361.1	KWMTBOMO00427
PB.372.1	KWMTBOMO00438
PB.372.2	KWMTBOMO00438
PB.372.3	KWMTBOMO00438
PB.372.4	KWMTBOMO00438
PB.372.6	KWMTBOMO00438
PB.373.1	KWMTBOMO00439
PB.373.4	KWMTBOMO00439
PB.386.1	KWMTBOMO00457
PB.393.1	KWMTBOMO00462
PB.399.1	KWMTBOMO00466
PB.401.1	KWMTBOMO00472
PB.403.2	KWMTBOMO00473
PB.415.1	KWMTBOMO00487
PB.416.2	KWMTBOMO00490
PB.419.2	KWMTBOMO00493
PB.421.1	KWMTBOMO00495
PB.424.1	KWMTBOMO00496
PB.425.1	KWMTBOMO04773
PB.430.5	KWMTBOMO00501
PB.430.6	KWMTBOMO00501
PB.432.1	KWMTBOMO00502
PB.433.1	KWMTBOMO00503
PB.441.1	KWMTBOMO00511
PB.441.2	KWMTBOMO00511
PB.444.1	KWMTBOMO00514
PB.444.2	KWMTBOMO00514
PB.444.3	KWMTBOMO00514
PB.444.4	KWMTBOMO00514
PB.447.1	KWMTBOMO00516
PB.447.2	KWMTBOMO00516
PB.449.1	KWMTBOMO00521
PB.453.2	KWMTBOMO00525
PB.457.1	KWMTBOMO00527
PB.457.2	KWMTBOMO00527
PB.460.1	KWMTBOMO00530
PB.460.2	KWMTBOMO00530
PB.461.1	KWMTBOMO00531
PB.467.2	KWMTBOMO00535
PB.468.1	KWMTBOMO00534
PB.470.1	KWMTBOMO00535
PB.471.1	KWMTBOMO08331
PB.472.1	KWMTBOMO00536
PB.477.1	KWMTBOMO00539
PB.477.2	KWMTBOMO00539
PB.477.3	KWMTBOMO00539
PB.477.4	KWMTBOMO00539
PB.477.7	KWMTBOMO00539
PB.482.1	KWMTBOMO07530
PB.493.1	KWMTBOMO00551
PB.495.1	KWMTBOMO00555
PB.496.1	KWMTBOMO00556
PB.499.1	KWMTBOMO00567
PB.499.2	KWMTBOMO00567
PB.499.3	KWMTBOMO00567
PB.501.1	KWMTBOMO00570
PB.502.1	KWMTBOMO00572
PB.504.1	KWMTBOMO00574
PB.515.1	KWMTBOMO00579
PB.515.2	KWMTBOMO00579
PB.525.1	KWMTBOMO00591
PB.528.1	KWMTBOMO00597
PB.530.1	KWMTBOMO00600
PB.532.2	KWMTBOMO00605
PB.532.3	KWMTBOMO00605
PB.532.4	KWMTBOMO00605
PB.532.7	KWMTBOMO00605
PB.539.1	KWMTBOMO00614
PB.539.3	KWMTBOMO00614
PB.540.1	KWMTBOMO00617
PB.541.1	KWMTBOMO12022
PB.548.1	KWMTBOMO00627
PB.550.1	KWMTBOMO00631
PB.550.3	KWMTBOMO00631
PB.551.1	KWMTBOMO04902
PB.557.1	KWMTBOMO00640
PB.557.3	KWMTBOMO00640
PB.560.1	KWMTBOMO00644
PB.562.1	KWMTBOMO00650
PB.570.1	KWMTBOMO00655
PB.571.1	KWMTBOMO00657
PB.571.2	KWMTBOMO00657
PB.574.3	KWMTBOMO00661
PB.575.1	KWMTBOMO00662
PB.576.1	KWMTBOMO00664
PB.577.2	KWMTBOMO05393
PB.578.1	KWMTBOMO05395
PB.582.1	KWMTBOMO05398
PB.591.1	KWMTBOMO05407
PB.593.1	KWMTBOMO05410
PB.602.5	KWMTBOMO15680
PB.608.1	KWMTBOMO03506
PB.609.11	KWMTBOMO05444
PB.609.12	KWMTBOMO05444
PB.609.13	KWMTBOMO05444
PB.609.14	KWMTBOMO05444
PB.609.18	KWMTBOMO05449
PB.609.19	KWMTBOMO05452
PB.609.20	KWMTBOMO05452
PB.610.15	KWMTBOMO05450
PB.610.16	KWMTBOMO05450
PB.610.18	KWMTBOMO05451
PB.610.19	KWMTBOMO05451
PB.612.1	KWMTBOMO05462
PB.613.1	KWMTBOMO05463
PB.614.1	KWMTBOMO05464
PB.614.2	KWMTBOMO05464
PB.617.2	KWMTBOMO05469
PB.618.1	KWMTBOMO05470
PB.618.2	KWMTBOMO05470
PB.620.1	KWMTBOMO05471
PB.621.1	KWMTBOMO05472
PB.622.1	KWMTBOMO05474
PB.623.1	KWMTBOMO05475
PB.623.2	KWMTBOMO05475
PB.623.3	KWMTBOMO05475
PB.623.4	KWMTBOMO05475
PB.623.5	KWMTBOMO05475
PB.623.6	KWMTBOMO05475
PB.623.7	KWMTBOMO05475
PB.629.1	KWMTBOMO05481
PB.631.2	KWMTBOMO05483
PB.636.1	KWMTBOMO05497
PB.636.2	KWMTBOMO01759
PB.637.2	KWMTBOMO05498
PB.639.3	KWMTBOMO07490
PB.642.1	KWMTBOMO05504
PB.647.1	KWMTBOMO05508
PB.649.1	KWMTBOMO05509
PB.654.1	KWMTBOMO05514
PB.655.1	KWMTBOMO05515
PB.658.1	KWMTBOMO05521
PB.661.1	KWMTBOMO05526
PB.663.2	KWMTBOMO05527
PB.664.2	KWMTBOMO05528
PB.666.1	KWMTBOMO05530
PB.667.1	KWMTBOMO05531
PB.674.1	KWMTBOMO05535
PB.676.1	KWMTBOMO05539
PB.676.2	KWMTBOMO05539
PB.677.1	KWMTBOMO05541
PB.678.1	KWMTBOMO05541
PB.678.2	KWMTBOMO05541
PB.678.3	KWMTBOMO05541
PB.678.6	KWMTBOMO05541
PB.678.7	KWMTBOMO05541
PB.678.14	KWMTBOMO05541
PB.678.10	KWMTBOMO05541
PB.678.11	KWMTBOMO05541
PB.678.12	KWMTBOMO05541
PB.678.13	KWMTBOMO05541
PB.678.19	KWMTBOMO05541
PB.678.21	KWMTBOMO05541
PB.680.1	KWMTBOMO05542
PB.680.2	KWMTBOMO05542
PB.682.1	KWMTBOMO05546
PB.686.1	KWMTBOMO05555
PB.687.1	KWMTBOMO05556
PB.687.2	KWMTBOMO05556
PB.690.1	KWMTBOMO05561
PB.691.2	KWMTBOMO05562
PB.691.5	KWMTBOMO05562
PB.692.1	KWMTBOMO05564
PB.697.1	KWMTBOMO05568
PB.697.2	KWMTBOMO05568
PB.698.1	KWMTBOMO05571
PB.698.6	KWMTBOMO05575
PB.698.7	KWMTBOMO05576
PB.699.1	KWMTBOMO05572
PB.704.1	KWMTBOMO05582
PB.704.2	KWMTBOMO05582
PB.710.1	KWMTBOMO05592
PB.711.1	KWMTBOMO05591
PB.711.2	KWMTBOMO05591
PB.711.3	KWMTBOMO05591
PB.711.4	KWMTBOMO05591
PB.711.6	KWMTBOMO05591
PB.712.1	KWMTBOMO05593
PB.715.1	KWMTBOMO05596
PB.716.1	KWMTBOMO05597
PB.717.1	KWMTBOMO05599
PB.717.2	KWMTBOMO05599
PB.718.1	KWMTBOMO05600
PB.719.1	KWMTBOMO05601
PB.725.1	KWMTBOMO05606
PB.725.3	KWMTBOMO05606
PB.726.2	KWMTBOMO05609
PB.726.3	KWMTBOMO05609
PB.726.4	KWMTBOMO05609
PB.727.1	KWMTBOMO05607
PB.727.2	KWMTBOMO05607
PB.727.3	KWMTBOMO05607
PB.727.4	KWMTBOMO05607
PB.727.5	KWMTBOMO05607
PB.727.6	KWMTBOMO05607
PB.728.1	KWMTBOMO05611
PB.729.1	KWMTBOMO05612
PB.732.1	KWMTBOMO05615
PB.740.1	KWMTBOMO05625
PB.741.1	KWMTBOMO10161
PB.742.1	KWMTBOMO05626
PB.749.1	KWMTBOMO05633
PB.750.1	KWMTBOMO05634
PB.750.3	KWMTBOMO05634
PB.751.1	KWMTBOMO05636
PB.752.1	KWMTBOMO05636
PB.753.1	KWMTBOMO05637
PB.754.1	KWMTBOMO05645
PB.754.3	KWMTBOMO05645
PB.755.1	KWMTBOMO04714
PB.757.1	KWMTBOMO05646
PB.758.2	KWMTBOMO05647
PB.758.3	KWMTBOMO05647
PB.759.1	KWMTBOMO05648
PB.759.2	KWMTBOMO05648
PB.759.3	KWMTBOMO05648
PB.759.4	KWMTBOMO05648
PB.759.5	KWMTBOMO05648
PB.759.6	KWMTBOMO05648
PB.759.7	KWMTBOMO05648
PB.761.1	KWMTBOMO05651
PB.763.1	KWMTBOMO05653
PB.763.2	KWMTBOMO05653
PB.765.2	KWMTBOMO05654
PB.766.1	KWMTBOMO05655
PB.771.1	KWMTBOMO05660
PB.775.1	KWMTBOMO05664
PB.775.2	KWMTBOMO05664
PB.776.1	KWMTBOMO05665
PB.777.2	KWMTBOMO05666
PB.777.3	KWMTBOMO05666
PB.778.2	KWMTBOMO05667
PB.779.1	KWMTBOMO05669
PB.780.1	KWMTBOMO05670
PB.780.2	KWMTBOMO05670
PB.780.3	KWMTBOMO05670
PB.782.1	KWMTBOMO05671
PB.782.3	KWMTBOMO05671
PB.782.4	KWMTBOMO05671
PB.786.1	KWMTBOMO05673
PB.786.4	KWMTBOMO05673
PB.787.2	KWMTBOMO05674
PB.789.1	KWMTBOMO05675
PB.789.3	KWMTBOMO05675
PB.793.1	KWMTBOMO05677
PB.793.2	KWMTBOMO05677
PB.793.3	KWMTBOMO05677
PB.793.4	KWMTBOMO05677
PB.799.1	KWMTBOMO05680
PB.800.2	KWMTBOMO05681
PB.801.1	KWMTBOMO05683
PB.805.1	KWMTBOMO05687
PB.805.3	KWMTBOMO05687
PB.805.4	KWMTBOMO05687
PB.806.1	KWMTBOMO05688
PB.809.1	KWMTBOMO05691
PB.809.2	KWMTBOMO05691
PB.809.3	KWMTBOMO05691
PB.809.4	KWMTBOMO05691
PB.809.5	KWMTBOMO05691
PB.809.6	KWMTBOMO05691
PB.810.1	KWMTBOMO05691
PB.811.2	KWMTBOMO05693
PB.811.3	KWMTBOMO05693
PB.812.1	KWMTBOMO05694
PB.813.2	KWMTBOMO05695
PB.814.1	KWMTBOMO05696
PB.814.3	KWMTBOMO05696
PB.815.1	KWMTBOMO05696
PB.816.1	KWMTBOMO05697
PB.816.4	KWMTBOMO05697
PB.818.3	KWMTBOMO05698
PB.819.1	KWMTBOMO05699
PB.820.1	KWMTBOMO05700
PB.823.1	KWMTBOMO05702
PB.824.2	KWMTBOMO05707
PB.825.1	KWMTBOMO05709
PB.825.2	KWMTBOMO05709
PB.825.3	KWMTBOMO05709
PB.825.4	KWMTBOMO05709
PB.827.1	KWMTBOMO05711
PB.829.1	KWMTBOMO05713
PB.829.2	KWMTBOMO05713
PB.829.4	KWMTBOMO05713
PB.831.3	KWMTBOMO05715
PB.833.2	KWMTBOMO05717
PB.835.1	KWMTBOMO05719
PB.836.1	KWMTBOMO05720
PB.837.1	KWMTBOMO05720
PB.837.3	KWMTBOMO05720
PB.838.1	KWMTBOMO05721
PB.838.2	KWMTBOMO05721
PB.838.3	KWMTBOMO05721
PB.840.1	KWMTBOMO05723
PB.846.1	KWMTBOMO05727
PB.846.2	KWMTBOMO05727
PB.847.1	KWMTBOMO05728
PB.847.3	KWMTBOMO05728
PB.848.1	KWMTBOMO05728
PB.849.2	KWMTBOMO05729
PB.849.3	KWMTBOMO05729
PB.849.4	KWMTBOMO05729
PB.849.5	KWMTBOMO05729
PB.849.6	KWMTBOMO05729
PB.850.1	KWMTBOMO05731
PB.850.6	KWMTBOMO05732
PB.850.7	KWMTBOMO05732
PB.851.1	KWMTBOMO05734
PB.851.2	KWMTBOMO05734
PB.852.1	KWMTBOMO05735
PB.852.2	KWMTBOMO05735
PB.852.3	KWMTBOMO05735
PB.853.1	KWMTBOMO05736
PB.855.1	KWMTBOMO05737
PB.856.1	KWMTBOMO05739
PB.856.6	KWMTBOMO05739
PB.856.7	KWMTBOMO05739
PB.857.1	KWMTBOMO05740
PB.858.1	KWMTBOMO05741
PB.859.3	KWMTBOMO05743
PB.861.1	KWMTBOMO05745
PB.861.2	KWMTBOMO05745
PB.863.1	KWMTBOMO05747
PB.864.2	KWMTBOMO05749
PB.864.5	KWMTBOMO05749
PB.864.6	KWMTBOMO05749
PB.869.1	KWMTBOMO05752
PB.869.2	KWMTBOMO05752
PB.870.1	KWMTBOMO05753
PB.872.1	KWMTBOMO05754
PB.872.2	KWMTBOMO05754
PB.872.3	KWMTBOMO05755
PB.874.2	KWMTBOMO05757
PB.876.1	KWMTBOMO05760
PB.877.1	KWMTBOMO05761
PB.879.1	KWMTBOMO05762
PB.879.2	KWMTBOMO05762
PB.880.1	KWMTBOMO05763
PB.881.1	KWMTBOMO05764
PB.881.2	KWMTBOMO05764
PB.881.4	KWMTBOMO05764
PB.881.5	KWMTBOMO01102
PB.882.1	KWMTBOMO05765
PB.883.1	KWMTBOMO05767
PB.884.2	KWMTBOMO05770
PB.885.2	KWMTBOMO05771
PB.889.1	KWMTBOMO05783
PB.889.2	KWMTBOMO05783
PB.894.1	KWMTBOMO05787
PB.895.1	KWMTBOMO05788
PB.898.1	KWMTBOMO05791
PB.901.1	KWMTBOMO05794
PB.902.1	KWMTBOMO05795
PB.904.1	KWMTBOMO00560
PB.905.1	KWMTBOMO00560
PB.909.2	KWMTBOMO05797
PB.912.1	KWMTBOMO05803
PB.915.1	KWMTBOMO05807
PB.918.1	KWMTBOMO05810
PB.918.2	KWMTBOMO05810
PB.918.3	KWMTBOMO05810
PB.918.4	KWMTBOMO05810
PB.919.1	KWMTBOMO05811
PB.922.1	KWMTBOMO05813
PB.927.1	KWMTBOMO05818
PB.928.1	KWMTBOMO05818
PB.928.2	KWMTBOMO05818
PB.929.1	KWMTBOMO05820
PB.930.1	KWMTBOMO05820
PB.930.2	KWMTBOMO05820
PB.930.3	KWMTBOMO05820
PB.933.5	KWMTBOMO15577
PB.935.1	KWMTBOMO05830
PB.940.1	KWMTBOMO05834
PB.943.2	KWMTBOMO05837
PB.948.3	KWMTBOMO05845
PB.948.5	KWMTBOMO05845
PB.949.2	KWMTBOMO05844
PB.953.1	KWMTBOMO05846
PB.954.1	KWMTBOMO05847
PB.955.1	KWMTBOMO05848
PB.958.1	KWMTBOMO05851
PB.958.2	KWMTBOMO05851
PB.958.3	KWMTBOMO05851
PB.958.4	KWMTBOMO05851
PB.959.1	KWMTBOMO05852
PB.959.3	KWMTBOMO05852
PB.960.1	KWMTBOMO05855
PB.960.2	KWMTBOMO05855
PB.963.1	KWMTBOMO05859
PB.963.2	KWMTBOMO05859
PB.963.3	KWMTBOMO05859
PB.963.4	KWMTBOMO05859
PB.964.1	KWMTBOMO05860
PB.964.3	KWMTBOMO05860
PB.965.1	KWMTBOMO05862
PB.971.1	KWMTBOMO05871
PB.972.1	KWMTBOMO05872
PB.973.1	KWMTBOMO05872
PB.975.1	KWMTBOMO05873
PB.976.1	KWMTBOMO05873
PB.981.1	KWMTBOMO05877
PB.983.1	KWMTBOMO05879
PB.985.1	KWMTBOMO05885
PB.988.1	KWMTBOMO05889
PB.989.1	KWMTBOMO05890
PB.989.2	KWMTBOMO05890
PB.991.5	KWMTBOMO05892
PB.992.1	KWMTBOMO05893
PB.993.1	KWMTBOMO05894
PB.993.2	KWMTBOMO05894
PB.993.3	KWMTBOMO05894
PB.993.5	KWMTBOMO05894
PB.993.6	KWMTBOMO05894
PB.995.2	KWMTBOMO05896
PB.995.3	KWMTBOMO05896
PB.996.2	KWMTBOMO05895
PB.996.3	KWMTBOMO05895
PB.1006.1	KWMTBOMO05908
PB.1008.1	KWMTBOMO05910
PB.1008.2	KWMTBOMO15995
PB.1009.1	KWMTBOMO05912
PB.1009.2	KWMTBOMO05912
PB.1010.1	KWMTBOMO05913
PB.1010.2	KWMTBOMO05913
PB.1015.1	KWMTBOMO05921
PB.1017.1	KWMTBOMO05924
PB.1017.4	KWMTBOMO05924
PB.1017.5	KWMTBOMO05924
PB.1017.6	KWMTBOMO05924
PB.1017.8	KWMTBOMO05924
PB.1017.9	KWMTBOMO05924
PB.1019.1	KWMTBOMO05926
PB.1020.1	KWMTBOMO05927
PB.1023.1	KWMTBOMO05928
PB.1027.1	KWMTBOMO05932
PB.1030.1	KWMTBOMO05941
PB.1035.1	KWMTBOMO05945
PB.1039.1	KWMTBOMO05949
PB.1041.2	KWMTBOMO05956
PB.1041.3	KWMTBOMO05956
PB.1042.1	KWMTBOMO05957
PB.1044.1	KWMTBOMO05959
PB.1044.2	KWMTBOMO05959
PB.1045.1	KWMTBOMO05961
PB.1049.1	KWMTBOMO05970
PB.1052.1	KWMTBOMO05973
PB.1057.1	KWMTBOMO05979
PB.1058.1	KWMTBOMO05980
PB.1063.1	KWMTBOMO05987
PB.1066.1	KWMTBOMO05991
PB.1068.2	KWMTBOMO05994
PB.1069.1	KWMTBOMO05997
PB.1077.1	KWMTBOMO06008
PB.1081.1	KWMTBOMO06016
PB.1082.1	KWMTBOMO16730
PB.1087.1	KWMTBOMO06027
PB.1088.1	KWMTBOMO06028
PB.1088.2	KWMTBOMO06028
PB.1088.3	KWMTBOMO06028
PB.1088.4	KWMTBOMO06028
PB.1089.1	KWMTBOMO06028
PB.1091.1	KWMTBOMO03459
PB.1095.1	KWMTBOMO06032
PB.1096.1	KWMTBOMO06033
PB.1098.1	KWMTBOMO06034
PB.1099.1	KWMTBOMO06035
PB.1100.2	KWMTBOMO06036
PB.1101.1	KWMTBOMO06037
PB.1103.1	KWMTBOMO06038
PB.1107.1	KWMTBOMO06044
PB.1108.1	KWMTBOMO06045
PB.1113.1	KWMTBOMO06056
PB.1113.2	KWMTBOMO06056
PB.1113.3	KWMTBOMO06056
PB.1113.4	KWMTBOMO06056
PB.1113.5	KWMTBOMO06056
PB.1115.1	KWMTBOMO06058
PB.1115.2	KWMTBOMO06058
PB.1115.5	KWMTBOMO06058
PB.1120.1	KWMTBOMO06066
PB.1122.1	KWMTBOMO06067
PB.1123.1	KWMTBOMO06069
PB.1124.1	KWMTBOMO06070
PB.1125.1	KWMTBOMO06071
PB.1129.1	KWMTBOMO06076
PB.1129.2	KWMTBOMO06076
PB.1129.3	KWMTBOMO06076
PB.1130.1	KWMTBOMO06077
PB.1132.1	KWMTBOMO06081
PB.1132.3	KWMTBOMO06082
PB.1132.4	KWMTBOMO06082
PB.1132.5	KWMTBOMO06082
PB.1133.1	KWMTBOMO06083
PB.1133.2	KWMTBOMO06083
PB.1135.1	KWMTBOMO06086
PB.1135.2	KWMTBOMO06086
PB.1138.1	KWMTBOMO06091
PB.1143.1	KWMTBOMO06099
PB.1146.1	KWMTBOMO06102
PB.1147.2	KWMTBOMO06103
PB.1147.3	KWMTBOMO06103
PB.1147.4	KWMTBOMO06103
PB.1148.1	KWMTBOMO06104
PB.1149.1	KWMTBOMO06105
PB.1149.2	KWMTBOMO06105
PB.1149.3	KWMTBOMO06105
PB.1153.1	KWMTBOMO06109
PB.1160.1	KWMTBOMO09316
PB.1161.1	KWMTBOMO06117
PB.1164.1	KWMTBOMO06119
PB.1165.1	KWMTBOMO06120
PB.1169.1	KWMTBOMO06125
PB.1169.2	KWMTBOMO06125
PB.1169.3	KWMTBOMO06125
PB.1169.4	KWMTBOMO06125
PB.1169.5	KWMTBOMO06125
PB.1170.1	KWMTBOMO06125
PB.1171.1	KWMTBOMO06126
PB.1172.1	KWMTBOMO06128
PB.1178.1	KWMTBOMO06135
PB.1178.2	KWMTBOMO06135
PB.1178.3	KWMTBOMO06135
PB.1179.2	KWMTBOMO06136
PB.1181.1	KWMTBOMO06138
PB.1181.4	KWMTBOMO06138
PB.1181.5	KWMTBOMO06138
PB.1201.1	KWMTBOMO06144
PB.1205.1	KWMTBOMO06150
PB.1205.2	KWMTBOMO06150
PB.1205.5	KWMTBOMO06150
PB.1206.1	KWMTBOMO06151
PB.1206.2	KWMTBOMO06151
PB.1207.2	KWMTBOMO06152
PB.1207.3	KWMTBOMO06152
PB.1208.1	KWMTBOMO06153
PB.1208.2	KWMTBOMO06153
PB.1209.1	KWMTBOMO06155
PB.1210.2	KWMTBOMO06156
PB.1212.4	KWMTBOMO06157
PB.1212.5	KWMTBOMO06157
PB.1212.6	KWMTBOMO06157
PB.1212.7	KWMTBOMO06157
PB.1212.8	KWMTBOMO06157
PB.1212.9	KWMTBOMO06157
PB.1212.10	KWMTBOMO06157
PB.1212.11	KWMTBOMO06157
PB.1213.1	KWMTBOMO06159
PB.1222.1	KWMTBOMO06168
PB.1224.1	KWMTBOMO06170
PB.1225.1	KWMTBOMO06171
PB.1230.1	KWMTBOMO06176
PB.1231.1	KWMTBOMO06178
PB.1232.1	KWMTBOMO06180
PB.1232.2	KWMTBOMO06180
PB.1233.1	KWMTBOMO06182
PB.1236.1	KWMTBOMO06187
PB.1236.2	KWMTBOMO06187
PB.1236.5	KWMTBOMO06187
PB.1236.4	KWMTBOMO06187
PB.1238.1	KWMTBOMO06188
PB.1241.1	KWMTBOMO06191
PB.1242.1	KWMTBOMO06192
PB.1242.2	KWMTBOMO06192
PB.1242.4	KWMTBOMO06192
PB.1245.1	KWMTBOMO06194
PB.1245.2	KWMTBOMO06194
PB.1246.1	KWMTBOMO06196
PB.1249.1	KWMTBOMO06202
PB.1250.1	KWMTBOMO06202
PB.1250.2	KWMTBOMO06202
PB.1254.1	KWMTBOMO06205
PB.1256.1	KWMTBOMO06206
PB.1256.2	KWMTBOMO06206
PB.1259.1	KWMTBOMO06208
PB.1267.1	KWMTBOMO06213
PB.1267.2	KWMTBOMO06213
PB.1269.21	KWMTBOMO06216
PB.1269.22	KWMTBOMO06216
PB.1269.23	KWMTBOMO06216
PB.1273.1	KWMTBOMO09376
PB.1277.1	KWMTBOMO06224
PB.1278.2	KWMTBOMO06223
PB.1281.1	KWMTBOMO06225
PB.1285.1	KWMTBOMO06229
PB.1285.3	KWMTBOMO06229
PB.1286.1	KWMTBOMO06229
PB.1287.2	KWMTBOMO06231
PB.1287.4	KWMTBOMO06234
PB.1287.6	KWMTBOMO06237
PB.1287.8	KWMTBOMO06237
PB.1287.10	KWMTBOMO06239
PB.1287.11	KWMTBOMO06242
PB.1287.17	KWMTBOMO06246
PB.1287.21	KWMTBOMO06246
PB.1287.22	KWMTBOMO06246
PB.1287.24	KWMTBOMO06246
PB.1287.36	KWMTBOMO06255
PB.1287.43	KWMTBOMO06255
PB.1288.1	KWMTBOMO06233
PB.1288.5	KWMTBOMO06235
PB.1288.6	KWMTBOMO06235
PB.1288.7	KWMTBOMO06235
PB.1288.8	KWMTBOMO06235
PB.1288.11	KWMTBOMO06237
PB.1288.21	KWMTBOMO06247
PB.1288.23	KWMTBOMO06249
PB.1291.1	KWMTBOMO06264
PB.1295.1	KWMTBOMO06269
PB.1296.1	KWMTBOMO06271
PB.1297.1	KWMTBOMO06273
PB.1299.1	KWMTBOMO14830
PB.1301.3	KWMTBOMO06276
PB.1301.5	KWMTBOMO06276
PB.1301.6	KWMTBOMO06276
PB.1306.1	KWMTBOMO06280
PB.1308.1	KWMTBOMO06286
PB.1308.2	KWMTBOMO06286
PB.1310.1	KWMTBOMO06289
PB.1314.1	KWMTBOMO06291
PB.1315.1	KWMTBOMO06292
PB.1317.1	KWMTBOMO06298
PB.1321.1	KWMTBOMO06301
PB.1322.1	KWMTBOMO06302
PB.1322.2	KWMTBOMO06302
PB.1322.3	KWMTBOMO06302
PB.1322.4	KWMTBOMO06302
PB.1328.1	KWMTBOMO06311
PB.1328.3	KWMTBOMO06311
PB.1328.4	KWMTBOMO06311
PB.1328.5	KWMTBOMO06311
PB.1328.6	KWMTBOMO06311
PB.1328.7	KWMTBOMO06311
PB.1328.8	KWMTBOMO06311
PB.1328.10	KWMTBOMO06311
PB.1328.11	KWMTBOMO06311
PB.1328.13	KWMTBOMO06311
PB.1328.14	KWMTBOMO06311
PB.1332.2	KWMTBOMO06314
PB.1332.3	KWMTBOMO06314
PB.1332.4	KWMTBOMO06316
PB.1332.8	KWMTBOMO06318
PB.1332.10	KWMTBOMO06321
PB.1332.13	KWMTBOMO06323
PB.1333.6	KWMTBOMO06320
PB.1337.1	KWMTBOMO06334
PB.1337.2	KWMTBOMO06334
PB.1337.3	KWMTBOMO06334
PB.1337.4	KWMTBOMO06334
PB.1337.5	KWMTBOMO06334
PB.1337.6	KWMTBOMO06334
PB.1337.8	KWMTBOMO06334
PB.1337.9	KWMTBOMO06334
PB.1337.10	KWMTBOMO06334
PB.1337.11	KWMTBOMO06334
PB.1337.12	KWMTBOMO06334
PB.1337.15	KWMTBOMO06334
PB.1337.16	KWMTBOMO06334
PB.1337.18	KWMTBOMO06334
PB.1337.19	KWMTBOMO06334
PB.1338.2	KWMTBOMO06335
PB.1339.1	KWMTBOMO06337
PB.1341.1	KWMTBOMO06341
PB.1343.1	KWMTBOMO06344
PB.1345.1	KWMTBOMO06346
PB.1346.2	KWMTBOMO06353
PB.1352.1	KWMTBOMO06359
PB.1354.4	KWMTBOMO00225
PB.1354.5	KWMTBOMO15995
PB.1355.1	KWMTBOMO13344
PB.1356.1	KWMTBOMO06365
PB.1358.1	KWMTBOMO06371
PB.1359.1	KWMTBOMO06372
PB.1362.1	KWMTBOMO06376
PB.1363.1	KWMTBOMO06377
PB.1363.2	KWMTBOMO06377
PB.1365.1	KWMTBOMO06379
PB.1367.1	KWMTBOMO06382
PB.1371.1	KWMTBOMO06399
PB.1376.1	KWMTBOMO06404
PB.1376.2	KWMTBOMO06404
PB.1380.1	KWMTBOMO06413
PB.1380.2	KWMTBOMO06413
PB.1381.1	KWMTBOMO06414
PB.1387.1	KWMTBOMO06427
PB.1388.1	KWMTBOMO06428
PB.1388.2	KWMTBOMO06428
PB.1388.3	KWMTBOMO06428
PB.1388.4	KWMTBOMO06428
PB.1393.1	KWMTBOMO06432
PB.1398.1	KWMTBOMO06435
PB.1399.1	KWMTBOMO06437
PB.1400.1	KWMTBOMO06439
PB.1405.1	KWMTBOMO06450
PB.1405.4	KWMTBOMO06450
PB.1408.1	KWMTBOMO06453
PB.1414.2	KWMTBOMO06456
PB.1415.1	KWMTBOMO06457
PB.1415.2	KWMTBOMO06457
PB.1415.3	KWMTBOMO06457
PB.1415.4	KWMTBOMO06457
PB.1418.1	KWMTBOMO06461
PB.1421.1	KWMTBOMO06463
PB.1423.2	KWMTBOMO06467
PB.1423.3	KWMTBOMO06467
PB.1425.1	KWMTBOMO06469
PB.1426.1	KWMTBOMO06470
PB.1430.1	KWMTBOMO06472
PB.1430.2	KWMTBOMO06472
PB.1431.1	KWMTBOMO06473
PB.1431.3	KWMTBOMO06473
PB.1432.1	KWMTBOMO06474
PB.1434.1	KWMTBOMO06476
PB.1434.5	KWMTBOMO06476
PB.1436.1	KWMTBOMO06479
PB.1438.1	KWMTBOMO06481
PB.1438.2	KWMTBOMO06481
PB.1438.3	KWMTBOMO06481
PB.1439.2	KWMTBOMO06482
PB.1443.3	KWMTBOMO13685
PB.1445.1	KWMTBOMO06487
PB.1453.2	KWMTBOMO06492
PB.1455.4	KWMTBOMO06496
PB.1455.5	KWMTBOMO05959
PB.1455.8	KWMTBOMO06496
PB.1459.1	KWMTBOMO06499
PB.1463.1	KWMTBOMO06502
PB.1467.1	KWMTBOMO06509
PB.1467.2	KWMTBOMO06509
PB.1469.1	KWMTBOMO06510
PB.1472.1	KWMTBOMO03506
PB.1472.2	KWMTBOMO10911
PB.1473.1	KWMTBOMO06521
PB.1475.1	KWMTBOMO06522
PB.1477.1	KWMTBOMO06524
PB.1478.1	KWMTBOMO06524
PB.1478.6	KWMTBOMO06524
PB.1479.1	KWMTBOMO06525
PB.1480.1	KWMTBOMO06526
PB.1483.1	KWMTBOMO06528
PB.1483.2	KWMTBOMO06528
PB.1491.1	KWMTBOMO06537
PB.1492.1	KWMTBOMO06538
PB.1492.2	KWMTBOMO06538
PB.1495.2	KWMTBOMO06542
PB.1498.2	KWMTBOMO06548
PB.1499.2	KWMTBOMO06547
PB.1500.1	KWMTBOMO06549
PB.1508.1	KWMTBOMO06558
PB.1508.3	KWMTBOMO06558
PB.1509.1	KWMTBOMO06559
PB.1513.1	KWMTBOMO06561
PB.1513.2	KWMTBOMO06561
PB.1516.1	KWMTBOMO06563
PB.1517.1	KWMTBOMO06564
PB.1520.1	KWMTBOMO06566
PB.1521.1	KWMTBOMO06567
PB.1521.2	KWMTBOMO06567
PB.1521.3	KWMTBOMO06567
PB.1521.6	KWMTBOMO06567
PB.1522.1	KWMTBOMO06568
PB.1523.1	KWMTBOMO06569
PB.1525.2	KWMTBOMO06570
PB.1529.3	KWMTBOMO06572
PB.1529.4	KWMTBOMO06572
PB.1534.1	KWMTBOMO06578
PB.1534.2	KWMTBOMO06578
PB.1537.1	KWMTBOMO15995
PB.1539.1	KWMTBOMO06583
PB.1542.1	KWMTBOMO06588
PB.1542.2	KWMTBOMO06588
PB.1542.4	KWMTBOMO06590
PB.1542.5	KWMTBOMO06590
PB.1542.8	KWMTBOMO06595
PB.1542.9	KWMTBOMO06595
PB.1542.12	KWMTBOMO06595
PB.1543.3	KWMTBOMO06589
PB.1544.1	KWMTBOMO06601
PB.1544.3	KWMTBOMO06601
PB.1544.4	KWMTBOMO06601
PB.1545.1	KWMTBOMO06602
PB.1545.2	KWMTBOMO06602
PB.1546.1	KWMTBOMO06603
PB.1546.2	KWMTBOMO06603
PB.1547.7	KWMTBOMO06604
PB.1551.1	KWMTBOMO06608
PB.1551.2	KWMTBOMO06608
PB.1565.1	KWMTBOMO06622
PB.1566.1	KWMTBOMO06623
PB.1567.1	KWMTBOMO06625
PB.1572.1	KWMTBOMO06629
PB.1572.2	KWMTBOMO06629
PB.1572.3	KWMTBOMO06629
PB.1574.1	KWMTBOMO06630
PB.1575.1	KWMTBOMO06631
PB.1576.1	KWMTBOMO06632
PB.1576.2	KWMTBOMO06632
PB.1576.3	KWMTBOMO06632
PB.1576.4	KWMTBOMO06632
PB.1577.1	KWMTBOMO06633
PB.1579.2	KWMTBOMO06635
PB.1581.1	KWMTBOMO06638
PB.1589.2	KWMTBOMO06644
PB.1591.1	KWMTBOMO06653
PB.1596.1	KWMTBOMO06657
PB.1597.1	KWMTBOMO06658
PB.1598.1	KWMTBOMO05586
PB.1598.2	KWMTBOMO06658
PB.1600.1	KWMTBOMO06659
PB.1600.2	KWMTBOMO06659
PB.1600.3	KWMTBOMO06659
PB.1601.1	KWMTBOMO06660
PB.1601.4	KWMTBOMO06660
PB.1603.1	KWMTBOMO06662
PB.1604.1	KWMTBOMO06664
PB.1605.1	KWMTBOMO06665
PB.1607.1	KWMTBOMO06668
PB.1609.1	KWMTBOMO06673
PB.1610.1	KWMTBOMO06674
PB.1611.1	KWMTBOMO06675
PB.1613.1	KWMTBOMO06679
PB.1614.1	KWMTBOMO06683
PB.1615.1	KWMTBOMO06684
PB.1617.1	KWMTBOMO06687
PB.1619.1	KWMTBOMO06697
PB.1620.1	KWMTBOMO06698
PB.1621.1	KWMTBOMO06700
PB.1621.3	KWMTBOMO06700
PB.1625.2	KWMTBOMO06705
PB.1625.3	KWMTBOMO06705
PB.1626.1	KWMTBOMO06706
PB.1628.1	KWMTBOMO06708
PB.1628.2	KWMTBOMO06708
PB.1628.3	KWMTBOMO06708
PB.1628.5	KWMTBOMO06708
PB.1630.1	KWMTBOMO06711
PB.1631.1	KWMTBOMO06713
PB.1631.2	KWMTBOMO06713
PB.1631.3	KWMTBOMO06713
PB.1642.1	KWMTBOMO06727
PB.1645.1	KWMTBOMO06732
PB.1645.5	KWMTBOMO06732
PB.1645.9	KWMTBOMO06733
PB.1645.10	KWMTBOMO06734
PB.1645.12	KWMTBOMO09048
PB.1646.3	KWMTBOMO06731
PB.1646.4	KWMTBOMO06731
PB.1649.1	KWMTBOMO06740
PB.1649.2	KWMTBOMO06740
PB.1649.3	KWMTBOMO06740
PB.1651.1	KWMTBOMO06741
PB.1651.2	KWMTBOMO06741
PB.1651.3	KWMTBOMO06741
PB.1653.1	KWMTBOMO06743
PB.1655.1	KWMTBOMO06745
PB.1660.1	KWMTBOMO06750
PB.1662.1	KWMTBOMO06752
PB.1665.1	KWMTBOMO06757
PB.1665.2	KWMTBOMO06757
PB.1666.1	KWMTBOMO06758
PB.1667.1	KWMTBOMO06759
PB.1667.2	KWMTBOMO06759
PB.1667.3	KWMTBOMO06759
PB.1669.3	KWMTBOMO06760
PB.1669.2	KWMTBOMO06760
PB.1673.1	KWMTBOMO06765
PB.1673.2	KWMTBOMO06765
PB.1675.1	KWMTBOMO06766
PB.1675.3	KWMTBOMO06766
PB.1675.5	KWMTBOMO06766
PB.1678.2	KWMTBOMO06769
PB.1679.1	KWMTBOMO06770
PB.1680.1	KWMTBOMO06771
PB.1682.1	KWMTBOMO06773
PB.1691.1	KWMTBOMO06782
PB.1691.3	KWMTBOMO06782
PB.1693.1	KWMTBOMO06783
PB.1694.1	KWMTBOMO06784
PB.1697.1	KWMTBOMO06788
PB.1698.1	KWMTBOMO06787
PB.1698.2	KWMTBOMO06787
PB.1702.1	KWMTBOMO06792
PB.1704.1	KWMTBOMO06797
PB.1708.1	KWMTBOMO06802
PB.1709.1	KWMTBOMO06803
PB.1711.1	KWMTBOMO06805
PB.1711.2	KWMTBOMO06805
PB.1711.3	KWMTBOMO06805
PB.1713.1	KWMTBOMO06807
PB.1719.4	KWMTBOMO06822
PB.1719.5	KWMTBOMO06823
PB.1720.2	KWMTBOMO06820
PB.1720.3	KWMTBOMO06823
PB.1720.4	KWMTBOMO06823
PB.1721.1	KWMTBOMO06824
PB.1721.2	KWMTBOMO06824
PB.1726.1	KWMTBOMO01911
PB.1727.1	KWMTBOMO05825
PB.1729.1	KWMTBOMO06832
PB.1729.2	KWMTBOMO06832
PB.1732.1	KWMTBOMO06835
PB.1733.1	KWMTBOMO06836
PB.1735.1	KWMTBOMO06840
PB.1736.2	KWMTBOMO05959
PB.1737.4	KWMTBOMO08315
PB.1740.1	KWMTBOMO06854
PB.1740.2	KWMTBOMO06854
PB.1741.2	KWMTBOMO06855
PB.1747.1	KWMTBOMO06871
PB.1748.1	KWMTBOMO10475
PB.1752.2	KWMTBOMO06874
PB.1752.3	KWMTBOMO06874
PB.1760.1	KWMTBOMO06891
PB.1762.1	KWMTBOMO06893
PB.1763.2	KWMTBOMO06894
PB.1764.1	KWMTBOMO06895
PB.1764.2	KWMTBOMO06895
PB.1771.1	KWMTBOMO06907
PB.1772.2	KWMTBOMO06908
PB.1773.1	KWMTBOMO06909
PB.1774.1	KWMTBOMO06910
PB.1774.2	KWMTBOMO06910
PB.1778.1	KWMTBOMO06915
PB.1778.3	KWMTBOMO06915
PB.1778.4	KWMTBOMO06914
PB.1790.1	KWMTBOMO06928
PB.1790.2	KWMTBOMO06928
PB.1791.1	KWMTBOMO06929
PB.1798.1	KWMTBOMO06941
PB.1798.2	KWMTBOMO06941
PB.1800.1	KWMTBOMO06942
PB.1800.2	KWMTBOMO06942
PB.1801.1	KWMTBOMO06947
PB.1802.1	KWMTBOMO06953
PB.1802.2	KWMTBOMO06953
PB.1802.3	KWMTBOMO06953
PB.1803.1	KWMTBOMO06954
PB.1803.2	KWMTBOMO06954
PB.1803.4	KWMTBOMO06954
PB.1803.5	KWMTBOMO06954
PB.1805.1	KWMTBOMO06961
PB.1809.1	KWMTBOMO04682
PB.1810.1	KWMTBOMO06970
PB.1810.2	KWMTBOMO06970
PB.1811.1	KWMTBOMO06972
PB.1822.1	KWMTBOMO06985
PB.1822.2	KWMTBOMO06985
PB.1826.1	KWMTBOMO06989
PB.1827.1	KWMTBOMO06990
PB.1828.2	KWMTBOMO06991
PB.1832.1	KWMTBOMO06993
PB.1833.1	KWMTBOMO06993
PB.1836.1	KWMTBOMO06995
PB.1836.2	KWMTBOMO06995
PB.1842.1	KWMTBOMO07005
PB.1850.1	KWMTBOMO07012
PB.1851.1	KWMTBOMO07013
PB.1852.1	KWMTBOMO07014
PB.1853.2	KWMTBOMO07015
PB.1854.1	KWMTBOMO07016
PB.1855.1	KWMTBOMO07018
PB.1855.4	KWMTBOMO07018
PB.1859.2	KWMTBOMO07021
PB.1859.3	KWMTBOMO07021
PB.1860.1	KWMTBOMO07024
PB.1863.1	KWMTBOMO07028
PB.1864.1	KWMTBOMO07028
PB.1867.1	KWMTBOMO07031
PB.1868.1	KWMTBOMO07032
PB.1869.1	KWMTBOMO07036
PB.1873.1	KWMTBOMO07045
PB.1875.3	KWMTBOMO07049
PB.1876.3	KWMTBOMO07049
PB.1876.4	KWMTBOMO07049
PB.1876.5	KWMTBOMO07049
PB.1876.6	KWMTBOMO07049
PB.1876.7	KWMTBOMO07049
PB.1876.8	KWMTBOMO07049
PB.1876.9	KWMTBOMO07049
PB.1877.1	KWMTBOMO07051
PB.1882.2	KWMTBOMO07058
PB.1886.3	KWMTBOMO07070
PB.1887.2	KWMTBOMO07071
PB.1889.1	KWMTBOMO07072
PB.1890.2	KWMTBOMO07075
PB.1890.4	KWMTBOMO07078
PB.1890.7	KWMTBOMO07082
PB.1891.1	KWMTBOMO07073
PB.1891.3	KWMTBOMO07076
PB.1891.6	KWMTBOMO07079
PB.1892.1	KWMTBOMO07088
PB.1893.1	KWMTBOMO07089
PB.1897.1	KWMTBOMO07101
PB.1897.2	KWMTBOMO07101
PB.1897.3	KWMTBOMO07101
PB.1897.4	KWMTBOMO07101
PB.1898.1	KWMTBOMO07102
PB.1898.2	KWMTBOMO07102
PB.1899.1	KWMTBOMO07103
PB.1899.4	KWMTBOMO07103
PB.1899.3	KWMTBOMO07103
PB.1900.1	KWMTBOMO07104
PB.1901.1	KWMTBOMO07106
PB.1901.2	KWMTBOMO07106
PB.1905.1	KWMTBOMO07108
PB.1906.1	KWMTBOMO07109
PB.1906.2	KWMTBOMO07109
PB.1909.1	KWMTBOMO07114
PB.1909.4	KWMTBOMO14463
PB.1910.1	KWMTBOMO07114
PB.1910.3	KWMTBOMO07114
PB.1910.4	KWMTBOMO07114
PB.1910.6	KWMTBOMO07114
PB.1910.7	KWMTBOMO07114
PB.1914.2	KWMTBOMO07118
PB.1918.1	KWMTBOMO07122
PB.1918.2	KWMTBOMO07122
PB.1918.3	KWMTBOMO07122
PB.1919.1	KWMTBOMO07122
PB.1931.1	KWMTBOMO07490
PB.1934.1	KWMTBOMO07138
PB.1934.3	KWMTBOMO07138
PB.1934.4	KWMTBOMO07138
PB.1936.1	KWMTBOMO07140
PB.1936.3	KWMTBOMO07140
PB.1937.1	KWMTBOMO07141
PB.1937.2	KWMTBOMO07141
PB.1938.2	KWMTBOMO07142
PB.1938.3	KWMTBOMO07142
PB.1941.1	KWMTBOMO07147
PB.1948.9	KWMTBOMO07153
PB.1948.5	KWMTBOMO07153
PB.1948.10	KWMTBOMO07153
PB.1948.11	KWMTBOMO07153
PB.1948.13	KWMTBOMO07153
PB.1954.2	KWMTBOMO07165
PB.1957.1	KWMTBOMO07170
PB.1957.2	KWMTBOMO07170
PB.1957.3	KWMTBOMO07170
PB.1957.4	KWMTBOMO07170
PB.1961.2	KWMTBOMO02572
PB.1961.3	KWMTBOMO07178
PB.1964.1	KWMTBOMO07188
PB.1967.1	KWMTBOMO07191
PB.1967.2	KWMTBOMO07191
PB.1967.3	KWMTBOMO07191
PB.1968.1	KWMTBOMO07192
PB.1968.3	KWMTBOMO07192
PB.1970.1	KWMTBOMO07194
PB.1971.1	KWMTBOMO07195
PB.1972.1	KWMTBOMO07196
PB.1972.2	KWMTBOMO07196
PB.1974.2	KWMTBOMO07199
PB.1976.2	KWMTBOMO07201
PB.1976.3	KWMTBOMO07201
PB.1976.4	KWMTBOMO07201
PB.1976.5	KWMTBOMO07201
PB.1976.11	KWMTBOMO07201
PB.1976.12	KWMTBOMO07201
PB.1976.15	KWMTBOMO07201
PB.1976.19	KWMTBOMO07201
PB.1976.20	KWMTBOMO07201
PB.1976.21	KWMTBOMO07201
PB.1976.22	KWMTBOMO07201
PB.1976.23	KWMTBOMO07201
PB.1976.24	KWMTBOMO07201
PB.1976.25	KWMTBOMO07201
PB.1978.1	KWMTBOMO07205
PB.1979.1	KWMTBOMO05959
PB.1983.3	KWMTBOMO07215
PB.1984.1	KWMTBOMO07216
PB.1987.2	KWMTBOMO07218
PB.1992.1	KWMTBOMO07221
PB.1993.1	KWMTBOMO07223
PB.1994.1	KWMTBOMO07224
PB.2002.1	KWMTBOMO07230
PB.2002.7	KWMTBOMO07232
PB.2004.2	KWMTBOMO07235
PB.2005.1	KWMTBOMO07236
PB.2007.1	KWMTBOMO07237
PB.2011.1	KWMTBOMO07241
PB.2017.2	KWMTBOMO07246
PB.2022.1	KWMTBOMO07250
PB.2023.1	KWMTBOMO07250
PB.2024.1	KWMTBOMO07251
PB.2024.3	KWMTBOMO07251
PB.2025.1	KWMTBOMO07252
PB.2025.2	KWMTBOMO07252
PB.2025.3	KWMTBOMO07252
PB.2026.1	KWMTBOMO07254
PB.2033.1	KWMTBOMO07263
PB.2033.2	KWMTBOMO07263
PB.2033.3	KWMTBOMO07263
PB.2034.1	KWMTBOMO07264
PB.2038.1	KWMTBOMO07269
PB.2039.1	KWMTBOMO07270
PB.2043.1	KWMTBOMO07274
PB.2043.2	KWMTBOMO07274
PB.2045.1	KWMTBOMO07277
PB.2045.2	KWMTBOMO07277
PB.2046.3	KWMTBOMO07278
PB.2048.1	KWMTBOMO07280
PB.2048.2	KWMTBOMO07280
PB.2048.3	KWMTBOMO07280
PB.2050.2	KWMTBOMO07291
PB.2050.3	KWMTBOMO07292
PB.2050.4	KWMTBOMO07292
PB.2051.2	KWMTBOMO07288
PB.2051.3	KWMTBOMO07288
PB.2051.4	KWMTBOMO07288
PB.2051.5	KWMTBOMO07288
PB.2051.7	KWMTBOMO07290
PB.2051.9	KWMTBOMO07294
PB.2054.1	KWMTBOMO07297
PB.2057.1	KWMTBOMO07301
PB.2057.2	KWMTBOMO07301
PB.2058.1	KWMTBOMO07302
PB.2058.2	KWMTBOMO07302
PB.2058.3	KWMTBOMO07302
PB.2060.1	KWMTBOMO07303
PB.2063.1	KWMTBOMO07304
PB.2064.1	KWMTBOMO07305
PB.2066.1	KWMTBOMO07311
PB.2067.1	KWMTBOMO07312
PB.2068.1	KWMTBOMO07313
PB.2068.2	KWMTBOMO07313
PB.2069.1	KWMTBOMO07315
PB.2070.2	KWMTBOMO07316
PB.2075.1	KWMTBOMO07321
PB.2077.1	KWMTBOMO07322
PB.2077.3	KWMTBOMO07322
PB.2077.4	KWMTBOMO07322
PB.2078.1	KWMTBOMO07323
PB.2078.2	KWMTBOMO07323
PB.2080.1	KWMTBOMO07324
PB.2082.2	KWMTBOMO07327
PB.2084.1	KWMTBOMO07329
PB.2084.2	KWMTBOMO07329
PB.2087.3	KWMTBOMO07331
PB.2090.1	KWMTBOMO07333
PB.2091.1	KWMTBOMO07334
PB.2092.1	KWMTBOMO07335
PB.2093.1	KWMTBOMO07339
PB.2099.1	KWMTBOMO07344
PB.2100.2	KWMTBOMO07349
PB.2102.1	KWMTBOMO07351
PB.2103.1	KWMTBOMO07352
PB.2107.1	KWMTBOMO07356
PB.2107.2	KWMTBOMO07356
PB.2107.3	KWMTBOMO07356
PB.2107.4	KWMTBOMO07356
PB.2108.1	KWMTBOMO00572
PB.2109.1	KWMTBOMO07359
PB.2109.3	KWMTBOMO07359
PB.2109.4	KWMTBOMO07359
PB.2112.1	KWMTBOMO07369
PB.2113.1	KWMTBOMO07370
PB.2114.1	KWMTBOMO14342
PB.2116.1	KWMTBOMO07372
PB.2117.1	KWMTBOMO07374
PB.2117.3	KWMTBOMO07374
PB.2117.5	KWMTBOMO07374
PB.2117.6	KWMTBOMO07374
PB.2118.1	KWMTBOMO07375
PB.2120.10	KWMTBOMO07380
PB.2120.12	KWMTBOMO07380
PB.2121.1	KWMTBOMO07378
PB.2121.2	KWMTBOMO07378
PB.2121.3	KWMTBOMO07378
PB.2124.1	KWMTBOMO07382
PB.2126.1	KWMTBOMO13394
PB.2126.2	KWMTBOMO07383
PB.2126.3	KWMTBOMO13394
PB.2127.1	KWMTBOMO07383
PB.2128.1	KWMTBOMO07383
PB.2129.6	KWMTBOMO07387
PB.2130.2	KWMTBOMO07385
PB.2130.5	KWMTBOMO07388
PB.2131.1	KWMTBOMO07391
PB.2132.1	KWMTBOMO07392
PB.2132.2	KWMTBOMO07392
PB.2133.2	KWMTBOMO07394
PB.2135.1	KWMTBOMO07397
PB.2135.4	KWMTBOMO07397
PB.2136.1	KWMTBOMO07398
PB.2143.1	KWMTBOMO10161
PB.2146.1	KWMTBOMO07408
PB.2147.1	KWMTBOMO07409
PB.2147.2	KWMTBOMO07409
PB.2149.1	KWMTBOMO07411
PB.2150.1	KWMTBOMO07412
PB.2150.2	KWMTBOMO07412
PB.2150.3	KWMTBOMO11466
PB.2151.1	KWMTBOMO07413
PB.2151.2	KWMTBOMO07413
PB.2154.1	KWMTBOMO07416
PB.2157.1	KWMTBOMO07419
PB.2166.1	KWMTBOMO07441
PB.2166.2	KWMTBOMO07441
PB.2171.4	KWMTBOMO10251
PB.2175.1	KWMTBOMO08173
PB.2177.1	KWMTBOMO07450
PB.2177.2	KWMTBOMO07450
PB.2178.1	KWMTBOMO07451
PB.2179.2	KWMTBOMO07453
PB.2179.3	KWMTBOMO07453
PB.2182.1	KWMTBOMO07458
PB.2185.3	KWMTBOMO07474
PB.2185.6	KWMTBOMO00625
PB.2186.2	KWMTBOMO07477
PB.2190.1	KWMTBOMO07484
PB.2190.2	KWMTBOMO07484
PB.2191.1	KWMTBOMO07485
PB.2192.1	KWMTBOMO07486
PB.2205.2	KWMTBOMO15956
PB.2208.1	KWMTBOMO07498
PB.2210.1	KWMTBOMO07500
PB.2210.2	KWMTBOMO07504
PB.2211.1	KWMTBOMO07501
PB.2211.2	KWMTBOMO07501
PB.2212.1	KWMTBOMO07506
PB.2213.1	KWMTBOMO07507
PB.2216.1	KWMTBOMO07513
PB.2218.1	KWMTBOMO07516
PB.2218.2	KWMTBOMO07516
PB.2219.1	KWMTBOMO07519
PB.2219.2	KWMTBOMO07519
PB.2220.1	KWMTBOMO07521
PB.2221.1	KWMTBOMO03642
PB.2224.2	KWMTBOMO11036
PB.2226.1	KWMTBOMO07528
PB.2226.3	KWMTBOMO07528
PB.2229.1	KWMTBOMO07535
PB.2235.1	KWMTBOMO07540
PB.2238.3	KWMTBOMO07548
PB.2242.1	KWMTBOMO07553
PB.2242.3	KWMTBOMO07553
PB.2243.3	KWMTBOMO07554
PB.2243.5	KWMTBOMO07554
PB.2243.6	KWMTBOMO07554
PB.2245.1	KWMTBOMO07556
PB.2245.5	KWMTBOMO07556
PB.2245.4	KWMTBOMO07556
PB.2245.7	KWMTBOMO07556
PB.2253.2	KWMTBOMO07573
PB.2253.3	KWMTBOMO07573
PB.2253.5	KWMTBOMO07576
PB.2253.9	KWMTBOMO07586
PB.2253.10	KWMTBOMO07588
PB.2253.11	KWMTBOMO07588
PB.2253.12	KWMTBOMO07588
PB.2253.13	KWMTBOMO07588
PB.2253.14	KWMTBOMO07588
PB.2253.15	KWMTBOMO07588
PB.2253.16	KWMTBOMO07588
PB.2253.17	KWMTBOMO07588
PB.2253.18	KWMTBOMO07588
PB.2253.19	KWMTBOMO07588
PB.2253.20	KWMTBOMO07588
PB.2253.21	KWMTBOMO07588
PB.2253.22	KWMTBOMO07588
PB.2253.25	KWMTBOMO07588
PB.2253.26	KWMTBOMO07588
PB.2253.27	KWMTBOMO07588
PB.2253.28	KWMTBOMO07588
PB.2253.29	KWMTBOMO07588
PB.2253.33	KWMTBOMO07588
PB.2253.35	KWMTBOMO07590
PB.2254.13	KWMTBOMO07589
PB.2255.2	KWMTBOMO07597
PB.2262.1	KWMTBOMO07605
PB.2265.4	KWMTBOMO07611
PB.2265.2	KWMTBOMO07611
PB.2265.3	KWMTBOMO07611
PB.2267.1	KWMTBOMO07612
PB.2267.2	KWMTBOMO07612
PB.2267.3	KWMTBOMO07612
PB.2267.4	KWMTBOMO07612
PB.2267.5	KWMTBOMO07612
PB.2267.6	KWMTBOMO07612
PB.2270.1	KWMTBOMO07617
PB.2272.2	KWMTBOMO07620
PB.2272.3	KWMTBOMO07620
PB.2273.1	KWMTBOMO07621
PB.2274.1	KWMTBOMO07622
PB.2276.1	KWMTBOMO07623
PB.2278.1	KWMTBOMO07628
PB.2280.5	KWMTBOMO07633
PB.2280.6	KWMTBOMO07633
PB.2281.1	KWMTBOMO11929
PB.2282.1	KWMTBOMO07635
PB.2282.2	KWMTBOMO07635
PB.2284.1	KWMTBOMO07636
PB.2285.1	KWMTBOMO04110
PB.2286.1	KWMTBOMO07638
PB.2286.2	KWMTBOMO07638
PB.2303.1	KWMTBOMO07651
PB.2304.1	KWMTBOMO07652
PB.2304.2	KWMTBOMO07652
PB.2304.3	KWMTBOMO07652
PB.2304.4	KWMTBOMO07652
PB.2309.1	KWMTBOMO07660
PB.2309.2	KWMTBOMO07660
PB.2309.3	KWMTBOMO07660
PB.2309.4	KWMTBOMO07660
PB.2309.5	KWMTBOMO07660
PB.2309.6	KWMTBOMO07660
PB.2309.8	KWMTBOMO07660
PB.2309.9	KWMTBOMO07660
PB.2310.1	KWMTBOMO07661
PB.2310.2	KWMTBOMO07661
PB.2311.1	KWMTBOMO07662
PB.2311.2	KWMTBOMO07662
PB.2317.1	KWMTBOMO07674
PB.2317.3	KWMTBOMO07674
PB.2319.1	KWMTBOMO07675
PB.2320.1	KWMTBOMO07676
PB.2321.2	KWMTBOMO07676
PB.2322.2	KWMTBOMO07679
PB.2322.3	KWMTBOMO07679
PB.2324.1	KWMTBOMO07683
PB.2325.1	KWMTBOMO07684
PB.2326.1	KWMTBOMO07686
PB.2328.1	KWMTBOMO07687
PB.2328.2	KWMTBOMO07687
PB.2328.3	KWMTBOMO07687
PB.2329.2	KWMTBOMO07688
PB.2329.3	KWMTBOMO07688
PB.2331.1	KWMTBOMO07690
PB.2333.1	KWMTBOMO07694
PB.2336.1	KWMTBOMO07699
PB.2337.1	KWMTBOMO07700
PB.2339.7	KWMTBOMO07701
PB.2342.1	KWMTBOMO07707
PB.2343.1	KWMTBOMO07708
PB.2346.1	KWMTBOMO07711
PB.2350.1	KWMTBOMO07718
PB.2350.2	KWMTBOMO07718
PB.2351.2	KWMTBOMO07719
PB.2356.1	KWMTBOMO07723
PB.2358.1	KWMTBOMO07724
PB.2358.2	KWMTBOMO07724
PB.2359.1	KWMTBOMO07725
PB.2369.6	KWMTBOMO07742
PB.2371.1	KWMTBOMO07744
PB.2373.2	KWMTBOMO07749
PB.2374.2	KWMTBOMO07750
PB.2379.1	KWMTBOMO07757
PB.2382.1	KWMTBOMO07759
PB.2384.1	KWMTBOMO07760
PB.2390.1	KWMTBOMO07763
PB.2391.2	KWMTBOMO07764
PB.2392.1	KWMTBOMO07767
PB.2393.2	KWMTBOMO07768
PB.2393.3	KWMTBOMO07768
PB.2394.2	KWMTBOMO07769
PB.2395.1	KWMTBOMO07771
PB.2398.1	KWMTBOMO07773
PB.2399.1	KWMTBOMO07774
PB.2399.2	KWMTBOMO07774
PB.2400.2	KWMTBOMO07775
PB.2401.1	KWMTBOMO07776
PB.2401.2	KWMTBOMO07776
PB.2404.1	KWMTBOMO07779
PB.2405.1	KWMTBOMO07780
PB.2407.1	KWMTBOMO07784
PB.2407.2	KWMTBOMO07784
PB.2413.1	KWMTBOMO07794
PB.2420.2	KWMTBOMO07800
PB.2421.1	KWMTBOMO07801
PB.2421.3	KWMTBOMO07801
PB.2424.1	KWMTBOMO07803
PB.2424.2	KWMTBOMO07803
PB.2424.3	KWMTBOMO07803
PB.2425.1	KWMTBOMO07804
PB.2425.2	KWMTBOMO07804
PB.2425.3	KWMTBOMO07804
PB.2426.1	KWMTBOMO05959
PB.2431.1	KWMTBOMO07809
PB.2433.1	KWMTBOMO07811
PB.2433.2	KWMTBOMO07811
PB.2433.3	KWMTBOMO07811
PB.2433.4	KWMTBOMO07811
PB.2434.1	KWMTBOMO07812
PB.2435.2	KWMTBOMO07813
PB.2436.1	KWMTBOMO06357
PB.2440.1	KWMTBOMO07821
PB.2440.2	KWMTBOMO07821
PB.2440.3	KWMTBOMO07821
PB.2440.6	KWMTBOMO07821
PB.2440.9	KWMTBOMO07821
PB.2440.10	KWMTBOMO07821
PB.2440.11	KWMTBOMO07821
PB.2441.8	KWMTBOMO07820
PB.2441.10	KWMTBOMO07820
PB.2441.11	KWMTBOMO07820
PB.2441.14	KWMTBOMO07820
PB.2442.1	KWMTBOMO07823
PB.2442.2	KWMTBOMO07823
PB.2442.3	KWMTBOMO07823
PB.2442.4	KWMTBOMO07823
PB.2444.1	KWMTBOMO07825
PB.2445.2	KWMTBOMO07826
PB.2445.3	KWMTBOMO07826
PB.2447.1	KWMTBOMO07830
PB.2448.1	KWMTBOMO07831
PB.2453.2	KWMTBOMO07840
PB.2455.2	KWMTBOMO07843
PB.2455.6	KWMTBOMO07843
PB.2457.1	KWMTBOMO07845
PB.2459.1	KWMTBOMO07846
PB.2459.2	KWMTBOMO07846
PB.2459.4	KWMTBOMO07848
PB.2460.3	KWMTBOMO07851
PB.2460.4	KWMTBOMO07851
PB.2463.1	KWMTBOMO07853
PB.2464.1	KWMTBOMO07854
PB.2467.1	KWMTBOMO07855
PB.2470.1	KWMTBOMO07858
PB.2475.1	KWMTBOMO07860
PB.2479.1	KWMTBOMO08710
PB.2485.1	KWMTBOMO07866
PB.2485.2	KWMTBOMO07866
PB.2485.3	KWMTBOMO07866
PB.2485.4	KWMTBOMO07866
PB.2485.5	KWMTBOMO07866
PB.2485.7	KWMTBOMO07866
PB.2486.1	KWMTBOMO07870
PB.2486.2	KWMTBOMO07870
PB.2486.3	KWMTBOMO07871
PB.2491.2	KWMTBOMO07874
PB.2492.1	KWMTBOMO07875
PB.2496.3	KWMTBOMO07879
PB.2496.5	KWMTBOMO07879
PB.2497.1	KWMTBOMO07880
PB.2498.1	KWMTBOMO07880
PB.2499.2	KWMTBOMO07881
PB.2499.3	KWMTBOMO07881
PB.2499.4	KWMTBOMO07881
PB.2499.5	KWMTBOMO07881
PB.2499.6	KWMTBOMO07881
PB.2499.7	KWMTBOMO07881
PB.2499.8	KWMTBOMO07881
PB.2502.1	KWMTBOMO07885
PB.2502.3	KWMTBOMO07885
PB.2502.6	KWMTBOMO07885
PB.2503.1	KWMTBOMO07885
PB.2505.2	KWMTBOMO07886
PB.2507.1	KWMTBOMO13111
PB.2508.1	KWMTBOMO07893
PB.2516.1	KWMTBOMO07904
PB.2517.2	KWMTBOMO07905
PB.2523.1	KWMTBOMO07912
PB.2528.1	KWMTBOMO07918
PB.2537.1	KWMTBOMO07928
PB.2538.2	KWMTBOMO07929
PB.2539.2	KWMTBOMO07929
PB.2539.6	KWMTBOMO07929
PB.2539.5	KWMTBOMO07929
PB.2539.7	KWMTBOMO07929
PB.2541.1	KWMTBOMO07931
PB.2544.1	KWMTBOMO07933
PB.2546.4	KWMTBOMO07935
PB.2546.3	KWMTBOMO07935
PB.2546.5	KWMTBOMO07935
PB.2546.6	KWMTBOMO07935
PB.2547.3	KWMTBOMO07936
PB.2549.1	KWMTBOMO07940
PB.2552.1	KWMTBOMO07943
PB.2552.3	KWMTBOMO07943
PB.2552.5	KWMTBOMO07943
PB.2553.3	KWMTBOMO07945
PB.2553.9	KWMTBOMO07952
PB.2553.10	KWMTBOMO07952
PB.2553.11	KWMTBOMO07952
PB.2553.12	KWMTBOMO07952
PB.2553.13	KWMTBOMO07952
PB.2553.14	KWMTBOMO07952
PB.2553.15	KWMTBOMO07954
PB.2555.1	KWMTBOMO07956
PB.2556.1	KWMTBOMO07957
PB.2558.1	KWMTBOMO07960
PB.2559.1	KWMTBOMO07960
PB.2560.1	KWMTBOMO07961
PB.2560.2	KWMTBOMO07961
PB.2562.1	KWMTBOMO07963
PB.2563.1	KWMTBOMO07964
PB.2569.1	KWMTBOMO07970
PB.2570.2	KWMTBOMO07971
PB.2571.1	KWMTBOMO07972
PB.2571.2	KWMTBOMO07972
PB.2571.3	KWMTBOMO07972
PB.2574.1	KWMTBOMO07977
PB.2575.1	KWMTBOMO07978
PB.2575.3	KWMTBOMO07978
PB.2577.1	KWMTBOMO07979
PB.2579.1	KWMTBOMO07979
PB.2579.2	KWMTBOMO07979
PB.2579.3	KWMTBOMO07979
PB.2579.4	KWMTBOMO07979
PB.2579.5	KWMTBOMO07979
PB.2579.6	KWMTBOMO07979
PB.2582.1	KWMTBOMO07984
PB.2582.2	KWMTBOMO07984
PB.2582.3	KWMTBOMO07984
PB.2587.1	KWMTBOMO07988
PB.2587.3	KWMTBOMO07989
PB.2589.1	KWMTBOMO07990
PB.2592.1	KWMTBOMO07993
PB.2595.1	KWMTBOMO07997
PB.2602.2	KWMTBOMO08003
PB.2605.1	KWMTBOMO08005
PB.2607.4	KWMTBOMO08007
PB.2608.1	KWMTBOMO08008
PB.2609.1	KWMTBOMO08009
PB.2611.1	KWMTBOMO08013
PB.2611.3	KWMTBOMO08013
PB.2612.1	KWMTBOMO08016
PB.2614.1	KWMTBOMO08020
PB.2615.1	KWMTBOMO08021
PB.2616.5	KWMTBOMO08022
PB.2618.2	KWMTBOMO08024
PB.2624.1	KWMTBOMO08033
PB.2624.5	KWMTBOMO08033
PB.2625.3	KWMTBOMO08034
PB.2625.4	KWMTBOMO08034
PB.2625.5	KWMTBOMO08034
PB.2625.7	KWMTBOMO08034
PB.2625.8	KWMTBOMO08034
PB.2625.9	KWMTBOMO08034
PB.2626.1	KWMTBOMO08037
PB.2626.5	KWMTBOMO08037
PB.2626.6	KWMTBOMO08037
PB.2626.7	KWMTBOMO08037
PB.2628.1	KWMTBOMO08039
PB.2629.1	KWMTBOMO08040
PB.2630.1	KWMTBOMO08041
PB.2630.2	KWMTBOMO08041
PB.2632.1	KWMTBOMO08043
PB.2633.1	KWMTBOMO08044
PB.2633.3	KWMTBOMO08044
PB.2634.1	KWMTBOMO08044
PB.2634.2	KWMTBOMO08044
PB.2635.1	KWMTBOMO08045
PB.2635.2	KWMTBOMO08045
PB.2636.1	KWMTBOMO08049
PB.2638.1	KWMTBOMO08050
PB.2640.1	KWMTBOMO08051
PB.2640.2	KWMTBOMO08051
PB.2640.3	KWMTBOMO08051
PB.2641.1	KWMTBOMO08053
PB.2642.2	KWMTBOMO08055
PB.2642.3	KWMTBOMO08055
PB.2643.2	KWMTBOMO08056
PB.2648.4	KWMTBOMO08062
PB.2648.5	KWMTBOMO08062
PB.2649.1	KWMTBOMO08064
PB.2652.1	KWMTBOMO08067
PB.2653.1	KWMTBOMO08068
PB.2661.1	KWMTBOMO08099
PB.2663.1	KWMTBOMO08101
PB.2663.3	KWMTBOMO08101
PB.2663.4	KWMTBOMO08101
PB.2664.1	KWMTBOMO08102
PB.2666.1	KWMTBOMO08104
PB.2667.1	KWMTBOMO08105
PB.2668.1	KWMTBOMO08106
PB.2670.2	KWMTBOMO08108
PB.2671.1	KWMTBOMO08109
PB.2676.1	KWMTBOMO08114
PB.2676.2	KWMTBOMO08114
PB.2676.3	KWMTBOMO08114
PB.2676.4	KWMTBOMO08114
PB.2686.1	KWMTBOMO08126
PB.2691.1	KWMTBOMO08131
PB.2692.1	KWMTBOMO08133
PB.2694.1	KWMTBOMO08134
PB.2697.1	KWMTBOMO08135
PB.2697.2	KWMTBOMO08135
PB.2700.3	KWMTBOMO08142
PB.2700.4	KWMTBOMO08142
PB.2700.5	KWMTBOMO08142
PB.2701.1	KWMTBOMO08143
PB.2708.1	KWMTBOMO11929
PB.2709.1	KWMTBOMO08151
PB.2711.1	KWMTBOMO08155
PB.2712.1	KWMTBOMO08159
PB.2713.1	KWMTBOMO08164
PB.2716.3	KWMTBOMO08168
PB.2716.4	KWMTBOMO08168
PB.2716.5	KWMTBOMO08168
PB.2722.1	KWMTBOMO08172
PB.2732.1	KWMTBOMO08181
PB.2733.1	KWMTBOMO08182
PB.2734.1	KWMTBOMO08184
PB.2735.1	KWMTBOMO08185
PB.2742.3	KWMTBOMO08196
PB.2743.1	KWMTBOMO08197
PB.2748.3	KWMTBOMO08201
PB.2748.4	KWMTBOMO08201
PB.2748.7	KWMTBOMO08201
PB.2753.1	KWMTBOMO08213
PB.2766.1	KWMTBOMO04360
PB.2773.1	KWMTBOMO08239
PB.2773.2	KWMTBOMO08239
PB.2773.4	KWMTBOMO08239
PB.2775.1	KWMTBOMO08241
PB.2775.2	KWMTBOMO08241
PB.2775.3	KWMTBOMO08241
PB.2784.1	KWMTBOMO08250
PB.2785.4	KWMTBOMO08336
PB.2787.1	KWMTBOMO08783
PB.2788.1	KWMTBOMO08263
PB.2789.1	KWMTBOMO08264
PB.2791.1	KWMTBOMO08271
PB.2793.1	KWMTBOMO01289
PB.2799.1	KWMTBOMO12544
PB.2800.1	KWMTBOMO08278
PB.2800.2	KWMTBOMO08278
PB.2801.2	KWMTBOMO08277
PB.2801.5	KWMTBOMO08281
PB.2801.8	KWMTBOMO08281
PB.2803.1	KWMTBOMO08286
PB.2804.4	KWMTBOMO13269
PB.2805.1	KWMTBOMO08288
PB.2810.1	KWMTBOMO08292
PB.2811.1	KWMTBOMO08294
PB.2811.2	KWMTBOMO08294
PB.2821.1	KWMTBOMO08308
PB.2823.2	KWMTBOMO08310
PB.2824.1	KWMTBOMO08310
PB.2824.4	KWMTBOMO08310
PB.2824.6	KWMTBOMO08310
PB.2825.1	KWMTBOMO08311
PB.2832.1	KWMTBOMO08318
PB.2833.1	KWMTBOMO08319
PB.2833.2	KWMTBOMO08319
PB.2838.1	KWMTBOMO08321
PB.2841.1	KWMTBOMO07040
PB.2845.2	KWMTBOMO08324
PB.2845.3	KWMTBOMO08324
PB.2845.4	KWMTBOMO08324
PB.2850.2	KWMTBOMO12565
PB.2851.2	KWMTBOMO08331
PB.2851.4	KWMTBOMO08332
PB.2855.2	KWMTBOMO08338
PB.2855.4	KWMTBOMO08338
PB.2860.1	KWMTBOMO15897
PB.2861.1	KWMTBOMO15897
PB.2864.1	KWMTBOMO08343
PB.2865.1	KWMTBOMO08350
PB.2866.5	KWMTBOMO08354
PB.2867.2	KWMTBOMO08355
PB.2867.5	KWMTBOMO08355
PB.2868.1	KWMTBOMO08356
PB.2871.1	KWMTBOMO08360
PB.2871.2	KWMTBOMO08360
PB.2871.3	KWMTBOMO08360
PB.2871.4	KWMTBOMO08360
PB.2871.6	KWMTBOMO08360
PB.2872.1	KWMTBOMO08361
PB.2872.3	KWMTBOMO08361
PB.2872.7	KWMTBOMO08361
PB.2876.1	KWMTBOMO08362
PB.2881.1	KWMTBOMO08365
PB.2883.1	KWMTBOMO08367
PB.2884.1	KWMTBOMO08369
PB.2885.1	KWMTBOMO08370
PB.2886.3	KWMTBOMO08371
PB.2888.1	KWMTBOMO08376
PB.2888.2	KWMTBOMO08376
PB.2888.3	KWMTBOMO08376
PB.2888.4	KWMTBOMO08376
PB.2891.1	KWMTBOMO08378
PB.2894.1	KWMTBOMO01098
PB.2900.1	KWMTBOMO13394
PB.2907.1	KWMTBOMO08393
PB.2909.1	KWMTBOMO08396
PB.2909.2	KWMTBOMO08396
PB.2909.4	KWMTBOMO08396
PB.2918.1	KWMTBOMO08404
PB.2918.2	KWMTBOMO08404
PB.2921.1	KWMTBOMO08409
PB.2927.1	KWMTBOMO08424
PB.2930.2	KWMTBOMO08430
PB.2930.4	KWMTBOMO08430
PB.2935.1	KWMTBOMO08440
PB.2936.3	KWMTBOMO08441
PB.2936.4	KWMTBOMO08441
PB.2936.5	KWMTBOMO08441
PB.2939.1	KWMTBOMO08445
PB.2939.2	KWMTBOMO08445
PB.2945.1	KWMTBOMO08456
PB.2945.2	KWMTBOMO08456
PB.2946.1	KWMTBOMO08454
PB.2951.1	KWMTBOMO08460
PB.2954.1	KWMTBOMO08464
PB.2955.1	KWMTBOMO08465
PB.2955.2	KWMTBOMO08465
PB.2984.1	KWMTBOMO08492
PB.2984.2	KWMTBOMO08492
PB.2984.3	KWMTBOMO08492
PB.2984.4	KWMTBOMO08492
PB.2986.1	KWMTBOMO08494
PB.2986.2	KWMTBOMO08494
PB.2988.1	KWMTBOMO08495
PB.2990.1	KWMTBOMO08498
PB.2996.1	KWMTBOMO08503
PB.2997.1	KWMTBOMO08504
PB.3003.1	KWMTBOMO15995
PB.3006.1	KWMTBOMO08515
PB.3008.1	KWMTBOMO08518
PB.3013.1	KWMTBOMO08525
PB.3013.3	KWMTBOMO08525
PB.3022.1	KWMTBOMO08539
PB.3022.3	KWMTBOMO08539
PB.3022.4	KWMTBOMO08539
PB.3024.1	KWMTBOMO08541
PB.3026.1	KWMTBOMO08543
PB.3028.2	KWMTBOMO08545
PB.3031.1	KWMTBOMO08549
PB.3037.1	KWMTBOMO08422
PB.3038.1	KWMTBOMO08562
PB.3040.1	KWMTBOMO08564
PB.3043.1	KWMTBOMO08565
PB.3046.1	KWMTBOMO08572
PB.3046.2	KWMTBOMO08572
PB.3047.1	KWMTBOMO08576
PB.3051.1	KWMTBOMO08578
PB.3056.1	KWMTBOMO08584
PB.3057.1	KWMTBOMO08584
PB.3062.1	KWMTBOMO08586
PB.3062.2	KWMTBOMO08586
PB.3062.3	KWMTBOMO08586
PB.3063.1	KWMTBOMO08588
PB.3068.1	KWMTBOMO08593
PB.3069.3	KWMTBOMO08594
PB.3083.1	KWMTBOMO08608
PB.3087.1	KWMTBOMO08616
PB.3088.1	KWMTBOMO08617
PB.3088.2	KWMTBOMO08617
PB.3100.1	KWMTBOMO08631
PB.3101.1	KWMTBOMO08631
PB.3105.2	KWMTBOMO08636
PB.3109.1	KWMTBOMO08639
PB.3111.4	KWMTBOMO08642
PB.3112.2	KWMTBOMO08642
PB.3112.3	KWMTBOMO08642
PB.3113.1	KWMTBOMO08643
PB.3114.1	KWMTBOMO08647
PB.3123.1	KWMTBOMO08652
PB.3125.2	KWMTBOMO08653
PB.3132.3	KWMTBOMO08658
PB.3136.2	KWMTBOMO08663
PB.3136.5	KWMTBOMO08663
PB.3137.1	KWMTBOMO08664
PB.3137.2	KWMTBOMO08664
PB.3138.2	KWMTBOMO08664
PB.3143.1	KWMTBOMO08672
PB.3143.2	KWMTBOMO08672
PB.3146.2	KWMTBOMO08674
PB.3146.5	KWMTBOMO08674
PB.3151.1	KWMTBOMO08684
PB.3151.2	KWMTBOMO08684
PB.3156.1	KWMTBOMO08689
PB.3159.1	KWMTBOMO08692
PB.3159.5	KWMTBOMO08692
PB.3159.6	KWMTBOMO08692
PB.3162.1	KWMTBOMO08696
PB.3165.1	KWMTBOMO08699
PB.3166.1	KWMTBOMO08702
PB.3168.1	KWMTBOMO08704
PB.3170.1	KWMTBOMO08706
PB.3170.2	KWMTBOMO08706
PB.3171.2	KWMTBOMO08707
PB.3172.1	KWMTBOMO08708
PB.3175.1	KWMTBOMO08715
PB.3178.2	KWMTBOMO08722
PB.3185.2	KWMTBOMO08730
PB.3190.1	KWMTBOMO08736
PB.3192.1	KWMTBOMO08738
PB.3195.1	KWMTBOMO08740
PB.3197.1	KWMTBOMO08742
PB.3197.2	KWMTBOMO08742
PB.3199.1	KWMTBOMO08744
PB.3201.2	KWMTBOMO08747
PB.3203.1	KWMTBOMO08751
PB.3203.5	KWMTBOMO05959
PB.3204.1	KWMTBOMO08752
PB.3205.1	KWMTBOMO08753
PB.3205.2	KWMTBOMO08753
PB.3206.1	KWMTBOMO08754
PB.3207.1	KWMTBOMO08755
PB.3207.2	KWMTBOMO08755
PB.3207.4	KWMTBOMO08755
PB.3207.5	KWMTBOMO08755
PB.3208.3	KWMTBOMO08756
PB.3212.1	KWMTBOMO08759
PB.3213.1	KWMTBOMO08760
[truncated: 16,719 more rows]
