# Supplementary material for: The Landscapes of Full-Length Transcripts and Splice Isoforms as Well as Transposons Exonization in the Lepidopteran Model System, Bombyx mori
Source: Front Genet. 2021 Sep 14;12:704162. doi: 10.3389/fgene.2021.704162 (PMC8476886; doi:10.3389/fgene.2021.704162)
Supplement: Supplementary file 12 [file Table12.XLSX]

## Sheet: Sheet1
Supplementary table 12 The position of the transposon on each transcript.
Transcripts	Length	Strand	CDS		TE		TE's Location
			Start	End	Start	End
PB.10293.17	3012	+	127	444	1216	1495	3'UTR
PB.10625.2	1627	+	439	1206	1	1626	5'UTR+CDS+3'UTR
PB.10641.1	2152	+	304	888	1237	1397	3'UTR
PB.10643.1	2276	+	131	592	682	955	3'UTR
PB.10753.4	4380	+	750	1340	1	2608	5'UTR+CDS+3'UTR
PB.10755.1	3688	+	1053	1412	193	436	5'UTR
PB.10827.5	3793	+	1147	1668	1	112	5'UTR
PB.10828.11	2067	+	841	1191	1189	1544	CDS+3'UTR
PB.11037.1	4325	+	1731	2264	1	128	5'UTR
PB.11310.4	2128	+	124	927	1	105	5'UTR
PB.11379.4	3422	+	1511	1939	5	2756	5'UTR+CDS+3'UTR
PB.11403.1	3314	-	906	436	31	467	3'UTR
PB.11404.1	2721	+	621	1745	6	97	5'UTR
PB.11411.1	3989	+	1222	1530	543	693	5'UTR
PB.1175.1	2569	+	95	2299	6	1287	5'UTR+CDS
PB.11768.1	3565	+	2115	2558	1142	1355	5'UTR
PB.11808.2	4091	+	2840	3346	423	652	5'UTR
PB.11808.7	4611	+	2840	3346	423	652	5'UTR
PB.1187.1	1435	+	89	799	99	970	CDS+3'UTR
PB.12023.1	1493	+	111	488	1313	1445	3'UTR
PB.12035.5	4314	+	2925	3350	242	361	5'UTR
PB.12068.1	3335	+	2635	3138	643	1070	5'UTR
PB.12084.1	3288	+	170	1342	4	137	5'UTR
PB.12110.2	2628	-	2471	1530	437	1121	3'UTR
PB.12111.1	3442	+	249	1133	1544	2226	3'UTR
PB.12239.1	4109	+	1375	1734	1196	2071	5'UTR+CDS+3'UTR
PB.12252.1	4418	+	708	2492	3946	4097	3'UTR
PB.12279.1	2113	+	1530	2027	1	275	5'UTR
PB.12281.1	1598	+	429	863	445	1065	CDS+3'UTR
PB.12331.2	4140	+	209	523	806	898	3'UTR
PB.12389.1	1315	+	100	942	1	1315	5'UTR+CDS+3'UTR
PB.12416.1	3557	+	104	451	1	1216	5'UTR+CDS+3'UTR
PB.12416.2	3711	+	1485	1817	1	3293	5'UTR+CDS+3'UTR
PB.12484.1	2613	+	1914	2219	1	1134	5'UTR
PB.1287.16	3996	+	105	905	1156	1330	3'UTR
PB.1288.19	2298	+	72	389	603	738	3'UTR
PB.1292.1	2293	+	697	1401	1464	2090	3'UTR
PB.1292.2	2259	+	730	1434	1497	2123	3'UTR
PB.1292.3	2125	+	596	1300	1363	1989	3'UTR
PB.1326.1	1177	+	651	992	1	1117	5'UTR+CDS+3'UTR
PB.1330.1	2338	+	105	683	1970	2130	3'UTR
PB.1330.2	2188	+	101	1969	1971	2130	3'UTR
PB.1590.1	2274	+	62	925	1484	1542	3'UTR
PB.167.8	3802	-	2329	1976	629	900	3'UTR
PB.1712.5	3453	+	1862	2227	867	1024	5'UTR
PB.2016.1	2717	+	96	899	1198	1452	3'UTR
PB.2031.1	4276	+	391	1068	401	4276	CDS+3'UTR
PB.2086.1	1966	+	208	1014	1502	1815	3'UTR
PB.2253.6	1873	+	326	1108	1044	1133	CDS+3'UTR
PB.2268.1	2374	+	153	1070	1323	1754	3'UTR
PB.2465.1	4020	-	1654	1319	1106	1289	3'UTR
PB.2776.1	2632	+	954	1370	344	626	5'UTR
PB.2818.4	2437	-	1304	924	1	233	3'UTR
PB.2908.1	3368	+	158	3100	1	3367	5'UTR+CDS+3'UTR
PB.299.19	2079	-	2054	1716	157	231	3'UTR
PB.3094.2	2041	+	641	958	580	1443	5'UTR+CDS+3'UTR
PB.3246.1	1510	+	62	646	1348	1428	3'UTR
PB.3348.4	4518	+	1430	2452	4	1043	5'UTR
PB.3469.2	1655	+	165	509	882	978	3'UTR
PB.3491.1	4084	+	3234	4034	2549	2600	5'UTR
PB.3592.2	2478	+	2107	2445	54	351	5'UTR
PB.3666.7	3958	+	1037	1525	214	1320	5'UTR+CDS
PB.3732.2	1686	+	30	875	1279	1569	3'UTR
PB.380.1	2335	+	1148	1555	1	634	5'UTR
PB.4012.1	4342	+	36	338	1805	2100	3'UTR
PB.4080.5	2117	+	308	784	1531	1647	3'UTR
PB.4103.1	3337	+	650	1135	31	451	5'UTR
PB.4104.1	1634	+	612	944	1	1634	5'UTR+CDS+3'UTR
PB.4205.1	2719	+	987	2459	223	673	5'UTR
PB.438.1	3789	+	2047	2364	1653	1847	5'UTR
PB.4386.1	1530	+	65	706	789	884	3'UTR
PB.4415.1	3924	+	1779	2501	1	87	5'UTR
PB.4943.1	4285	+	848	1276	663	1703	5'UTR+CDS+3'UTR
PB.5119.1	3463	+	89	2008	2904	3008	3'UTR
PB.5205.1	1677	+	397	972	36	214	5'UTR
PB.5255.1	4088	+	1157	2866	3558	3776	3'UTR
PB.5256.2	4358	+	3338	3850	1	4358	5'UTR+CDS+3'UTR
PB.5380.1	1253	-	502	170	801	852	5'UTR
PB.5388.2	989	+	460	927	1	69	5'UTR
PB.5392.1	508	+	33	413	1	83	5'UTR+CDS
PB.5392.2	2002	+	33	413	1	83	5'UTR+CDS
PB.5395.1	1876	+	33	446	12	83	5'UTR+CDS
PB.5403.3	1565	+	33	401	12	83	5'UTR+CDS
PB.5403.4	596	+	33	431	12	83	5'UTR+CDS
PB.5403.7	1024	+	33	422	12	83	5'UTR+CDS
PB.5403.8	1099	+	33	383	12	83	5'UTR+CDS
PB.5403.9	1366	+	33	401	12	83	5'UTR+CDS
PB.5404.1	654	+	27	563	1	85	5'UTR+CDS
PB.5404.4	2121	+	27	491	1	77	5'UTR+CDS
PB.5404.5	529	+	27	431	1	85	5'UTR+CDS
PB.5404.7	621	+	27	521	1	77	5'UTR+CDS
PB.5404.8	599	+	27	506	1	85	5'UTR+CDS
PB.5406.1	3409	+	27	515	1	85	5'UTR+CDS
PB.5407.1	600	+	27	533	1	85	5'UTR+CDS
PB.5408.1	1503	+	885	1442	1	146	5'UTR
PB.5409.1	1040	+	161	502	1	79	5'UTR
PB.5413.1	561	+	27	506	1	77	5'UTR+CDS
PB.5415.1	1239	+	27	542	1	85	5'UTR+CDS
PB.5418.1	1691	+	27	527	1	85	5'UTR+CDS
PB.5431.1	690	+	45	629	149	474	CDS
PB.5438.1	629	+	53	589	260	482	CDS
PB.5439.1	552	+	27	491	1	78	5'UTR+CDS
PB.5440.1	589	+	27	524	1	78	5'UTR+CDS
PB.5441.1	484	+	36	437	1	86	5'UTR+CDS
PB.5444.1	951	+	151	849	1	951	5'UTR+CDS+3'UTR
PB.5537.1	1787	+	257	691	95	451	5'UTR+CDS
PB.5569.1	2731	+	559	969	559	1350	5'UTR+CDS+3'UTR
PB.5747.1	2613	+	115	1380	4	121	5'UTR+CDS
PB.5747.2	2269	+	181	1446	1	448	5'UTR+CDS
PB.5747.3	2278	+	117	1451	1	453	5'UTR+CDS
PB.5747.4	2149	+	54	1328	1	59	5'UTR+CDS
PB.5789.29	3940	-	2762	2370	30	627	3'UTR
PB.5868.1	2318	+	339	707	112	383	5'UTR+CDS
PB.5902.3	3701	+	759	1388	1882	2239	3'UTR
PB.610.22	1586	+	73	489	726	1229	3'UTR
PB.6138.1	3620	+	580	1122	1	3620	5'UTR+CDS+3'UTR
PB.6151.10	2488	+	180	1136	1201	1456	3'UTR
PB.6159.3	3521	+	452	769	2008	2188	3'UTR
PB.6171.4	4210	+	2969	3469	1804	1899	5'UTR
PB.6181.4	2470	+	59	1336	28	2184	5'UTR+CDS+3'UTR
PB.6206.1	3552	+	179	1777	2452	2688	3'UTR
PB.6206.2	3469	+	102	1700	2377	2613	3'UTR
PB.623.8	2889	+	1775	2272	128	185	5'UTR
PB.6337.1	4015	+	2915	3451	1	4015	5'UTR+CDS+3'UTR
PB.6393.1	2768	+	1163	1615	3	192	5'UTR
PB.6549.3	2350	+	945	2036	1	2350	5'UTR+CDS+3'UTR
PB.669.1	2634	+	467	2098	1	159	5'UTR
PB.6798.3	4475	+	2152	2739	291	435	5'UTR
PB.6922.1	4129	+	471	782	1	459	5'UTR
PB.7102.1	3732	+	902	1546	4	699	5'UTR
PB.7147.6	3924	+	2173	2532	648	780	5'UTR
PB.7452.6	3777	+	94	393	1353	1650	3'UTR
PB.7615.1	2308	+	229	540	1488	1825	3'UTR
PB.7616.1	3341	+	977	1285	213	348	5'UTR
PB.7625.1	3311	-	1232	906	1	189	3'UTR
PB.7762.2	3174	-	894	586	2	274	3'UTR
PB.7781.3	2210	+	1323	2057	856	2116	5'UTR+CDS+3'UTR
PB.7788.1	2234	+	1059	1370	2	96	5'UTR
PB.7807.2	2745	-	738	40	3	1234	5'UTR+CDS+3'UTR
PB.7861.1	2293	+	1469	2005	16	250	5'UTR
PB.7864.2	2537	+	654	1010	1	119	5'UTR
PB.7864.3	2553	+	684	1040	1	120	5'UTR
PB.7865.11	2576	+	643	1713	45	2106	5'UTR+CDS+3'UTR
PB.8075.1	1461	+	131	943	1048	1211	3'UTR
PB.8100.10	3798	+	168	1037	637	706	CDS
PB.8100.9	4316	+	562	4296	941	1010	CDS
PB.8154.3	2195	+	112	435	1	130	5'UTR+CDS
PB.8517.1	3225	+	170	1342	4	137	5'UTR
PB.8520.1	2458	+	373	1227	1369	1579	3'UTR
PB.8547.1	4348	+	1582	2247	7	57	5'UTR
PB.8609.1	2091	+	906	1373	1	2087	5'UTR+CDS+3'UTR
PB.8797.1	3212	+	1970	2617	1879	2630	5'UTR+CDS+3'UTR
PB.9099.11	2358	+	883	1974	282	402	5'UTR
PB.9100.7	3599	-	1618	1226	2	115	3'UTR
PB.9155.2	2309	+	60	1550	1615	1843	3'UTR
PB.9243.1	2358	+	49	1254	1896	2079	3'UTR
PB.9264.1	2212	+	1	492	1622	1860	3'UTR
PB.9342.5	2586	+	599	1030	1	77	5'UTR
PB.9411.4	3259	+	2538	3113	203	1124	5'UTR
PB.9448.1	2779	+	267	959	1258	1486	3'UTR
PB.9559.2	2851	+	129	572	844	1234	3'UTR
PB.9782.1	1936	+	544	864	132	715	5'UTR+CDS
PB.9801.2	4128	+	3079	3420	1	110	5'UTR
KWMTBOMO03711	3346	+	2148	2813	1	1569	5'UTR
KWMTBOMO02171	2442	+	284	637	2071	2195	3'UTR
KWMTBOMO02183	2835	+	180	1286	2702	2753	3'UTR
KWMTBOMO02187	3654	+	211	816	1667	2141	3'UTR
KWMTBOMO02187	3737	+	3235	3576	158	557	5'UTR
KWMTBOMO02193	2435	+	96	1022	1883	2057	3'UTR
KWMTBOMO07161	2448	+	2012	2323	35	1478	5'UTR
KWMTBOMO02196	4068	+	87	962	2031	2144	3'UTR
KWMTBOMO02196	2576	+	319	663	1735	1790	3'UTR
KWMTBOMO02200	2220	+	736	1251	2161	2220	3'UTR
KWMTBOMO02200	2591	+	1476	2438	516	1032	5'UTR
KWMTBOMO02201	4437	+	281	844	932	1196	3'UTR
KWMTBOMO02205	3360	+	1870	2301	2639	2735	3'UTR
BMSK0002212.1	3307	+	516	1013	1923	2056	3'UTR
KWMTBOMO02210	3398	+	1772	2410	2511	2750	3'UTR
KWMTBOMO02213	3631	+	664	1731	3003	3128	3'UTR
KWMTBOMO02220	2450	+	134	631	1551	1611	3'UTR
KWMTBOMO02220	2481	+	182	679	1600	1660	3'UTR
KWMTBOMO02220	2336	+	2	535	1456	1516	3'UTR
KWMTBOMO02224	4120	+	395	742	797	1028	3'UTR
KWMTBOMO02224	3921	+	1	351	1183	1414	3'UTR
KWMTBOMO02225	4239	+	127	1812	2172	2346	3'UTR
KWMTBOMO02232	2592	+	519	1253	2009	2259	3'UTR
KWMTBOMO02233	3407	+	837	1262	1847	2077	3'UTR
KWMTBOMO02233	2572	+	884	1378	1536	1768	3'UTR
KWMTBOMO05908	2519	+	186	887	1150	1763	3'UTR
KWMTBOMO16243	2697	+	1417	1845	814	923	5'UTR
KWMTBOMO02251	4029	+	244	954	1893	2073	3'UTR
KWMTBOMO13685	2244	+	1822	2127	177	2242	5'UTR+CDS+3'UTR
KWMTBOMO02252	2305	+	108	1664	1881	2096	3'UTR
KWMTBOMO15995	3895	-	1392	829	29	2085	5'UTR+CDS+3'UTR
KWMTBOMO02267	3377	+	799	1239	1678	2059	3'UTR
KWMTBOMO02279	3597	+	724	1155	3102	3204	3'UTR
KWMTBOMO02290	2541	+	268	1290	2292	2533	3'UTR
KWMTBOMO14407	3530	+	2885	3430	1	2279	5'UTR
KWMTBOMO05915	3822	+	255	980	1178	1477	3'UTR
KWMTBOMO02302	4083	+	234	1457	3526	4083	3'UTR
KWMTBOMO02307	2604	+	507	869	128	180	5'UTR
KWMTBOMO02311	3761	+	1606	2184	1	1227	5'UTR
KWMTBOMO02318	3813	+	629	1111	2063	2232	3'UTR
KWMTBOMO05919	2338	+	929	1522	60	177	5'UTR
KWMTBOMO02330	3258	+	416	1219	2569	2735	3'UTR
KWMTBOMO02330	2613	+	192	557	1907	2073	3'UTR
KWMTBOMO02330	2375	+	551	1120	1	77	5'UTR
KWMTBOMO02329	2036	+	220	1233	1627	2036	3'UTR
KWMTBOMO14306	4119	+	2842	3384	31	1809	5'UTR
KWMTBOMO11929	3427	+	957	1337	1	336	5'UTR
KWMTBOMO07692	3435	+	2711	3142	758	1281	5'UTR
KWMTBOMO11131	3818	+	2012	2860	31	1949	5'UTR
KWMTBOMO16157	1201	+	262	1020	298	650	CDS
KWMTBOMO03459	1580	+	858	1541	1	1580	5'UTR+CDS+3'UTR
KWMTBOMO02363	1211	+	527	1072	1044	1099	CDS+3'UTR
KWMTBOMO02379	1549	+	121	714	1451	1535	3'UTR
KWMTBOMO02383	2656	+	96	530	1742	1996	3'UTR
KWMTBOMO02383	2651	+	149	499	1702	1956	3'UTR
KWMTBOMO02392	4108	+	78	1259	1370	1592	3'UTR
KWMTBOMO02396	1450	+	769	1410	1	195	5'UTR
KWMTBOMO16023	2273	+	364	711	1	1175	5'UTR+CDS+3'UTR
KWMTBOMO02401	3552	+	242	1456	3031	3088	3'UTR
KWMTBOMO02401	2272	+	135	662	1751	1808	3'UTR
KWMTBOMO03023	3490	+	400	3198	1	3490	5'UTR+CDS+3'UTR
KWMTBOMO02406	3856	+	2408	2887	1078	1359	5'UTR
KWMTBOMO12548	3307	+	2278	2856	14	156	5'UTR
KWMTBOMO00560	3859	+	1073	3484	11	62	5'UTR
KWMTBOMO02414	3367	+	215	1225	1966	2421	3'UTR
KWMTBOMO02414	3907	+	841	1257	318	475	5'UTR
KWMTBOMO02414	3373	+	601	1230	1970	2425	3'UTR
KWMTBOMO02416	3299	+	68	1696	1862	2082	3'UTR
KWMTBOMO02416	3752	+	392	2149	2315	2535	3'UTR
KWMTBOMO02416	3568	+	1424	1972	2136	2355	3'UTR
KWMTBOMO02416	2033	+	392	1228	1516	1682	3'UTR
BMSK0001274.1	2144	+	1555	2037	180	468	5'UTR
KWMTBOMO02418	2647	+	75	1103	1141	1482	3'UTR
KWMTBOMO02421	1525	+	70	1086	1232	1415	3'UTR
KWMTBOMO02429	1362	+	186	1331	3	76	5'UTR
KWMTBOMO02430	2271	+	1375	2235	653	826	5'UTR
KWMTBOMO02435	2412	+	130	1119	1272	1494	3'UTR
KWMTBOMO02435	2418	+	142	1131	1284	1508	3'UTR
KWMTBOMO02435	2430	+	156	1145	1298	1520	3'UTR
KWMTBOMO02435	2405	+	132	1121	1274	1496	3'UTR
KWMTBOMO02435	2469	+	196	1185	1338	1560	3'UTR
KWMTBOMO02435	2491	+	218	1207	1360	1582	3'UTR
KWMTBOMO02435	2222	+	317	763	1088	1312	3'UTR
KWMTBOMO15859	2440	-	1280	132	1	1687	5'UTR+CDS+3'UTR
KWMTBOMO02451	4385	+	1403	2083	3780	4099	3'UTR
KWMTBOMO02451	4479	+	1254	1790	3871	4192	3'UTR
KWMTBOMO02451	2462	+	379	1356	1741	1893	3'UTR
KWMTBOMO02451	2588	+	311	2494	2489	2588	CDS+3'UTR
KWMTBOMO02837	2452	+	482	910	30	417	5'UTR
KWMTBOMO02453	1679	+	221	1180	4	209	5'UTR
KWMTBOMO02454	2651	+	308	823	1922	2011	3'UTR
KWMTBOMO02466	2169	+	497	1108	1797	1950	3'UTR
KWMTBOMO07898	3809	+	2379	2825	1	3809	5'UTR+CDS+3'UTR
KWMTBOMO02468	2195	+	896	1537	180	280	5'UTR
KWMTBOMO02471	4066	+	3102	3404	69	250	5'UTR
KWMTBOMO02472	2746	+	346	1815	2377	2467	3'UTR
KWMTBOMO05930	2178	+	357	1166	1645	1712	3'UTR
KWMTBOMO02474	2129	+	98	1447	1478	1797	3'UTR
KWMTBOMO02475	3311	+	246	2009	2162	2222	3'UTR
KWMTBOMO02475	4026	+	964	2751	2	207	5'UTR
KWMTBOMO02481	3150	+	986	3001	372	738	5'UTR
KWMTBOMO13269	2589	+	676	2217	291	427	5'UTR
KWMTBOMO13394	2249	+	888	2204	28	80	5'UTR
KWMTBOMO13394	2257	-	1402	86	38	1521	5'UTR+CDS+3'UTR
BMSK0002502.1	2507	+	472	2016	145	244	5'UTR
KWMTBOMO06900	3471	+	1584	1940	28	1378	5'UTR
KWMTBOMO06900	3639	+	2538	3152	36	1877	5'UTR
KWMTBOMO02499	4097	+	170	775	1132	1226	3'UTR
KWMTBOMO02499	3776	+	191	1117	2498	2740	3'UTR
KWMTBOMO13685	3434	+	2507	3322	2511	3434	CDS+3'UTR
KWMTBOMO08885	4164	+	3430	3972	699	948	5'UTR
KWMTBOMO02506	1524	+	154	753	1063	1308	3'UTR
KWMTBOMO02083	3530	+	2058	3071	1	3530	5'UTR+CDS+3'UTR
KWMTBOMO01769	2781	+	1026	1718	1	2781	5'UTR+CDS+3'UTR
KWMTBOMO02514	4071	+	675	1061	1543	1666	3'UTR
KWMTBOMO02529	2400	+	191	541	1002	1213	3'UTR
KWMTBOMO02543	2042	+	119	871	928	1024	3'UTR
KWMTBOMO02548	2039	+	127	780	1177	1556	3'UTR
KWMTBOMO02548	1121	+	107	955	969	1060	3'UTR
KWMTBOMO02549	4011	+	237	563	1301	1458	3'UTR
KWMTBOMO02549	2754	+	175	963	1702	1859	3'UTR
KWMTBOMO15509	4207	+	201	4121	1575	2090	CDS
KWMTBOMO02550	2713	+	79	795	1966	2094	3'UTR
KWMTBOMO02561	2684	+	537	1241	1639	1814	3'UTR
KWMTBOMO02561	2856	+	114	1733	1815	1990	3'UTR
KWMTBOMO02564	2553	+	54	398	792	1031	3'UTR
KWMTBOMO02579	3150	+	271	2838	138	208	5'UTR
KWMTBOMO02579	3247	+	223	681	92	161	5'UTR
KWMTBOMO02583	3830	+	194	2032	3025	3098	3'UTR
KWMTBOMO02590	2286	+	1235	2056	530	620	5'UTR
KWMTBOMO02604	4200	+	468	923	3873	4131	3'UTR
KWMTBOMO02621	2439	+	172	1584	1956	2037	3'UTR
KWMTBOMO02623	3315	+	145	1524	1680	2383	3'UTR
KWMTBOMO02625	3274	+	2558	2944	1602	1856	5'UTR
KWMTBOMO02625	3813	+	3034	3483	1372	1622	5'UTR
KWMTBOMO02625	3354	+	1146	1538	2541	2601	3'UTR
KWMTBOMO02625	1186	+	174	578	1104	1186	3'UTR
KWMTBOMO02631	1742	+	241	1455	1	68	5'UTR
KWMTBOMO02631	1867	+	241	1641	1	68	5'UTR
KWMTBOMO02631	3705	+	3014	3382	1638	1815	5'UTR
KWMTBOMO02634	2124	+	640	1251	1624	1878	3'UTR
KWMTBOMO02634	2157	+	121	1284	1657	1911	3'UTR
KWMTBOMO02635	3680	+	1599	1943	1961	2034	3'UTR
KWMTBOMO02635	3319	+	169	1221	1371	1620	3'UTR
KWMTBOMO02636	4159	+	159	2336	2368	2656	3'UTR
KWMTBOMO02637	1318	+	722	1288	1	419	5'UTR
KWMTBOMO02642	3592	+	1378	1788	150	248	5'UTR
KWMTBOMO05946	3581	+	94	579	1346	1450	3'UTR
KWMTBOMO02646	1618	+	302	1006	1264	1596	3'UTR
KWMTBOMO02646	2248	+	163	657	991	1349	3'UTR
KWMTBOMO02646	1505	+	222	893	1157	1481	3'UTR
KWMTBOMO02649	3473	+	186	944	927	1179	CDS+3'UTR
KWMTBOMO02649	2238	+	186	713	739	821	3'UTR
KWMTBOMO11823	2329	+	1744	2187	413	672	5'UTR
KWMTBOMO02658	1643	+	228	1355	1333	1390	CDS+3'UTR
KWMTBOMO02675	2235	+	205	816	1589	1748	3'UTR
KWMTBOMO02675	3993	+	199	570	819	1257	3'UTR
KWMTBOMO02687	3752	+	899	1756	2980	3095	3'UTR
KWMTBOMO13389	2116	+	811	1851	671	1974	5'UTR+CDS+3'UTR
KWMTBOMO04999	3935	-	2148	1648	1	3935	5'UTR+CDS+3'UTR
KWMTBOMO02675	2776	+	232	855	2130	2289	3'UTR
KWMTBOMO02675	2788	+	203	826	2144	2303	3'UTR
KWMTBOMO14550	2327	+	1293	2282	834	2326	5'UTR+CDS+3'UTR
KWMTBOMO02683	1649	+	117	941	1428	1628	3'UTR
KWMTBOMO14550	3316	+	1958	2521	1828	3316	5'UTR+CDS+3'UTR
KWMTBOMO02695	2216	+	57	821	885	1170	3'UTR
BMSK0002683.1	2531	+	433	765	2284	2531	3'UTR
KWMTBOMO02677	3642	+	299	1177	1345	2673	3'UTR
KWMTBOMO02701	1551	+	122	871	1063	1126	3'UTR
KWMTBOMO02705	2303	+	346	1065	1772	2021	3'UTR
KWMTBOMO02711	3813	+	301	1383	2953	3228	3'UTR
KWMTBOMO02714	2881	+	99	821	1833	1928	3'UTR
KWMTBOMO02720	3415	+	972	1313	1	417	5'UTR
KWMTBOMO02722	3877	+	2957	3751	149	520	5'UTR
KWMTBOMO11097	2751	+	119	982	1530	2751	3'UTR
KWMTBOMO02723	2345	+	801	1247	273	548	5'UTR
KWMTBOMO02725	3637	+	354	1124	2071	2150	3'UTR
KWMTBOMO05956	4089	+	197	1249	4025	4089	3'UTR
KWMTBOMO05956	3994	+	392	1054	3851	3989	3'UTR
KWMTBOMO02734	2740	+	1117	1767	2142	2454	3'UTR
KWMTBOMO05957	2462	+	1084	1617	1855	2036	3'UTR
KWMTBOMO02737	3356	+	330	1433	1465	1520	3'UTR
KWMTBOMO02738	2375	+	467	2041	2241	2341	3'UTR
KWMTBOMO02739	3525	+	233	1165	1559	1810	3'UTR
KWMTBOMO02749	3511	-	3415	1067	170	274	3'UTR
KWMTBOMO02749	3283	-	1677	1378	176	281	3'UTR
KWMTBOMO02749	3999	+	1193	2962	3754	3857	3'UTR
KWMTBOMO02749	4109	+	515	934	1158	1326	3'UTR
KWMTBOMO02749	3506	+	121	2469	3262	3366	3'UTR
KWMTBOMO02749	3417	+	156	1010	3173	3277	3'UTR
KWMTBOMO02749	3543	+	158	2506	3299	3403	3'UTR
KWMTBOMO16276	2243	+	1450	2019	1454	2243	CDS+3'UTR
KWMTBOMO02768	3186	+	129	986	2371	2536	3'UTR
KWMTBOMO02768	3682	+	128	985	2383	2665	3'UTR
KWMTBOMO02768	3606	+	121	978	2376	2658	3'UTR
KWMTBOMO02769	2207	+	1035	2138	52	372	5'UTR
KWMTBOMO02766	3590	+	890	1561	2581	2766	3'UTR
KWMTBOMO05959	1988	+	269	1870	1	69	5'UTR
KWMTBOMO03023	4233	+	2152	2916	52	2108	5'UTR
KWMTBOMO02765	2283	+	373	1473	1887	2063	3'UTR
KWMTBOMO02773	3547	+	157	2157	2334	2600	3'UTR
KWMTBOMO02775	1434	+	567	1022	1	51	5'UTR
KWMTBOMO02775	1503	+	151	1113	1	218	5'UTR+CDS
KWMTBOMO02784	2207	+	684	1235	36	597	5'UTR
KWMTBOMO02785	3567	+	191	871	1305	1569	3'UTR
KWMTBOMO02788	1486	+	1031	1423	695	1486	5'UTR+CDS+3'UTR
KWMTBOMO02789	3627	+	237	1439	1538	1630	3'UTR
KWMTBOMO02792	3481	+	2373	3407	188	396	5'UTR
KWMTBOMO02792	2361	+	75	749	953	1446	3'UTR
KWMTBOMO02805	4104	+	3407	3934	762	984	5'UTR
KWMTBOMO02807	1713	+	438	1487	10	69	5'UTR
KWMTBOMO02812	2423	+	976	1389	1527	1775	3'UTR
KWMTBOMO02813	3329	+	13	1098	2143	2204	3'UTR
KWMTBOMO02813	3761	+	458	1531	2575	2636	3'UTR
KWMTBOMO02814	1753	+	82	1446	2	64	5'UTR
KWMTBOMO02819	2156	+	757	1539	1688	1979	3'UTR
KWMTBOMO02822	1392	+	324	848	10	265	5'UTR
KWMTBOMO02823	3441	+	532	1314	2398	2607	3'UTR
KWMTBOMO02823	3380	+	449	2065	2333	2569	3'UTR
KWMTBOMO02823	3248	+	298	1839	2208	2418	3'UTR
KWMTBOMO02824	3277	+	1049	1636	1753	1827	3'UTR
KWMTBOMO02824	2459	+	294	881	998	1072	3'UTR
KWMTBOMO02824	2490	+	323	910	1027	1101	3'UTR
KWMTBOMO02824	3266	+	359	1624	1741	1815	3'UTR
KWMTBOMO02824	2686	+	1702	2037	1014	1192	5'UTR
KWMTBOMO02831	3296	+	216	1247	2441	2536	3'UTR
KWMTBOMO02532	3825	+	2792	3244	563	965	5'UTR
KWMTBOMO05971	2354	+	1685	2335	830	944	5'UTR
KWMTBOMO02836	2244	+	237	797	904	954	3'UTR
KWMTBOMO02836	2288	+	221	841	948	998	3'UTR
KWMTBOMO02836	2081	+	104	634	741	791	3'UTR
KWMTBOMO02836	2697	+	324	1250	1357	1407	3'UTR
KWMTBOMO02836	2607	+	632	1291	1267	1317	CDS+3'UTR
KWMTBOMO02836	2101	+	63	368	759	809	3'UTR
KWMTBOMO02836	2170	+	192	722	829	879	3'UTR
KWMTBOMO02836	2202	-	2039	1479	1322	1372	3'UTR
KWMTBOMO02836	2264	-	2101	1481	1324	1374	3'UTR
KWMTBOMO02838	3565	+	154	2892	3056	3308	3'UTR
KWMTBOMO02840	3265	+	98	505	1410	1633	3'UTR
KWMTBOMO02843	3194	+	96	677	2785	3153	3'UTR
KWMTBOMO02845	2137	+	181	627	1665	1777	3'UTR
KWMTBOMO02853	1014	+	188	664	1	134	5'UTR
KWMTBOMO02856	2209	+	130	636	700	1139	3'UTR
KWMTBOMO02872	4101	+	1845	3275	3513	4040	3'UTR
KWMTBOMO08260	1538	+	251	769	168	630	5'UTR+CDS
KWMTBOMO11035	2562	-	1197	727	53	479	3'UTR
KWMTBOMO02877	4149	+	756	1229	83	211	5'UTR
KWMTBOMO02883	2786	+	286	1038	1716	1871	3'UTR
KWMTBOMO02883	2552	+	286	1038	1662	1840	3'UTR
KWMTBOMO02883	1605	+	286	735	715	893	CDS+3'UTR
KWMTBOMO00742	3954	+	1012	1395	37	134	5'UTR
BMSK0002859.1	3334	+	2492	2914	7	2745	5'UTR+CDS
KWMTBOMO05977	2305	+	145	801	1781	2053	3'UTR
KWMTBOMO02903	1435	+	215	985	1152	1419	3'UTR
KWMTBOMO02903	1246	+	213	797	964	1231	3'UTR
KWMTBOMO02903	1296	+	384	848	1015	1281	3'UTR
KWMTBOMO02912	3348	+	236	1045	1200	1327	3'UTR
KWMTBOMO02918	3336	+	94	585	1235	2454	3'UTR
KWMTBOMO02921	3534	+	97	1035	1509	1602	3'UTR
KWMTBOMO02921	3610	+	183	1112	1586	1679	3'UTR
KWMTBOMO02922	2138	+	193	984	1240	1432	3'UTR
KWMTBOMO02922	2296	+	358	981	133	289	5'UTR
KWMTBOMO02922	2151	+	182	1000	1256	1448	3'UTR
KWMTBOMO02928	4145	+	189	668	862	1144	3'UTR
KWMTBOMO02928	2738	+	309	617	1412	1692	3'UTR
KWMTBOMO02930	3675	+	690	1235	36	90	5'UTR
KWMTBOMO11466	3885	+	1904	2596	1	253	5'UTR
KWMTBOMO05980	2763	+	364	2733	2	144	5'UTR
KWMTBOMO05980	2662	+	1437	2633	3	75	5'UTR
KWMTBOMO01451	2158	+	925	1368	1	2158	5'UTR+CDS+3'UTR
KWMTBOMO02938	4529	+	116	640	1613	1693	3'UTR
KWMTBOMO12032	2453	+	1236	1604	1105	2453	5'UTR+CDS+3'UTR
BMSK0002893.1	4210	+	1	864	1282	1362	3'UTR
KWMTBOMO02940	3710	+	1114	1515	2123	2289	3'UTR
KWMTBOMO02940	3433	+	193	1614	1939	2106	3'UTR
KWMTBOMO02940	3542	+	1095	1439	1969	2137	3'UTR
KWMTBOMO02940	3498	+	977	1588	1913	2080	3'UTR
KWMTBOMO02944	2327	+	354	1586	1846	2044	3'UTR
KWMTBOMO02944	2136	+	168	1391	1651	1849	3'UTR
KWMTBOMO02944	2299	+	916	1554	1814	2012	3'UTR
KWMTBOMO02945	2296	+	897	1349	1	145	5'UTR
KWMTBOMO02962	3301	+	176	1369	1618	1862	3'UTR
KWMTBOMO02965	2362	+	1393	2010	514	632	5'UTR
KWMTBOMO02966	1044	+	163	540	599	783	3'UTR
KWMTBOMO02975	3986	+	2541	3257	3640	3706	3'UTR
KWMTBOMO02956	2439	+	2083	2397	155	244	5'UTR
KWMTBOMO02962	3465	+	84	1514	1762	2008	3'UTR
KWMTBOMO14711	3442	+	376	681	27	135	5'UTR
KWMTBOMO02979	1603	+	148	1005	1222	1603	3'UTR
KWMTBOMO02992	3672	+	131	640	1389	1533	3'UTR
KWMTBOMO16133	4288	+	1791	2708	1	484	5'UTR
KWMTBOMO02994	3251	+	43	1638	2687	2789	3'UTR
KWMTBOMO02994	3284	+	58	879	2722	2824	3'UTR
KWMTBOMO02999	4090	+	340	834	1664	1835	3'UTR
KWMTBOMO03002	3351	+	64	1539	2985	3037	3'UTR
KWMTBOMO03003	1573	+	1243	1566	919	1047	5'UTR
KWMTBOMO03007	3513	+	2094	2876	408	678	5'UTR
KWMTBOMO03020	4179	+	79	996	1506	2724	3'UTR
BMSK0009145.1	2521	-	771	445	33	1089	5'UTR+CDS+3'UTR
KWMTBOMO03021	3556	+	503	1150	944	1498	CDS+3'UTR
KWMTBOMO03027	3491	+	144	776	1140	1301	3'UTR
KWMTBOMO03028	2173	+	961	1977	1	224	5'UTR
KWMTBOMO03030	3706	+	157	2469	3020	3165	3'UTR
KWMTBOMO03030	2239	+	153	1001	1552	1697	3'UTR
KWMTBOMO03045	1288	+	96	956	1080	1229	3'UTR
KWMTBOMO03055	2307	+	218	1144	1302	1398	3'UTR
KWMTBOMO03056	1737	+	420	1031	1112	1215	3'UTR
KWMTBOMO03064	2638	+	1057	1431	1530	1668	3'UTR
KWMTBOMO03065	2950	+	826	1293	1356	1740	3'UTR
KWMTBOMO03080	3812	+	120	2501	3482	3547	3'UTR
KWMTBOMO05990	2477	+	60	734	1078	1396	3'UTR
KWMTBOMO03087	2522	+	122	457	504	2418	3'UTR
KWMTBOMO03092	1453	+	676	1305	103	183	5'UTR
KWMTBOMO03093	1180	+	158	712	744	813	3'UTR
KWMTBOMO03093	1042	+	39	575	607	676	3'UTR
KWMTBOMO03094	4032	+	809	1177	1930	2029	3'UTR
KWMTBOMO03094	4276	+	307	876	1923	2055	3'UTR
KWMTBOMO03096	1560	+	154	468	784	984	3'UTR
KWMTBOMO03097	3931	+	104	1090	2031	2440	3'UTR
KWMTBOMO03097	3945	+	381	1133	2058	2471	3'UTR
KWMTBOMO03097	3948	+	509	952	2236	2645	3'UTR
KWMTBOMO05993	4377	+	419	1213	2254	2885	3'UTR
KWMTBOMO05993	3416	+	795	1589	2638	3269	3'UTR
KWMTBOMO05993	4463	+	293	700	2626	3258	3'UTR
KWMTBOMO05993	4172	+	687	1634	2157	2684	3'UTR
KWMTBOMO05993	3835	+	1111	1542	2583	3216	3'UTR
KWMTBOMO16536	4445	+	2911	3240	1447	1652	5'UTR
KWMTBOMO03102	3241	+	58	594	1301	1393	3'UTR
KWMTBOMO03102	2559	+	49	990	1556	1679	3'UTR
BMSK0003036.1	2274	+	61	1077	1737	1929	3'UTR
KWMTBOMO05994	2668	+	59	1591	1780	1880	3'UTR
KWMTBOMO03113	1211	+	75	647	1103	1211	3'UTR
KWMTBOMO03113	1282	+	140	712	1168	1281	3'UTR
KWMTBOMO03114	4345	+	369	2606	3325	3577	3'UTR
KWMTBOMO03119	3692	+	141	1454	2226	2415	3'UTR
KWMTBOMO03119	3861	+	289	1626	2398	2587	3'UTR
KWMTBOMO03119	3835	+	287	1600	2372	2561	3'UTR
KWMTBOMO03119	3835	+	285	635	2401	2529	3'UTR
KWMTBOMO08967	3463	+	547	861	1	3358	5'UTR+CDS+3'UTR
KWMTBOMO08967	3315	+	123	2192	1	118	5'UTR
KWMTBOMO13685	2358	+	130	1926	64	2206	5'UTR+CDS+3'UTR
KWMTBOMO03123	3888	+	509	1009	3231	3827	3'UTR
KWMTBOMO03144	4321	+	1145	1576	210	280	5'UTR
KWMTBOMO01289	4057	+	1955	3832	1	293	5'UTR
KWMTBOMO03153	2802	+	235	837	1742	1865	3'UTR
KWMTBOMO03156	2815	+	347	1816	2095	2346	3'UTR
KWMTBOMO03156	2755	+	367	1758	2037	2288	3'UTR
KWMTBOMO03156	2709	+	324	1208	1993	2244	3'UTR
KWMTBOMO03156	2708	+	320	1711	1990	2241	3'UTR
KWMTBOMO03156	2663	+	199	1050	1946	2197	3'UTR
KWMTBOMO03156	2602	+	102	1601	1880	2131	3'UTR
KWMTBOMO03156	2476	+	150	701	1757	2010	3'UTR
KWMTBOMO06000	2327	+	454	1101	1575	1736	3'UTR
KWMTBOMO03158	1170	+	404	1126	1	147	5'UTR
KWMTBOMO03165	2496	+	393	1904	2167	2228	3'UTR
KWMTBOMO03172	1760	+	308	1261	5	63	5'UTR
KWMTBOMO03173	1022	+	106	495	175	405	CDS
KWMTBOMO03181	1350	+	572	949	1034	1134	3'UTR
KWMTBOMO03195	3691	+	1039	1881	2664	2936	3'UTR
KWMTBOMO03196	3943	+	1071	1436	1392	1570	CDS+3'UTR
KWMTBOMO03198	4131	+	2537	3214	3516	3599	3'UTR
KWMTBOMO03200	3999	+	44	652	940	1241	3'UTR
KWMTBOMO03205	3360	+	629	997	2207	2457	3'UTR
KWMTBOMO03212	4232	+	625	1104	2464	2680	3'UTR
KWMTBOMO03212	3441	+	457	1263	2531	2628	3'UTR
KWMTBOMO03212	3870	+	1203	1691	2432	2648	3'UTR
KWMTBOMO03212	1720	+	104	862	934	1033	3'UTR
KWMTBOMO03217	3622	+	269	1822	2071	2352	3'UTR
KWMTBOMO03217	3403	+	48	1601	1850	2131	3'UTR
KWMTBOMO03217	3534	+	179	1789	1982	2263	3'UTR
KWMTBOMO03217	3673	+	132	1295	1663	1714	3'UTR
KWMTBOMO03217	3277	+	983	1480	1729	2010	3'UTR
KWMTBOMO03219	2550	+	741	1115	1904	2184	3'UTR
KWMTBOMO03220	2170	+	225	1019	34	106	5'UTR
KWMTBOMO03222	2226	+	228	755	2	110	5'UTR
KWMTBOMO03221	2258	+	362	1870	203	348	5'UTR
KWMTBOMO03221	2062	+	412	1674	114	259	5'UTR
KWMTBOMO03224	3438	+	88	450	1785	2367	3'UTR
KWMTBOMO03229	2726	+	2080	2379	2502	2559	3'UTR
KWMTBOMO03232	2070	+	178	1035	1485	1593	3'UTR
KWMTBOMO03237	3440	+	113	472	1660	1802	3'UTR
KWMTBOMO00142	3431	+	65	364	1714	1904	3'UTR
KWMTBOMO06012	3440	+	417	1262	2632	2723	3'UTR
KWMTBOMO03250	3563	+	933	1565	1591	1677	3'UTR
KWMTBOMO03250	3235	+	195	1568	2798	3068	3'UTR
KWMTBOMO03251	4192	+	134	607	1077	1292	3'UTR
KWMTBOMO15433	3379	+	164	637	1448	2362	3'UTR
KWMTBOMO15433	3282	-	2280	1687	1354	2267	3'UTR
KWMTBOMO03252	2061	+	580	1527	1512	1841	CDS+3'UTR
KWMTBOMO03259	3314	+	80	745	1824	2120	3'UTR
KWMTBOMO03260	2566	+	304	999	1711	2002	3'UTR
KWMTBOMO06016	4363	+	769	2511	52	348	5'UTR
KWMTBOMO03265	3762	+	298	1959	2981	3212	3'UTR
KWMTBOMO11097	3522	+	1391	1879	1	66	5'UTR
KWMTBOMO03267	3805	+	79	1113	1507	1964	3'UTR
KWMTBOMO03267	3233	+	365	940	121	208	5'UTR
KWMTBOMO03270	3162	+	266	934	945	1009	3'UTR
KWMTBOMO03270	2441	+	368	1036	1047	1111	3'UTR
KWMTBOMO03270	2265	+	195	863	874	938	3'UTR
KWMTBOMO03271	3301	+	81	1613	1720	1831	3'UTR
KWMTBOMO03272	1488	+	154	990	1032	1145	3'UTR
KWMTBOMO13685	4088	+	2882	3832	1	4088	5'UTR+CDS+3'UTR
KWMTBOMO03298	2254	+	459	2165	229	294	5'UTR
KWMTBOMO03297	2129	+	155	1261	1259	1615	CDS+3'UTR
KWMTBOMO03297	2112	+	155	1096	958	1143	CDS+3'UTR
KWMTBOMO03297	2095	+	155	1192	1406	1519	3'UTR
KWMTBOMO03297	2740	+	154	1185	1705	2343	3'UTR
KWMTBOMO03297	2658	+	155	1201	1465	1704	3'UTR
KWMTBOMO03297	2877	+	154	918	1429	1879	3'UTR
KWMTBOMO03297	3822	+	155	1186	1492	1570	3'UTR
KWMTBOMO03297	2234	+	155	1192	1562	1738	3'UTR
KWMTBOMO03297	1633	+	155	1183	1379	1631	3'UTR
KWMTBOMO03297	2508	+	155	919	1331	1406	3'UTR
KWMTBOMO03297	2408	+	155	1210	1238	1313	3'UTR
KWMTBOMO03297	2992	+	155	919	1462	1793	3'UTR
KWMTBOMO03297	3945	+	155	1060	2024	2222	3'UTR
KWMTBOMO03297	3528	+	155	1216	2558	2769	3'UTR
KWMTBOMO03297	2112	+	155	1285	1477	1709	3'UTR
KWMTBOMO03297	3104	+	155	595	2823	2928	3'UTR
KWMTBOMO03297	2435	+	158	598	996	1785	3'UTR
KWMTBOMO03297	3437	+	158	598	1494	2788	3'UTR
KWMTBOMO03297	2523	+	308	640	1762	1916	3'UTR
KWMTBOMO03297	2172	+	155	1201	1387	1572	3'UTR
KWMTBOMO03297	2186	+	155	1213	1223	1494	3'UTR
KWMTBOMO03297	2091	+	169	1221	1588	1822	3'UTR
KWMTBOMO03297	3414	+	155	1201	1309	1454	3'UTR
KWMTBOMO03297	1475	+	413	964	1135	1338	3'UTR
KWMTBOMO03297	3315	+	156	680	1923	2058	3'UTR
KWMTBOMO03297	3431	+	155	1210	2039	2174	3'UTR
KWMTBOMO03297	2778	+	155	595	1362	1487	3'UTR
KWMTBOMO13389	3724	-	3055	2402	1659	1722	3'UTR
KWMTBOMO03297	3238	+	155	1150	1624	1840	3'UTR
KWMTBOMO03297	2905	+	155	1186	2113	2359	3'UTR
KWMTBOMO03297	1493	+	154	594	1191	1482	3'UTR
KWMTBOMO03297	2632	+	155	1075	1214	1295	3'UTR
KWMTBOMO03297	1189	+	179	640	1103	1156	3'UTR
KWMTBOMO03297	3399	+	155	1258	2276	2402	3'UTR
KWMTBOMO03297	2283	+	155	1231	1419	1679	3'UTR
KWMTBOMO03297	2495	+	310	1233	1751	1997	3'UTR
KWMTBOMO03297	3579	-	3280	2975	1226	1542	3'UTR
KWMTBOMO03297	3821	+	155	1036	1386	1602	3'UTR
KWMTBOMO03297	1543	+	155	1132	1000	1138	CDS+3'UTR
KWMTBOMO03284	2611	+	592	2055	2081	2360	3'UTR
KWMTBOMO03297	1694	+	155	1222	1323	1490	3'UTR
KWMTBOMO03297	4289	+	155	1207	2358	2423	3'UTR
KWMTBOMO03297	4170	+	183	533	2279	2343	3'UTR
KWMTBOMO03297	2235	+	155	643	1415	1660	3'UTR
KWMTBOMO03297	2868	+	155	1192	1222	1489	3'UTR
KWMTBOMO03297	2531	+	416	1189	1365	1513	3'UTR
KWMTBOMO03297	4100	+	158	1189	1574	1632	3'UTR
KWMTBOMO03297	2058	+	154	774	1300	1467	3'UTR
KWMTBOMO03297	1943	+	814	1122	1393	1490	3'UTR
KWMTBOMO03297	2173	+	155	1219	1621	1718	3'UTR
KWMTBOMO03297	2783	+	155	1183	1180	1270	CDS+3'UTR
KWMTBOMO08553	2495	+	495	881	1	132	5'UTR
KWMTBOMO03301	3342	+	2909	3268	621	1270	5'UTR
KWMTBOMO03301	2133	+	56	1528	1735	1835	3'UTR
KWMTBOMO03303	1723	+	744	1262	1608	1664	3'UTR
KWMTBOMO04925	3572	-	629	228	32	1354	5'UTR+CDS+3'UTR
KWMTBOMO03307	3157	+	119	2017	2073	2229	3'UTR
KWMTBOMO03307	3394	+	1485	2258	2314	2467	3'UTR
KWMTBOMO03310	3822	+	192	1433	2087	2341	3'UTR
KWMTBOMO03310	4517	+	1685	2131	2785	3039	3'UTR
KWMTBOMO03313	3547	+	254	1468	3127	3336	3'UTR
KWMTBOMO03313	4392	+	1568	2311	963	1123	5'UTR
KWMTBOMO03319	4356	+	1562	1984	2918	2968	3'UTR
KWMTBOMO03322	2089	+	980	1408	1696	1973	3'UTR
KWMTBOMO04925	2233	+	326	1090	3	1311	5'UTR+CDS+3'UTR
BMSK0003303.1	1723	+	1	1176	1409	1480	3'UTR
KWMTBOMO15414	2233	+	501	2189	1	680	5'UTR+CDS
BMSK0003304.1	2690	+	2024	2611	1591	1876	5'UTR
KWMTBOMO03334	3297	+	152	1081	1335	1596	3'UTR
KWMTBOMO03335	4288	+	92	1096	2846	3075	3'UTR
KWMTBOMO03335	3551	+	139	990	2868	2984	3'UTR
KWMTBOMO03338	2505	+	145	480	1218	1466	3'UTR
KWMTBOMO03338	2468	+	137	1078	1182	1429	3'UTR
KWMTBOMO03344	1477	+	169	537	39	89	5'UTR
KWMTBOMO03346	2871	+	152	739	2266	2343	3'UTR
KWMTBOMO03348	3500	+	112	477	1933	2158	3'UTR
KWMTBOMO03349	1422	+	130	852	927	1230	3'UTR
KWMTBOMO03349	1373	+	204	755	831	1135	3'UTR
KWMTBOMO03349	1416	+	120	842	917	1222	3'UTR
KWMTBOMO13111	3517	-	1027	488	29	2712	5'UTR+CDS+3'UTR
KWMTBOMO03372	3974	+	409	1149	2824	3165	3'UTR
KWMTBOMO03372	4048	+	484	1224	2899	3240	3'UTR
KWMTBOMO13394	3811	-	2234	96	48	2497	5'UTR+CDS+3'UTR
KWMTBOMO13394	3590	-	1493	78	30	3573	5'UTR+CDS+3'UTR
KWMTBOMO13394	3789	+	1607	3745	1344	3789	5'UTR+CDS+3'UTR
KWMTBOMO03385	3835	+	678	1034	3043	3295	3'UTR
KWMTBOMO03391	2576	+	79	678	1076	1231	3'UTR
KWMTBOMO03391	3639	+	356	721	947	1147	3'UTR
KWMTBOMO03393	1032	+	136	771	711	976	CDS+3'UTR
KWMTBOMO03402	2477	+	114	632	1155	1238	3'UTR
KWMTBOMO03402	2609	+	232	1251	1292	1375	3'UTR
KWMTBOMO03402	3452	+	1087	2088	2129	2212	3'UTR
KWMTBOMO03403	2108	+	176	712	1406	1853	3'UTR
KWMTBOMO06029	3886	+	241	1293	1496	1619	3'UTR
KWMTBOMO06029	3944	+	160	1347	1550	1673	3'UTR
KWMTBOMO06029	3924	+	668	1333	1536	1659	3'UTR
KWMTBOMO03404	2673	+	138	1316	1404	2672	3'UTR
KWMTBOMO03404	3364	+	2037	2711	1	218	5'UTR
KWMTBOMO03404	4093	+	1258	1746	3276	3337	3'UTR
KWMTBOMO03406	1128	+	133	573	712	932	3'UTR
KWMTBOMO03413	3818	+	83	559	533	619	CDS+3'UTR
KWMTBOMO03413	4042	+	76	1077	1651	1731	3'UTR
KWMTBOMO03415	2188	+	104	1165	1687	1773	3'UTR
KWMTBOMO03415	3560	+	1981	2307	1	272	5'UTR
KWMTBOMO03417	3924	+	986	1696	335	415	5'UTR
KWMTBOMO03422	2361	+	689	1045	1435	1552	3'UTR
KWMTBOMO03459	2095	+	735	1298	574	2095	5'UTR+CDS+3'UTR
KWMTBOMO08885	3443	+	2487	3251	2094	2262	5'UTR
KWMTBOMO13574	3483	+	2819	3292	2143	2196	5'UTR
KWMTBOMO03431	3357	+	118	912	1573	1878	3'UTR
KWMTBOMO03438	2596	+	478	1431	40	112	5'UTR
KWMTBOMO13207	2419	+	549	1880	456	2222	5'UTR+CDS+3'UTR
KWMTBOMO13207	2166	+	514	1941	1	80	5'UTR
KWMTBOMO03448	2326	+	288	827	1	68	5'UTR
KWMTBOMO03449	2270	+	174	1580	2024	2226	3'UTR
KWMTBOMO03454	2602	+	249	2285	34	242	5'UTR
KWMTBOMO03459	2578	+	366	2534	67	2578	5'UTR+CDS+3'UTR
KWMTBOMO03458	2682	+	362	751	2224	2559	3'UTR
KWMTBOMO03463	3811	+	113	535	3312	3811	3'UTR
KWMTBOMO03467	3604	+	247	1752	2281	2360	3'UTR
KWMTBOMO12302	3895	+	2129	3667	1	102	5'UTR
KWMTBOMO03469	3618	+	1921	2655	3148	3544	3'UTR
KWMTBOMO03471	2041	+	1648	1986	1466	1650	5'UTR+CDS
KWMTBOMO03475	2345	+	1294	1605	1	1085	5'UTR
KWMTBOMO03495	3314	+	712	1722	1	304	5'UTR
KWMTBOMO03503	3732	+	137	2005	2150	2240	3'UTR
KWMTBOMO03508	3990	+	269	2044	2234	2345	3'UTR
KWMTBOMO03508	3812	+	93	1868	2058	2169	3'UTR
KWMTBOMO03509	2530	+	72	626	706	955	3'UTR
KWMTBOMO06034	2440	+	1806	2321	30	776	5'UTR
KWMTBOMO03513	3711	+	165	1481	2342	2441	3'UTR
KWMTBOMO03519	2594	+	76	1143	1943	2014	3'UTR
KWMTBOMO03519	2512	+	95	1180	1866	1937	3'UTR
KWMTBOMO03529	3514	-	670	332	157	312	3'UTR
KWMTBOMO03533	2463	+	816	1373	2139	2274	3'UTR
KWMTBOMO00019	2350	+	1234	1566	192	295	5'UTR
KWMTBOMO06036	2419	+	271	984	2352	2419	3'UTR
KWMTBOMO03536	3213	+	1255	1866	2190	2251	3'UTR
KWMTBOMO13143	4246	+	3257	3685	298	380	5'UTR
KWMTBOMO03550	1149	+	382	687	969	1146	3'UTR
KWMTBOMO03551	2201	+	261	623	2097	2201	3'UTR
KWMTBOMO03551	2025	+	88	450	1921	2025	3'UTR
KWMTBOMO03554	2574	+	193	1041	1	91	5'UTR
KWMTBOMO03559	1991	+	474	1712	142	196	5'UTR
KWMTBOMO08190	3179	+	773	1228	322	414	5'UTR
KWMTBOMO03578	4129	+	577	921	2043	2319	3'UTR
KWMTBOMO03585	3151	+	1892	2605	472	617	5'UTR
KWMTBOMO03587	4190	+	489	1646	3215	3385	3'UTR
KWMTBOMO03587	2251	+	540	959	2050	2251	3'UTR
KWMTBOMO03588	3431	+	982	1461	1732	2150	3'UTR
KWMTBOMO03597	2771	+	519	1583	2359	2466	3'UTR
KWMTBOMO03592	2075	-	745	170	1	1927	5'UTR+CDS+3'UTR
KWMTBOMO03593	4192	+	158	1552	2343	2427	3'UTR
KWMTBOMO16011	4170	-	2255	1893	29	2252	3'UTR
KWMTBOMO06039	2820	+	194	664	993	1118	3'UTR
KWMTBOMO03602	2045	+	244	1020	1	137	5'UTR
KWMTBOMO03602	1002	+	162	938	2	134	5'UTR
KWMTBOMO03606	3707	+	227	1609	1692	1862	3'UTR
KWMTBOMO03606	3613	+	127	1509	1592	1762	3'UTR
KWMTBOMO03606	3822	+	335	1120	62	248	5'UTR
KWMTBOMO03606	2571	+	193	1575	1678	1728	3'UTR
KWMTBOMO03606	2793	+	1120	1461	1785	1954	3'UTR
KWMTBOMO03607	2808	+	55	768	1401	1533	3'UTR
KWMTBOMO03609	2330	+	649	1401	319	551	5'UTR
KWMTBOMO06040	4088	+	409	1128	2492	2651	3'UTR
KWMTBOMO03613	3246	+	145	486	1254	1410	3'UTR
KWMTBOMO03616	1646	+	171	1307	56	121	5'UTR
KWMTBOMO05409	1750	+	1156	1557	29	80	5'UTR
KWMTBOMO03620	3901	+	309	1109	2593	2765	3'UTR
KWMTBOMO03643	2166	+	351	770	1956	2166	3'UTR
KWMTBOMO03647	1347	+	130	1014	2	66	5'UTR
KWMTBOMO03656	3289	+	228	854	1220	1295	3'UTR
KWMTBOMO03679	1446	+	934	1308	103	223	5'UTR
KWMTBOMO03679	1481	+	971	1345	30	261	5'UTR
KWMTBOMO03679	2629	+	2118	2492	439	520	5'UTR
KWMTBOMO03684	3552	+	100	702	1774	1836	3'UTR
KWMTBOMO03688	2365	+	127	1101	1398	1729	3'UTR
KWMTBOMO03689	2482	+	43	1641	1808	2059	3'UTR
KWMTBOMO06049	2598	+	314	853	2163	2287	3'UTR
KWMTBOMO03691	3823	+	72	986	1014	1453	3'UTR
KWMTBOMO03695	3814	+	191	589	2237	2436	3'UTR
KWMTBOMO08419	3870	+	3100	3807	309	457	5'UTR
KWMTBOMO03697	2387	+	171	974	997	1186	3'UTR
KWMTBOMO13574	2452	-	1834	1433	476	562	3'UTR
KWMTBOMO03706	3470	+	1074	2378	27	79	5'UTR
KWMTBOMO00147	3773	+	112	1980	2618	2926	3'UTR
KWMTBOMO06050	1070	+	340	705	836	947	3'UTR
KWMTBOMO03714	3373	+	876	2972	3211	3307	3'UTR
KWMTBOMO03714	3223	+	731	2827	1	121	5'UTR
BMSK0003642.1	3391	+	2257	2823	1	255	5'UTR
KWMTBOMO03722	2768	+	869	1240	2162	2374	3'UTR
KWMTBOMO03740	1122	+	37	885	887	937	3'UTR
KWMTBOMO03748	3524	+	86	1954	1998	2316	3'UTR
KWMTBOMO03752	1697	+	61	801	937	1025	3'UTR
KWMTBOMO03753	2090	+	158	751	1337	1559	3'UTR
KWMTBOMO06056	1485	+	324	1385	3	140	5'UTR
KWMTBOMO03761	3684	+	1809	2411	3121	3334	3'UTR
KWMTBOMO03764	2249	+	130	966	1932	2249	3'UTR
KWMTBOMO03768	1114	+	23	379	894	984	3'UTR
KWMTBOMO03771	3477	-	2230	1769	1	1100	3'UTR
KWMTBOMO03772	2436	+	1957	2409	329	744	5'UTR
KWMTBOMO03777	3833	+	218	2353	2695	2809	3'UTR
KWMTBOMO03780	2139	+	121	660	1698	1953	3'UTR
KWMTBOMO03780	2501	+	121	999	2037	2292	3'UTR
KWMTBOMO03780	2130	+	86	430	1227	2021	3'UTR
KWMTBOMO03780	2511	-	2410	1532	239	494	3'UTR
KWMTBOMO12132	3729	+	2926	3462	566	642	5'UTR
KWMTBOMO03783	3131	+	227	1807	2381	2809	3'UTR
KWMTBOMO03783	3099	+	196	1776	2350	2776	3'UTR
KWMTBOMO03788	2248	+	259	951	1403	1582	3'UTR
KWMTBOMO03788	2137	+	144	836	1289	1468	3'UTR
KWMTBOMO03788	1809	+	138	524	955	1134	3'UTR
KWMTBOMO03788	2502	+	445	1200	287	416	5'UTR
KWMTBOMO03790	3564	+	707	1006	1	115	5'UTR
KWMTBOMO03790	3380	+	91	822	1	91	5'UTR
KWMTBOMO03790	2315	+	56	904	1	56	5'UTR
KWMTBOMO03790	3510	+	221	952	1216	1318	3'UTR
KWMTBOMO03791	4125	+	294	1622	2481	2592	3'UTR
KWMTBOMO03791	2689	+	232	1560	2421	2532	3'UTR
KWMTBOMO03791	2580	+	123	1451	2312	2423	3'UTR
KWMTBOMO05959	3397	+	2614	3129	986	1100	5'UTR
KWMTBOMO03832	2064	+	243	824	828	880	3'UTR
KWMTBOMO03828	3896	+	592	1191	2054	2285	3'UTR
KWMTBOMO10653	2482	-	1770	1426	1	104	3'UTR
KWMTBOMO03849	3733	+	238	750	1834	2017	3'UTR
KWMTBOMO03849	3602	+	110	574	1705	1887	3'UTR
KWMTBOMO06064	2576	+	400	1305	2436	2576	3'UTR
KWMTBOMO03853	3569	+	284	766	2723	3028	3'UTR
KWMTBOMO03854	2108	+	662	976	1708	2108	3'UTR
KWMTBOMO03860	2157	-	1997	906	460	802	3'UTR
KWMTBOMO03860	2289	+	743	1288	1537	1870	3'UTR
KWMTBOMO03860	2156	+	175	1284	1388	1730	3'UTR
KWMTBOMO03860	2273	+	307	1245	1505	1847	3'UTR
KWMTBOMO03860	2217	+	606	1346	1450	1792	3'UTR
KWMTBOMO03860	2284	+	706	1413	1517	1859	3'UTR
KWMTBOMO03862	3741	+	550	2094	2100	2160	3'UTR
KWMTBOMO03876	3215	+	116	421	1	79	5'UTR
KWMTBOMO03894	3262	+	527	1753	2103	2194	3'UTR
KWMTBOMO03895	3386	+	2163	2912	1328	1586	5'UTR
KWMTBOMO03899	2677	+	2079	2651	370	457	5'UTR
KWMTBOMO03899	3345	+	1897	2865	399	817	5'UTR
KWMTBOMO03904	2503	+	1662	2210	1155	1392	5'UTR
KWMTBOMO03906	4147	+	230	1000	2252	2917	3'UTR
KWMTBOMO03907	2442	+	763	1422	1826	2074	3'UTR
KWMTBOMO03910	2547	+	103	441	744	1099	3'UTR
KWMTBOMO03913	3749	+	1028	1858	1	340	5'UTR
KWMTBOMO03913	3271	+	95	448	2613	2886	3'UTR
KWMTBOMO03924	1692	+	351	1463	1	116	5'UTR
KWMTBOMO03925	3637	+	1117	1557	3319	3417	3'UTR
KWMTBOMO03925	3746	+	1119	1559	3320	3418	3'UTR
KWMTBOMO03926	1515	+	175	636	859	1112	3'UTR
KWMTBOMO14189	4218	+	1214	4174	1186	4218	5'UTR+CDS+3'UTR
KWMTBOMO14189	3833	+	121	516	804	3833	3'UTR
KWMTBOMO03927	2600	+	124	933	2384	2548	3'UTR
KWMTBOMO03929	2115	+	422	1858	148	280	5'UTR
KWMTBOMO03933	2540	+	1117	2073	538	933	5'UTR
KWMTBOMO03944	2901	+	162	599	2096	2307	3'UTR
KWMTBOMO03946	2181	+	519	1787	1620	1920	CDS+3'UTR
KWMTBOMO03945	2792	+	122	463	1	146	5'UTR+CDS
KWMTBOMO03945	3594	+	180	611	2933	3110	3'UTR
KWMTBOMO03952	1210	+	155	553	803	899	3'UTR
KWMTBOMO03958	2282	+	216	905	1016	1070	3'UTR
KWMTBOMO03958	2179	+	257	802	913	967	3'UTR
KWMTBOMO03958	2133	+	214	759	870	924	3'UTR
KWMTBOMO03958	2190	+	129	815	926	980	3'UTR
KWMTBOMO03962	2538	+	128	997	1842	1927	3'UTR
KWMTBOMO06075	1465	+	209	724	798	955	3'UTR
KWMTBOMO03966	2852	+	121	1761	43	124	5'UTR+CDS
KWMTBOMO10627	3341	+	1239	3122	7	160	5'UTR
KWMTBOMO03975	1514	+	114	719	928	1011	3'UTR
KWMTBOMO03977	1361	+	414	1184	437	534	CDS
KWMTBOMO03986	1527	+	317	1189	1	61	5'UTR
KWMTBOMO03986	2416	+	319	1176	1	61	5'UTR
KWMTBOMO03987	2326	+	1747	2211	38	104	5'UTR
KWMTBOMO03988	1246	+	238	1209	238	297	CDS
KWMTBOMO03989	2346	+	39	884	1257	1381	3'UTR
KWMTBOMO00151	3941	+	732	1451	2936	3296	3'UTR
KWMTBOMO00151	3661	+	216	671	2655	3014	3'UTR
KWMTBOMO00151	3719	+	865	1473	2761	3121	3'UTR
KWMTBOMO03991	2473	+	250	714	885	1060	3'UTR
KWMTBOMO03991	2634	+	352	855	1026	1203	3'UTR
KWMTBOMO03997	2273	+	142	1581	1596	2030	3'UTR
KWMTBOMO03997	2179	+	82	1488	1503	1937	3'UTR
KWMTBOMO03997	2198	+	470	1507	1522	1956	3'UTR
KWMTBOMO04000	2289	+	1379	2227	57	166	5'UTR
KWMTBOMO04000	1672	+	277	1611	9	117	5'UTR
KWMTBOMO04000	2784	+	2175	2723	1	94	5'UTR
KWMTBOMO04001	3392	+	768	1208	2602	2773	3'UTR
KWMTBOMO04004	3954	+	237	1346	2675	2771	3'UTR
KWMTBOMO13389	3553	+	2850	3332	1	971	5'UTR
KWMTBOMO13389	3977	+	1807	2244	1	1980	5'UTR+CDS
KWMTBOMO06082	2664	+	1163	1711	109	275	5'UTR
KWMTBOMO04017	2900	+	343	984	1663	1769	3'UTR
KWMTBOMO06083	2109	+	618	1271	500	560	5'UTR
KWMTBOMO04019	4414	+	1532	1993	2880	2996	3'UTR
KWMTBOMO04019	3554	+	1938	2249	3234	3349	3'UTR
KWMTBOMO04026	2721	+	490	1041	1084	1275	3'UTR
KWMTBOMO04035	4003	+	456	959	3253	3343	3'UTR
KWMTBOMO06086	1647	+	376	1512	9	85	5'UTR
KWMTBOMO04040	3840	+	1426	1866	3717	3840	3'UTR
KWMTBOMO04040	4312	+	253	3018	4191	4312	3'UTR
KWMTBOMO04044	1339	+	137	490	522	747	3'UTR
KWMTBOMO04044	2235	+	175	537	750	1126	3'UTR
KWMTBOMO04045	4129	+	124	1770	3320	3665	3'UTR
KWMTBOMO04049	1646	+	312	1643	11	89	5'UTR
KWMTBOMO04051	2279	+	120	1673	2012	2064	3'UTR
KWMTBOMO04051	2261	+	597	1655	1994	2046	3'UTR
KWMTBOMO04051	4088	+	373	1068	1360	1662	3'UTR
KWMTBOMO06088	1560	+	70	477	1220	1384	3'UTR
KWMTBOMO06088	2348	+	946	1842	748	1118	5'UTR+CDS
KWMTBOMO04052	3924	+	1127	1582	1934	2354	3'UTR
KWMTBOMO04052	3484	+	1142	1741	1	57	5'UTR
KWMTBOMO04057	2241	+	74	697	781	1015	3'UTR
KWMTBOMO04058	2725	+	519	863	1786	1914	3'UTR
KWMTBOMO04059	2492	+	48	1673	1657	2038	CDS+3'UTR
KWMTBOMO04059	2298	+	52	1812	1662	2057	CDS+3'UTR
KWMTBOMO04059	2382	+	69	1625	1811	1862	3'UTR
KWMTBOMO04061	2231	+	1525	1917	248	684	5'UTR
KWMTBOMO06090	3560	+	207	551	2248	2306	3'UTR
KWMTBOMO11150	2368	+	884	1897	610	864	5'UTR
KWMTBOMO02532	3382	+	2270	2821	2	767	5'UTR
KWMTBOMO04091	2742	+	255	587	1651	1892	3'UTR
KWMTBOMO04095	4106	+	123	452	1481	1581	3'UTR
KWMTBOMO04102	3868	+	376	1713	2344	2686	3'UTR
KWMTBOMO04095	1269	+	111	779	1019	1119	3'UTR
KWMTBOMO04095	4065	+	533	1180	1597	1801	3'UTR
KWMTBOMO04095	3966	+	96	425	1562	1764	3'UTR
KWMTBOMO04095	3179	+	91	855	1567	1771	3'UTR
KWMTBOMO04105	4120	+	884	1396	1789	2160	3'UTR
KWMTBOMO04105	3337	+	455	976	1787	2169	3'UTR
KWMTBOMO04114	3277	+	179	1078	1257	3277	3'UTR
KWMTBOMO04113	4216	-	976	80	3329	4212	5'UTR
KWMTBOMO15906	3874	+	1361	1678	1241	3874	5'UTR+CDS+3'UTR
KWMTBOMO06093	2112	+	113	1150	1229	1346	3'UTR
BMSK0004055.1	2193	+	794	1123	1	186	5'UTR
KWMTBOMO04125	3713	+	1608	2621	419	2042	5'UTR+CDS
KWMTBOMO04129	2264	+	51	839	1978	2214	3'UTR
KWMTBOMO04132	4411	+	478	1161	1896	2254	3'UTR
KWMTBOMO04132	4518	+	131	1948	2003	2361	3'UTR
KWMTBOMO04132	4114	+	122	1546	1601	1959	3'UTR
KWMTBOMO04133	2422	+	202	972	1181	1381	3'UTR
KWMTBOMO04133	2513	+	294	1064	1273	1473	3'UTR
KWMTBOMO04133	2398	+	179	949	1158	1358	3'UTR
KWMTBOMO04133	3192	+	160	768	1044	1103	3'UTR
KWMTBOMO04135	2457	+	170	1837	2079	2302	3'UTR
KWMTBOMO04135	2557	+	274	1941	103	239	5'UTR
KWMTBOMO04136	1246	+	30	353	450	677	3'UTR
KWMTBOMO04137	1404	+	30	353	465	882	3'UTR
KWMTBOMO14711	1794	+	680	1603	1	400	5'UTR
KWMTBOMO04140	1078	+	496	822	2	184	5'UTR
KWMTBOMO04144	2389	+	64	1002	1113	1182	3'UTR
KWMTBOMO04144	2679	+	72	1331	1383	1452	3'UTR
KWMTBOMO04144	3128	+	460	1719	1834	1903	3'UTR
KWMTBOMO04144	2259	+	525	908	957	1026	3'UTR
KWMTBOMO04144	2246	+	448	843	1700	2166	3'UTR
KWMTBOMO04144	2309	+	423	1682	1795	1864	3'UTR
KWMTBOMO04151	2493	+	137	1036	1822	2079	3'UTR
KWMTBOMO06099	2034	+	1378	1743	1829	2032	3'UTR
KWMTBOMO04159	1749	+	141	938	1409	1529	3'UTR
KWMTBOMO04159	2554	+	460	882	889	1317	3'UTR
KWMTBOMO04167	2603	+	147	521	615	787	3'UTR
KWMTBOMO04167	3446	+	177	779	873	1046	3'UTR
KWMTBOMO04171	2303	+	100	1770	1849	2097	3'UTR
KWMTBOMO04178	3611	+	98	1963	2935	3611	3'UTR
KWMTBOMO04179	2622	+	265	960	1140	1475	3'UTR
KWMTBOMO04179	2423	+	317	760	940	1275	3'UTR
KWMTBOMO04183	1860	+	187	609	1463	1744	3'UTR
KWMTBOMO04185	3388	+	175	609	880	1206	3'UTR
KWMTBOMO04185	2657	+	372	773	857	1139	3'UTR
KWMTBOMO04185	4159	+	184	1407	1837	2070	3'UTR
KWMTBOMO04190	3889	+	716	1039	1574	1806	3'UTR
KWMTBOMO04190	4045	+	366	1295	1725	1956	3'UTR
KWMTBOMO04187	3670	+	180	1493	1555	1615	3'UTR
KWMTBOMO04187	3127	+	54	479	1307	1367	3'UTR
KWMTBOMO04189	2332	+	189	824	1602	1662	3'UTR
KWMTBOMO13389	3640	+	1776	2240	295	398	5'UTR
KWMTBOMO04198	2464	-	477	151	1	354	3'UTR
KWMTBOMO04198	2281	+	633	1013	1	103	5'UTR
KWMTBOMO12762	2235	+	1571	2044	5	452	5'UTR
KWMTBOMO04225	3215	+	280	1524	1460	1510	CDS
KWMTBOMO04225	2488	+	282	893	1207	1420	3'UTR
KWMTBOMO04226	3347	+	2366	2887	97	362	5'UTR
KWMTBOMO08146	3456	+	150	2216	7	2232	5'UTR+CDS+3'UTR
KWMTBOMO04230	2430	+	1043	1567	321	695	5'UTR
KWMTBOMO04244	2438	+	282	608	1	1609	5'UTR+CDS+3'UTR
KWMTBOMO04245	2023	+	106	528	1256	1436	3'UTR
KWMTBOMO04248	2693	+	772	1320	2403	2491	3'UTR
KWMTBOMO06105	2677	+	1044	2141	2480	2662	3'UTR
KWMTBOMO06105	2838	+	46	2301	2640	2822	3'UTR
KWMTBOMO06105	3882	+	464	937	2239	2477	3'UTR
KWMTBOMO06106	3631	-	3540	433	142	336	3'UTR
KWMTBOMO04254	1206	+	156	785	782	1206	CDS+3'UTR
KWMTBOMO04254	3194	+	1043	1681	2108	2221	3'UTR
KWMTBOMO06106	4084	+	2348	2650	1	497	5'UTR
KWMTBOMO06106	3634	+	126	1025	3328	3522	3'UTR
KWMTBOMO06106	3547	+	61	3147	1	55	5'UTR
KWMTBOMO06106	3577	+	75	512	3273	3467	3'UTR
KWMTBOMO06106	3161	+	543	890	2870	3042	3'UTR
KWMTBOMO04264	2651	+	295	735	1150	1334	3'UTR
KWMTBOMO04989	2647	+	1808	2185	93	789	5'UTR
KWMTBOMO04266	3725	+	2454	3173	719	894	5'UTR
KWMTBOMO04269	3578	+	2989	3468	396	546	5'UTR
KWMTBOMO04269	2765	+	1515	1838	1334	1477	5'UTR
KWMTBOMO00016	3612	+	2115	2756	734	1018	5'UTR
KWMTBOMO04274	2735	+	1008	1523	1997	2256	3'UTR
KWMTBOMO04274	2567	+	1346	1705	3	199	5'UTR
KWMTBOMO04278	3585	+	559	2418	2843	3217	3'UTR
KWMTBOMO04284	3306	+	1623	2414	2426	2666	3'UTR
KWMTBOMO04283	2406	+	1040	1765	2189	2406	3'UTR
KWMTBOMO05959	3383	-	1101	406	1	189	3'UTR
KWMTBOMO04287	3518	+	233	1432	1526	1685	3'UTR
KWMTBOMO04291	2543	+	1019	1585	2102	2349	3'UTR
KWMTBOMO04295	1615	+	491	793	1	156	5'UTR
KWMTBOMO04296	2206	+	115	840	967	1119	3'UTR
KWMTBOMO04297	4033	+	532	1743	3	173	5'UTR
KWMTBOMO04298	3992	+	151	885	2568	2844	3'UTR
KWMTBOMO04299	2369	+	287	598	1139	1398	3'UTR
KWMTBOMO04299	2786	+	728	1225	1804	2060	3'UTR
KWMTBOMO04299	2258	+	213	1802	1905	2234	3'UTR
KWMTBOMO04302	1679	+	118	1125	1154	1414	3'UTR
KWMTBOMO16164	4120	+	1913	2260	74	132	5'UTR
KWMTBOMO16349	2318	+	627	1004	1	2188	5'UTR+CDS+3'UTR
KWMTBOMO04313	3935	+	166	909	1510	1725	3'UTR
KWMTBOMO04314	3405	-	3231	1594	625	698	3'UTR
KWMTBOMO04314	3638	+	181	1818	2512	2705	3'UTR
KWMTBOMO04314	3176	+	128	1612	2307	2500	3'UTR
KWMTBOMO04316	2466	+	1151	1942	2130	2355	3'UTR
KWMTBOMO04323	4357	+	1	630	948	1019	3'UTR
KWMTBOMO04324	3235	+	707	2896	2938	3001	3'UTR
KWMTBOMO02313	4367	+	510	935	90	435	5'UTR
KWMTBOMO04331	2804	+	1483	1941	52	324	5'UTR
KWMTBOMO04331	2383	+	102	1520	1576	1831	3'UTR
KWMTBOMO04333	3234	+	301	717	2317	2433	3'UTR
KWMTBOMO04341	2139	+	557	913	1821	1953	3'UTR
KWMTBOMO04343	3570	+	309	1253	1897	1974	3'UTR
KWMTBOMO04344	4043	+	483	1601	1	395	5'UTR
KWMTBOMO04345	3902	+	53	475	523	760	3'UTR
KWMTBOMO04345	3878	+	53	1195	1617	1681	3'UTR
KWMTBOMO04345	1487	+	50	553	1201	1265	3'UTR
KWMTBOMO04345	2492	+	831	1784	125	222	5'UTR
KWMTBOMO04345	2232	+	1063	1524	855	997	5'UTR
KWMTBOMO04345	2324	+	1158	1619	854	1093	5'UTR
KWMTBOMO04345	1806	+	58	1101	1524	1588	3'UTR
KWMTBOMO04370	3929	+	162	1265	2790	3070	3'UTR
KWMTBOMO04382	2577	+	227	1072	1144	1401	3'UTR
KWMTBOMO04386	3473	+	2175	2642	353	456	5'UTR
KWMTBOMO08315	2248	+	534	1847	1	2248	5'UTR+CDS+3'UTR
KWMTBOMO04388	4062	+	1479	2240	2878	3217	3'UTR
KWMTBOMO06113	1417	+	78	542	780	1010	3'UTR
KWMTBOMO04396	2095	+	914	1318	725	884	5'UTR
KWMTBOMO04398	2291	+	1100	1924	2028	2108	3'UTR
KWMTBOMO04406	2292	+	655	1353	2077	2211	3'UTR
KWMTBOMO00153	1781	+	122	1666	1711	1781	3'UTR
KWMTBOMO04413	3202	+	172	1320	1619	1691	3'UTR
KWMTBOMO04413	3142	+	113	1261	1559	1631	3'UTR
KWMTBOMO04413	2070	+	592	1233	1533	1605	3'UTR
KWMTBOMO04419	2314	+	728	1228	221	335	5'UTR
KWMTBOMO06117	2623	+	114	626	2234	2406	3'UTR
KWMTBOMO04425	1307	+	92	937	990	1256	3'UTR
KWMTBOMO04425	2569	+	348	851	1064	1330	3'UTR
KWMTBOMO04425	1396	+	368	1030	1083	1349	3'UTR
KWMTBOMO04425	1283	+	255	917	970	1236	3'UTR
KWMTBOMO04426	1145	+	329	1030	1	74	5'UTR
KWMTBOMO04426	1608	+	762	1115	1	71	5'UTR
KWMTBOMO04427	1494	+	138	890	1043	1306	3'UTR
KWMTBOMO04431	2673	+	230	1255	1589	1861	3'UTR
KWMTBOMO04431	2565	+	226	1203	4	215	5'UTR
KWMTBOMO04431	3497	+	2373	3224	2	216	5'UTR
KWMTBOMO06118	3335	+	420	875	1047	1242	3'UTR
KWMTBOMO04434	1797	+	1102	1419	1467	1797	3'UTR
KWMTBOMO04436	3594	+	1703	2038	696	780	5'UTR
KWMTBOMO04441	4135	+	267	728	15	199	5'UTR
KWMTBOMO04446	3551	+	669	2702	235	415	5'UTR
KWMTBOMO04446	3669	+	768	2801	235	469	5'UTR
KWMTBOMO04446	3537	+	2062	2751	131	387	5'UTR
KWMTBOMO04447	2070	+	124	642	1222	1453	3'UTR
KWMTBOMO04447	2320	+	511	996	1476	1707	3'UTR
KWMTBOMO04447	2517	+	843	1202	1667	1899	3'UTR
KWMTBOMO06119	3365	+	215	2539	2531	2700	CDS+3'UTR
KWMTBOMO04455	3238	+	254	1822	2006	2349	3'UTR
KWMTBOMO04458	3498	+	961	1581	2933	3207	3'UTR
KWMTBOMO04465	1592	+	768	1097	1	70	5'UTR
KWMTBOMO04466	3852	+	456	1172	2821	2992	3'UTR
KWMTBOMO04470	2094	+	97	540	614	850	3'UTR
KWMTBOMO04471	2301	+	234	2012	1	187	5'UTR
KWMTBOMO04471	2140	+	72	1850	1853	1964	3'UTR
KWMTBOMO04471	2346	+	280	2058	2061	2172	3'UTR
KWMTBOMO04471	2115	+	103	1668	1831	1942	3'UTR
KWMTBOMO04471	2063	+	97	1782	1785	1896	3'UTR
KWMTBOMO05502	3374	+	2572	3294	1	3374	5'UTR+CDS+3'UTR
KWMTBOMO04474	999	+	157	807	916	997	3'UTR
KWMTBOMO02572	4051	+	2430	3686	1	4051	5'UTR+CDS+3'UTR
KWMTBOMO10911	2654	+	770	2287	1	2654	5'UTR+CDS+3'UTR
KWMTBOMO04487	2048	+	52	1599	1805	1904	3'UTR
KWMTBOMO04488	3719	+	502	1035	2030	2187	3'UTR
KWMTBOMO06123	3752	+	347	1582	1700	2064	3'UTR
KWMTBOMO06123	3589	+	179	1414	1532	1896	3'UTR
KWMTBOMO04497	3164	+	60	1919	2027	2089	3'UTR
KWMTBOMO04498	3461	+	275	1015	1368	1533	3'UTR
KWMTBOMO04500	3328	+	381	707	719	963	3'UTR
KWMTBOMO04500	2173	+	354	683	695	936	3'UTR
KWMTBOMO04503	4455	+	123	737	3755	3904	3'UTR
KWMTBOMO04506	3618	+	3179	3532	1562	1668	5'UTR
BMSK0003543.1	1731	+	924	1385	1	203	5'UTR
KWMTBOMO04511	3364	+	2266	3327	1	57	5'UTR
KWMTBOMO04518	2124	+	304	1497	1739	1794	3'UTR
KWMTBOMO04518	3955	+	137	1483	2451	2641	3'UTR
KWMTBOMO04526	3119	+	96	1265	1518	2555	3'UTR
KWMTBOMO04526	4192	+	117	905	1159	2197	3'UTR
KWMTBOMO04529	1401	+	286	834	168	247	5'UTR
KWMTBOMO04536	2415	+	749	1075	1	134	5'UTR
KWMTBOMO05403	3578	+	2318	2884	1	2320	5'UTR+CDS
KWMTBOMO04548	2677	+	312	926	1441	1673	3'UTR
KWMTBOMO04548	2401	+	263	676	1165	1397	3'UTR
KWMTBOMO04548	2738	+	379	987	1502	1734	3'UTR
KWMTBOMO04548	2525	+	154	774	1289	1521	3'UTR
KWMTBOMO04548	2550	+	248	802	1317	1549	3'UTR
KWMTBOMO04548	2475	+	176	805	1244	1476	3'UTR
KWMTBOMO04548	2532	+	117	782	1297	1529	3'UTR
KWMTBOMO04552	984	+	515	931	1	185	5'UTR
KWMTBOMO04563	1340	+	167	475	21	166	5'UTR
KWMTBOMO04563	2254	+	1653	2159	5	90	5'UTR
KWMTBOMO04563	1537	+	827	1450	236	423	5'UTR
KWMTBOMO04563	1452	+	613	1020	189	376	5'UTR
KWMTBOMO04565	2766	+	212	1108	1541	1645	3'UTR
KWMTBOMO04568	3350	+	1210	2850	211	297	5'UTR
KWMTBOMO04568	3498	+	443	2995	207	372	5'UTR
KWMTBOMO04570	4074	+	490	1086	2273	2492	3'UTR
KWMTBOMO04570	4289	+	1641	2363	171	249	5'UTR
KWMTBOMO04571	2511	+	486	2126	180	263	5'UTR
KWMTBOMO04573	4069	+	390	2516	3061	3230	3'UTR
KWMTBOMO04576	2219	+	241	573	1411	1475	3'UTR
KWMTBOMO04587	2780	+	53	967	2253	2780	3'UTR
KWMTBOMO04594	2339	+	989	1438	1428	1724	CDS+3'UTR
KWMTBOMO04595	2687	+	2088	2456	280	413	5'UTR
KWMTBOMO04604	3241	+	646	996	529	792	5'UTR+CDS
KWMTBOMO04605	2117	+	592	1893	79	366	5'UTR
KWMTBOMO04605	2060	+	1496	1834	1165	1502	5'UTR+CDS
KWMTBOMO04611	1418	+	404	922	1323	1418	3'UTR
KWMTBOMO11707	2364	+	819	1250	1	1738	5'UTR+CDS+3'UTR
KWMTBOMO06135	2173	+	253	969	1437	1499	3'UTR
KWMTBOMO06135	2628	+	911	1414	1472	1562	3'UTR
KWMTBOMO06135	2228	+	1016	1480	1480	1556	3'UTR
KWMTBOMO04612	4293	+	661	2169	2297	2485	3'UTR
KWMTBOMO04615	2465	+	716	2122	6	73	5'UTR
KWMTBOMO04615	2144	+	677	2083	2	410	5'UTR
KWMTBOMO04616	2381	+	143	592	1473	1591	3'UTR
KWMTBOMO06136	2178	+	249	1454	45	105	5'UTR
KWMTBOMO04624	2253	+	918	1421	1906	2253	3'UTR
KWMTBOMO04625	3648	+	248	2245	2661	2875	3'UTR
KWMTBOMO10251	3338	+	2916	3272	126	365	5'UTR
KWMTBOMO04625	3586	+	179	2176	2591	2805	3'UTR
KWMTBOMO00155	4217	+	163	660	2261	2501	3'UTR
KWMTBOMO04633	3776	+	243	1232	2829	2940	3'UTR
KWMTBOMO04639	2136	+	230	1150	1167	1477	3'UTR
KWMTBOMO04644	3897	+	2125	2631	1	203	5'UTR
KWMTBOMO10956	3407	+	1104	1640	9	781	5'UTR
KWMTBOMO06138	3755	+	1758	2405	730	822	5'UTR
KWMTBOMO06138	2636	+	1669	2199	727	821	5'UTR
KWMTBOMO05433	4209	-	2269	1946	8	1144	3'UTR
KWMTBOMO05121	1642	+	230	604	1	463	5'UTR+CDS
KWMTBOMO04644	2009	+	1598	1900	91	409	5'UTR
KWMTBOMO04644	1179	-	927	541	103	551	3'UTR
KWMTBOMO10729	1706	-	1029	286	1	1137	5'UTR+CDS+3'UTR
KWMTBOMO10729	1749	+	803	1459	42	594	5'UTR
KWMTBOMO04647	4307	+	140	1705	2102	2240	3'UTR
KWMTBOMO04646	3720	+	94	1023	1517	1655	3'UTR
KWMTBOMO04648	2288	+	181	1689	1773	2081	3'UTR
KWMTBOMO04648	2599	+	401	1783	2083	2391	3'UTR
KWMTBOMO04648	2223	+	143	1285	1707	2015	3'UTR
KWMTBOMO04649	4483	+	1077	1766	3990	4133	3'UTR
KWMTBOMO04654	3592	+	1022	2047	130	350	5'UTR
KWMTBOMO04661	2146	+	206	601	1554	1642	3'UTR
KWMTBOMO04661	2090	+	62	826	1529	1610	3'UTR
KWMTBOMO04663	2700	+	89	1444	1499	1966	3'UTR
KWMTBOMO04668	1762	+	134	508	737	904	3'UTR
KWMTBOMO04668	1795	+	129	473	798	966	3'UTR
KWMTBOMO04670	4100	+	2462	3298	1445	1849	5'UTR
KWMTBOMO04675	3847	+	174	1964	2573	2673	3'UTR
KWMTBOMO04675	3664	+	1315	1683	2023	2122	3'UTR
KWMTBOMO09048	2126	+	398	781	71	179	5'UTR
KWMTBOMO04677	2188	+	118	501	1802	2030	3'UTR
KWMTBOMO04680	2206	+	145	1119	1367	1610	3'UTR
KWMTBOMO04681	2217	+	137	2068	2060	2168	CDS+3'UTR
KWMTBOMO05959	2247	+	1281	1841	27	458	5'UTR
KWMTBOMO04687	2399	+	178	1074	2176	2226	3'UTR
KWMTBOMO04687	2202	+	214	903	1973	2023	3'UTR
KWMTBOMO04687	3244	+	178	882	809	970	CDS+3'UTR
KWMTBOMO04687	2388	+	306	1094	2164	2214	3'UTR
KWMTBOMO06140	2496	+	64	1149	1696	1762	3'UTR
KWMTBOMO06140	2386	+	64	1149	1696	1762	3'UTR
KWMTBOMO04693	2676	+	1927	2367	710	972	5'UTR
KWMTBOMO04702	3587	+	160	1647	1763	1954	3'UTR
KWMTBOMO04707	3564	+	122	463	509	827	3'UTR
KWMTBOMO10691	3291	+	2291	2629	1	735	5'UTR
KWMTBOMO13097	2797	+	160	849	1459	2271	3'UTR
KWMTBOMO13394	4109	-	762	79	31	3184	5'UTR+CDS+3'UTR
KWMTBOMO04721	3440	-	3170	2853	2007	2178	3'UTR
KWMTBOMO04721	3614	+	619	1428	1474	1644	3'UTR
KWMTBOMO04721	3383	+	1592	2395	2441	2612	3'UTR
KWMTBOMO04730	2573	+	752	1297	335	532	5'UTR
KWMTBOMO04731	2636	+	649	1032	759	1043	CDS+3'UTR
KWMTBOMO04730	2389	+	567	1112	316	385	5'UTR
KWMTBOMO04737	2635	+	309	1631	1	144	5'UTR
KWMTBOMO04737	2622	+	789	1622	1976	2159	3'UTR
KWMTBOMO04744	3260	+	869	1816	2883	3260	3'UTR
KWMTBOMO04751	2301	+	417	785	1888	1991	3'UTR
KWMTBOMO04751	2265	+	261	671	1867	1921	3'UTR
KWMTBOMO04752	2799	+	172	816	825	1118	3'UTR
KWMTBOMO04752	2272	+	173	562	790	965	3'UTR
BMSK0005960.1	2333	+	484	1506	500	1005	CDS
BMSK0005960.1	2464	+	617	1639	633	1138	CDS
KWMTBOMO04762	940	+	117	674	814	940	3'UTR
KWMTBOMO13389	2658	+	1638	2294	1226	2260	5'UTR+CDS
KWMTBOMO04766	2648	+	199	2409	2492	2648	3'UTR
KWMTBOMO04766	2386	+	194	2146	2229	2385	3'UTR
KWMTBOMO04768	3907	+	146	3262	3279	3554	3'UTR
KWMTBOMO04773	4209	-	2946	1969	1	356	3'UTR
KWMTBOMO15959	4305	+	1747	2370	37	408	5'UTR
KWMTBOMO10653	3336	+	234	602	218	1001	5'UTR+CDS+3'UTR
KWMTBOMO04781	2560	+	455	1111	2099	2261	3'UTR
KWMTBOMO04781	2484	+	109	1353	2051	2215	3'UTR
KWMTBOMO04786	3256	+	193	1143	1359	1623	3'UTR
BMSK0005966.1	2169	+	788	1378	1	400	5'UTR
KWMTBOMO04806	2099	+	116	1537	1818	2099	3'UTR
KWMTBOMO04807	4269	+	2158	2676	3821	3951	3'UTR
KWMTBOMO04807	2334	+	191	520	1878	1967	3'UTR
KWMTBOMO04807	4194	+	209	925	3739	3828	3'UTR
KWMTBOMO04808	3509	+	332	1243	2252	2351	3'UTR
KWMTBOMO04808	2728	+	492	953	2015	2259	3'UTR
KWMTBOMO04812	4074	+	143	703	1511	1569	3'UTR
KWMTBOMO04812	3659	+	165	725	1503	1561	3'UTR
KWMTBOMO04812	3422	+	220	615	1385	1443	3'UTR
KWMTBOMO04813	2551	+	101	490	1210	2551	3'UTR
KWMTBOMO04818	3832	+	223	633	1210	1325	3'UTR
KWMTBOMO13389	3381	+	1648	2307	26	259	5'UTR
KWMTBOMO04819	3614	+	2210	2620	2926	3045	3'UTR
KWMTBOMO04819	3600	+	251	2623	2930	3049	3'UTR
KWMTBOMO04819	3598	+	249	932	2928	3031	3'UTR
KWMTBOMO04819	3632	+	262	2655	2962	3081	3'UTR
KWMTBOMO04819	3422	+	2039	2449	2755	2874	3'UTR
KWMTBOMO04819	3218	+	1382	1972	2558	2676	3'UTR
KWMTBOMO04819	3506	+	799	1155	2844	2949	3'UTR
KWMTBOMO04819	1524	+	262	981	1390	1524	3'UTR
BMSK0005964.1	2370	+	86	814	81	1879	5'UTR+CDS+3'UTR
KWMTBOMO04829	4340	+	211	804	1877	2813	3'UTR
KWMTBOMO04829	4320	+	190	906	1857	2793	3'UTR
KWMTBOMO04830	2048	+	112	1992	1929	1988	CDS
KWMTBOMO04832	2055	+	158	1894	1916	2014	3'UTR
KWMTBOMO04832	2346	+	147	1997	2019	2117	3'UTR
KWMTBOMO04834	3553	+	1095	1400	2357	2683	3'UTR
KWMTBOMO04834	3427	+	1036	1677	2237	2561	3'UTR
KWMTBOMO04836	3855	+	2664	3314	304	375	5'UTR
KWMTBOMO04841	3291	+	361	2103	3096	3289	3'UTR
KWMTBOMO04842	3289	+	1745	2107	3098	3289	3'UTR
KWMTBOMO04841	3195	+	281	1315	3003	3195	3'UTR
KWMTBOMO04842	3385	+	447	1007	3201	3385	3'UTR
KWMTBOMO02662	3637	+	3288	3593	1	3637	5'UTR+CDS+3'UTR
KWMTBOMO04853	1752	+	106	450	77	202	5'UTR+CDS
KWMTBOMO04853	2706	+	2037	2567	76	201	5'UTR
KWMTBOMO04865	4190	+	141	2048	2958	3151	3'UTR
KWMTBOMO04870	1643	+	112	1170	1268	1332	3'UTR
KWMTBOMO04870	1502	+	95	1072	1331	1502	3'UTR
KWMTBOMO04878	3782	+	210	1067	1139	1291	3'UTR
KWMTBOMO04881	4158	+	216	1838	2617	2725	3'UTR
KWMTBOMO04881	3703	+	1386	1850	2583	2690	3'UTR
KWMTBOMO04881	3932	+	937	1662	2814	2920	3'UTR
KWMTBOMO04881	3352	+	215	904	2546	2654	3'UTR
KWMTBOMO04881	3689	+	165	1787	2565	2673	3'UTR
KWMTBOMO06143	2800	+	274	687	197	249	5'UTR
KWMTBOMO06143	2701	+	138	587	804	1076	3'UTR
KWMTBOMO06143	2600	+	75	488	704	976	3'UTR
KWMTBOMO04886	3450	+	1976	3211	4	1030	5'UTR
KWMTBOMO04889	1505	+	110	493	39	101	5'UTR
KWMTBOMO04892	3300	+	62	2899	2915	3174	3'UTR
KWMTBOMO04892	3401	+	172	3009	3025	3284	3'UTR
KWMTBOMO04892	2127	+	1316	1726	21	141	5'UTR
KWMTBOMO04894	4156	+	275	2335	2730	2988	3'UTR
KWMTBOMO06145	2058	+	141	794	1193	1351	3'UTR
KWMTBOMO06145	4154	+	129	782	1103	1277	3'UTR
KWMTBOMO06145	3483	+	90	743	1064	1238	3'UTR
KWMTBOMO06145	3459	+	89	742	1063	1237	3'UTR
KWMTBOMO06145	3676	+	282	932	1253	1428	3'UTR
KWMTBOMO04902	4342	+	2918	3868	1556	2072	5'UTR
KWMTBOMO04906	3229	+	389	1297	1405	1659	3'UTR
KWMTBOMO08500	3470	+	31	570	1561	1756	3'UTR
KWMTBOMO04909	1073	+	210	950	928	1063	CDS+3'UTR
KWMTBOMO04911	2765	+	337	2436	2540	2742	3'UTR
KWMTBOMO04912	2494	+	1133	2455	477	1093	5'UTR
KWMTBOMO04912	2477	+	934	2439	207	257	5'UTR
KWMTBOMO04912	2304	+	1476	2255	278	894	5'UTR
KWMTBOMO04921	1216	-	521	159	1	750	5'UTR+CDS+3'UTR
KWMTBOMO04924	3136	+	204	1739	1863	1916	3'UTR
KWMTBOMO04924	2460	+	199	618	1533	1585	3'UTR
KWMTBOMO04932	2336	+	257	871	877	929	3'UTR
KWMTBOMO06149	2716	+	42	341	903	1031	3'UTR
KWMTBOMO06149	3258	+	115	1170	1445	1573	3'UTR
KWMTBOMO06150	2293	+	42	1154	1299	1365	3'UTR
KWMTBOMO06150	3316	+	42	1211	1144	1316	CDS+3'UTR
KWMTBOMO04956	3977	+	567	1094	1626	1707	3'UTR
KWMTBOMO04956	2279	+	401	1594	72	399	5'UTR
KWMTBOMO04966	4023	+	137	688	727	818	3'UTR
KWMTBOMO04968	2436	+	1360	2283	2339	2434	3'UTR
KWMTBOMO04969	4052	+	1188	1556	2896	3333	3'UTR
KWMTBOMO04969	4091	+	1823	2338	2817	2916	3'UTR
KWMTBOMO04970	2137	+	172	747	1091	1414	3'UTR
KWMTBOMO06151	3829	+	651	1037	1	2450	5'UTR+CDS+3'UTR
KWMTBOMO04982	3575	+	89	1198	1342	1587	3'UTR
KWMTBOMO06152	2853	+	93	1334	1341	1511	3'UTR
KWMTBOMO04986	2295	+	1473	2123	930	1113	5'UTR
KWMTBOMO04989	3543	+	2242	3081	1	3427	5'UTR+CDS+3'UTR
KWMTBOMO04992	3688	+	2268	3080	442	679	5'UTR
KWMTBOMO09156	4305	-	2431	2090	415	555	3'UTR
KWMTBOMO15510	2448	+	1492	2049	636	976	5'UTR
KWMTBOMO04995	3976	+	747	1328	1862	2359	3'UTR
KWMTBOMO04995	2642	+	746	1204	1865	2131	3'UTR
KWMTBOMO06153	2583	+	178	1461	1785	1935	3'UTR
KWMTBOMO05007	2586	+	33	521	1121	1472	3'UTR
KWMTBOMO05502	2436	+	1380	2126	26	245	5'UTR
KWMTBOMO05502	2535	-	1065	703	31	1387	5'UTR+CDS+3'UTR
KWMTBOMO05026	1198	+	58	1011	1030	1149	3'UTR
KWMTBOMO06158	3146	+	86	664	1772	1843	3'UTR
KWMTBOMO05038	2378	+	107	649	1543	2378	3'UTR
KWMTBOMO05040	3545	+	1019	1648	1	171	5'UTR
KWMTBOMO05040	2692	+	222	800	1097	1740	3'UTR
KWMTBOMO05040	2657	+	280	909	1076	1850	3'UTR
KWMTBOMO05040	2701	+	123	806	1	196	5'UTR+CDS
KWMTBOMO06157	4129	+	1734	3128	3373	3559	3'UTR
KWMTBOMO06157	3763	+	1367	2875	3007	3193	3'UTR
KWMTBOMO06157	3235	+	143	2347	2479	2665	3'UTR
KWMTBOMO06157	3609	+	2271	2612	2855	3041	3'UTR
KWMTBOMO06157	3676	+	948	1364	2923	3109	3'UTR
KWMTBOMO06157	3825	+	161	2938	3070	3256	3'UTR
KWMTBOMO05054	1883	+	1240	1797	1109	1164	5'UTR
KWMTBOMO05055	3663	+	113	1201	1335	1565	3'UTR
KWMTBOMO05055	4338	+	113	1174	3254	3484	3'UTR
KWMTBOMO05055	3312	+	113	1177	2229	2459	3'UTR
KWMTBOMO05056	3386	+	1970	2380	1294	1589	5'UTR
KWMTBOMO05058	4427	+	128	448	1655	1820	3'UTR
KWMTBOMO05060	3702	+	865	1254	1323	1523	3'UTR
KWMTBOMO05064	2291	+	506	2182	1	363	5'UTR
KWMTBOMO05064	1934	+	733	1827	1	130	5'UTR
KWMTBOMO05065	3758	+	112	510	2578	2757	3'UTR
KWMTBOMO05078	2037	+	108	446	1341	1522	3'UTR
KWMTBOMO05092	1678	-	947	612	255	551	3'UTR
KWMTBOMO05095	3561	+	2118	3434	245	302	5'UTR
KWMTBOMO05108	2407	+	120	938	1068	1154	3'UTR
KWMTBOMO05106	2274	+	1566	2267	985	1037	5'UTR
KWMTBOMO05110	2687	+	168	557	4	76	5'UTR
KWMTBOMO05111	3447	+	533	1831	2123	2307	3'UTR
KWMTBOMO05113	1503	+	315	1262	1	149	5'UTR
KWMTBOMO05125	4373	+	720	1064	2933	3047	3'UTR
KWMTBOMO05126	2606	+	114	428	836	1115	3'UTR
KWMTBOMO13534	4210	+	3567	3986	1	378	5'UTR
KWMTBOMO05132	4164	+	335	1336	1502	1728	3'UTR
KWMTBOMO05132	4320	+	250	729	1653	1880	3'UTR
KWMTBOMO05132	3977	+	76	663	1317	1543	3'UTR
KWMTBOMO05132	4055	+	73	1230	1396	1622	3'UTR
KWMTBOMO05132	3802	+	131	697	1142	1368	3'UTR
KWMTBOMO05136	3695	+	404	2107	2634	3061	3'UTR
KWMTBOMO05140	1584	+	292	1431	1416	1584	CDS+3'UTR
KWMTBOMO05140	2545	+	287	1576	1972	2063	3'UTR
KWMTBOMO05140	2313	+	251	721	1736	1827	3'UTR
KWMTBOMO05140	2401	+	141	761	1825	1916	3'UTR
KWMTBOMO05140	2289	+	240	1379	1440	1494	3'UTR
KWMTBOMO05141	3590	+	147	2603	3088	3509	3'UTR
KWMTBOMO05152	3182	+	700	1095	248	433	5'UTR
KWMTBOMO05152	2448	+	482	886	161	347	5'UTR
KWMTBOMO05163	2254	+	1585	1884	106	166	5'UTR
KWMTBOMO06167	3974	+	483	812	1747	2003	3'UTR
KWMTBOMO11618	4403	+	3040	3870	1496	1740	5'UTR
KWMTBOMO05177	4072	-	3736	2978	1487	1733	3'UTR
KWMTBOMO05177	3902	+	95	1861	2121	2171	3'UTR
KWMTBOMO05177	4065	+	1562	2053	2313	2363	3'UTR
KWMTBOMO05177	3985	+	1266	1685	2331	2381	3'UTR
KWMTBOMO05177	2204	+	378	1301	1354	1785	3'UTR
KWMTBOMO05178	1339	+	104	418	1218	1339	3'UTR
KWMTBOMO05178	1270	+	285	605	1147	1270	3'UTR
KWMTBOMO05178	2368	+	1681	2262	665	924	5'UTR
KWMTBOMO05181	3493	+	128	1495	2563	2696	3'UTR
KWMTBOMO05181	3697	+	955	1359	120	325	5'UTR
KWMTBOMO05181	3286	+	901	1278	2356	2488	3'UTR
KWMTBOMO05182	1946	+	45	1403	1841	1944	3'UTR
KWMTBOMO05182	3243	+	72	920	1170	1525	3'UTR
KWMTBOMO16157	5768	+	5184	5585	42	184	5'UTR
KWMTBOMO05183	2386	+	1795	2307	1379	1525	5'UTR
KWMTBOMO05194	3986	+	1743	2114	2247	2367	3'UTR
KWMTBOMO05196	3518	+	2075	3238	1	779	5'UTR
KWMTBOMO05195	2884	+	104	820	1237	1497	3'UTR
KWMTBOMO05200	2284	+	467	1807	1812	2073	3'UTR
KWMTBOMO05200	2149	+	332	1672	1677	1938	3'UTR
KWMTBOMO05205	3471	-	2186	591	2513	2678	5'UTR
KWMTBOMO05207	4582	+	671	3148	3955	4045	3'UTR
KWMTBOMO05210	3268	+	2151	2798	323	485	5'UTR
KWMTBOMO05210	1830	+	366	1373	1679	1778	3'UTR
KWMTBOMO05210	2490	+	371	1831	2337	2436	3'UTR
KWMTBOMO05210	2710	+	364	702	2557	2656	3'UTR
KWMTBOMO05210	2770	+	177	740	2618	2715	3'UTR
KWMTBOMO05210	2714	+	360	2063	2562	2661	3'UTR
KWMTBOMO05210	2765	+	752	2296	2614	2710	3'UTR
KWMTBOMO05210	2652	+	648	1646	2499	2599	3'UTR
KWMTBOMO05211	2635	+	494	1267	1456	1622	3'UTR
KWMTBOMO05211	4327	+	1451	2038	3146	3312	3'UTR
KWMTBOMO05211	3275	+	752	1978	2096	2262	3'UTR
KWMTBOMO05211	2677	+	537	1382	1500	1666	3'UTR
KWMTBOMO15680	3422	-	818	90	195	3090	5'UTR
KWMTBOMO06172	2647	+	161	505	514	817	3'UTR
KWMTBOMO06172	2678	+	87	536	545	848	3'UTR
BMSK0005996.1	2602	+	137	463	472	775	3'UTR
KWMTBOMO05222	3478	+	47	2488	2955	3117	3'UTR
KWMTBOMO05225	2264	+	247	795	703	798	CDS+3'UTR
KWMTBOMO05222	2683	+	47	2494	2487	2596	CDS+3'UTR
KWMTBOMO05222	2654	+	46	2571	2481	2576	CDS+3'UTR
KWMTBOMO00559	3381	+	1900	2280	5	445	5'UTR
KWMTBOMO05226	2396	+	578	1906	346	576	5'UTR
KWMTBOMO05229	1498	+	210	1268	1283	1364	3'UTR
KWMTBOMO05229	1197	+	135	974	989	1070	3'UTR
KWMTBOMO05229	2382	+	167	544	2174	2255	3'UTR
KWMTBOMO05233	2351	+	138	932	1915	1974	3'UTR
KWMTBOMO05234	1635	+	229	1047	3	180	5'UTR
KWMTBOMO05234	1512	+	88	924	1190	1271	3'UTR
KWMTBOMO05234	1745	+	760	1155	1421	1503	3'UTR
KWMTBOMO05236	3665	+	212	823	2085	2291	3'UTR
KWMTBOMO09376	3826	+	2612	3370	2159	2385	5'UTR
KWMTBOMO06173	1974	+	301	765	1185	1340	3'UTR
KWMTBOMO05243	2398	+	180	1799	1821	1990	3'UTR
KWMTBOMO05243	2126	+	395	874	1575	1747	3'UTR
KWMTBOMO05248	4289	+	143	1369	2395	3576	3'UTR
KWMTBOMO05249	2859	+	362	2842	1	184	5'UTR
KWMTBOMO06175	2090	+	118	567	1684	1961	3'UTR
KWMTBOMO05258	2373	+	26	748	1164	1264	3'UTR
KWMTBOMO05259	3498	+	110	463	2983	3083	3'UTR
KWMTBOMO05260	3160	+	153	455	1965	2988	3'UTR
KWMTBOMO05261	1888	+	823	1203	1230	1482	3'UTR
KWMTBOMO05274	4301	+	3066	3455	604	828	5'UTR
KWMTBOMO05274	2697	+	1463	1852	1900	1967	3'UTR
KWMTBOMO05284	3264	+	140	1195	2180	2356	3'UTR
KWMTBOMO05287	3544	+	131	1390	1803	2078	3'UTR
KWMTBOMO06180	3660	+	204	1466	2846	3273	3'UTR
KWMTBOMO06180	3606	+	174	1301	2792	3220	3'UTR
KWMTBOMO05293	4366	+	275	1504	1895	1969	3'UTR
KWMTBOMO05297	3403	+	557	1030	1615	1734	3'UTR
KWMTBOMO05299	4273	+	216	1103	1279	1511	3'UTR
KWMTBOMO05299	4193	+	144	1031	52	120	5'UTR
KWMTBOMO06182	2194	+	75	704	1036	1110	3'UTR
KWMTBOMO05304	1646	+	97	699	737	1060	3'UTR
KWMTBOMO05313	4062	+	240	1523	2300	2555	3'UTR
KWMTBOMO05313	3319	+	240	1034	1551	1806	3'UTR
KWMTBOMO05313	3622	+	240	1070	1858	2112	3'UTR
KWMTBOMO05313	3424	+	239	1081	1659	1914	3'UTR
KWMTBOMO05313	3465	+	85	402	1703	1958	3'UTR
KWMTBOMO05315	3327	+	120	1850	2175	2365	3'UTR
KWMTBOMO05315	3306	+	868	2094	2149	2341	3'UTR
KWMTBOMO05316	3395	+	1170	1724	6	313	5'UTR
KWMTBOMO05338	3224	+	244	1242	2159	2347	3'UTR
KWMTBOMO05340	3358	+	2622	2933	1	61	5'UTR
KWMTBOMO05344	3989	-	1451	345	3468	3671	5'UTR
KWMTBOMO06187	2710	+	758	1234	1789	2184	3'UTR
KWMTBOMO06187	2514	+	951	1376	1593	1991	3'UTR
KWMTBOMO06187	2613	+	924	1694	1697	2091	3'UTR
KWMTBOMO05344	3921	+	2571	3683	349	552	5'UTR
KWMTBOMO05348	2429	+	1818	2378	538	812	5'UTR
KWMTBOMO05348	3700	+	3094	3654	301	575	5'UTR
KWMTBOMO05348	2741	+	864	1844	120	395	5'UTR
KWMTBOMO05356	3992	+	846	1238	2620	2711	3'UTR
KWMTBOMO05357	3741	+	3035	3457	1	83	5'UTR
KWMTBOMO05357	2263	+	264	587	770	1196	3'UTR
KWMTBOMO06188	1815	+	105	1043	1212	1439	3'UTR
KWMTBOMO06188	2281	+	579	1394	1402	1630	3'UTR
KWMTBOMO05360	1117	+	172	597	772	858	3'UTR
KWMTBOMO05361	2350	+	229	1491	1509	1838	3'UTR
KWMTBOMO05364	4414	+	658	1830	2942	3004	3'UTR
KWMTBOMO09048	4134	+	3268	3726	1167	1287	5'UTR
KWMTBOMO05364	4440	+	131	1696	2966	3028	3'UTR
KWMTBOMO05364	3969	+	653	976	2498	2560	3'UTR
KWMTBOMO05370	3581	+	703	1368	1616	1854	3'UTR
KWMTBOMO05370	3468	+	350	1297	1582	1818	3'UTR
KWMTBOMO05370	3271	+	570	1517	1801	2037	3'UTR
KWMTBOMO05372	3709	+	309	857	1925	2138	3'UTR
KWMTBOMO05386	1613	+	327	884	49	247	5'UTR
KWMTBOMO05386	2279	+	589	1248	1624	1913	3'UTR
KWMTBOMO05386	2625	+	1540	1971	2348	2625	3'UTR
KWMTBOMO16474	2668	+	432	758	1	167	5'UTR
KWMTBOMO16475	3628	+	405	752	1059	1142	3'UTR
KWMTBOMO16475	3781	+	558	905	1212	1295	3'UTR
KWMTBOMO16481	3220	+	464	1105	1370	1542	3'UTR
KWMTBOMO16481	2370	+	247	921	1152	1319	3'UTR
KWMTBOMO16481	2791	+	172	813	1077	1249	3'UTR
KWMTBOMO16481	2612	+	27	530	761	933	3'UTR
KWMTBOMO16481	3549	+	27	668	743	1052	3'UTR
KWMTBOMO13574	3100	+	2435	2908	1	504	5'UTR
KWMTBOMO16518	881	+	177	548	630	796	3'UTR
KWMTBOMO16521	4031	+	595	1059	2353	2479	3'UTR
KWMTBOMO16521	3160	+	1315	2148	2549	2761	3'UTR
KWMTBOMO06191	2050	+	310	822	860	1055	3'UTR
KWMTBOMO16539	2447	+	306	1127	1411	1562	3'UTR
KWMTBOMO16539	3830	+	507	1004	2352	2494	3'UTR
KWMTBOMO09376	4196	+	1018	1320	823	4196	5'UTR+CDS+3'UTR
KWMTBOMO16164	2203	-	1413	97	52	1672	5'UTR+CDS+3'UTR
KWMTBOMO16562	2124	+	93	476	1122	1760	3'UTR
KWMTBOMO06192	3399	+	163	1488	1514	1823	3'UTR
KWMTBOMO06192	3138	+	162	1124	1162	1228	3'UTR
KWMTBOMO06192	2060	+	363	1250	1274	1364	3'UTR
KWMTBOMO03642	2588	+	1722	2105	1	2588	5'UTR+CDS+3'UTR
KWMTBOMO09227	4099	+	376	1026	1933	2050	3'UTR
KWMTBOMO09227	3474	+	742	1125	1398	1449	3'UTR
KWMTBOMO09227	3769	+	249	650	1816	1933	3'UTR
KWMTBOMO16600	1620	+	179	829	940	1431	3'UTR
KWMTBOMO16600	1453	+	124	543	839	1330	3'UTR
KWMTBOMO06193	3371	+	1235	1828	602	704	5'UTR
KWMTBOMO04284	3374	+	1126	2727	63	216	5'UTR
KWMTBOMO11269	2946	+	1302	2294	2530	2602	3'UTR
KWMTBOMO16603	2142	+	155	724	781	861	3'UTR
KWMTBOMO16816	2310	+	89	466	1078	1158	3'UTR
KWMTBOMO16816	2340	+	80	577	1109	1189	3'UTR
KWMTBOMO16816	2303	+	75	458	1070	1150	3'UTR
KWMTBOMO06194	2749	+	598	1617	2011	2166	3'UTR
KWMTBOMO06194	2511	+	2	1702	1778	1932	3'UTR
KWMTBOMO06194	3402	+	1439	2278	565	694	5'UTR
KWMTBOMO06194	2528	+	2	466	453	727	CDS+3'UTR
KWMTBOMO16671	1092	+	397	762	820	1009	3'UTR
KWMTBOMO16671	1295	+	167	967	1025	1214	3'UTR
KWMTBOMO16617	3333	+	195	872	1	155	5'UTR
BMSK0013903.1	2475	+	122	964	1	1225	5'UTR+CDS+3'UTR
KWMTBOMO16756	2529	+	173	730	2065	2212	3'UTR
KWMTBOMO16772	2150	+	1514	2128	46	181	5'UTR
KWMTBOMO06201	3286	+	704	2095	2342	2470	3'UTR
KWMTBOMO04925	1302	+	347	1111	3	1302	5'UTR+CDS+3'UTR
KWMTBOMO05502	3882	-	1368	340	30	1422	5'UTR+CDS+3'UTR
KWMTBOMO16745	4119	+	1860	2438	1	4118	5'UTR+CDS+3'UTR
KWMTBOMO09339	1786	+	547	1275	1	682	5'UTR+CDS
BMSK0013903.1	1187	+	127	744	1	1187	5'UTR+CDS+3'UTR
KWMTBOMO05824	2319	+	1588	1953	1	199	5'UTR
BMSK0013936.1	2033	-	597	202	1	852	5'UTR+CDS+3'UTR
KWMTBOMO05959	3826	+	734	1489	1	3826	5'UTR+CDS+3'UTR
KWMTBOMO06204	3769	-	3503	2685	407	790	3'UTR
KWMTBOMO06204	3982	+	643	1233	7	104	5'UTR
KWMTBOMO06204	3660	+	322	1140	1766	1952	3'UTR
BMSK0006033.1	2285	+	272	1174	1385	1614	3'UTR
KWMTBOMO06205	3636	+	3090	3389	129	429	5'UTR
KWMTBOMO06206	1510	+	230	1096	51	141	5'UTR
KWMTBOMO06206	1688	+	132	1118	1118	1289	3'UTR
KWMTBOMO06209	4036	+	1350	1655	2313	2547	3'UTR
KWMTBOMO06209	4282	+	742	1827	2498	2731	3'UTR
KWMTBOMO06209	4133	+	568	1653	2324	2557	3'UTR
KWMTBOMO06209	3830	+	265	1350	2021	2254	3'UTR
KWMTBOMO06209	3780	-	3598	2513	1609	1842	3'UTR
KWMTBOMO06211	1577	+	452	1306	8	168	5'UTR
KWMTBOMO06213	1352	+	300	1349	192	251	5'UTR
KWMTBOMO06213	1121	+	243	944	24	83	5'UTR
KWMTBOMO09376	2130	+	60	569	1	66	5'UTR+CDS
KWMTBOMO06221	2460	-	2356	1859	70	257	3'UTR
KWMTBOMO06221	2494	+	157	1347	1423	1674	3'UTR
KWMTBOMO06221	2351	+	144	1115	1292	1541	3'UTR
KWMTBOMO06222	2768	+	112	999	1256	1463	3'UTR
KWMTBOMO06222	2625	+	320	856	1113	1320	3'UTR
KWMTBOMO06224	2525	+	1350	1967	2076	2199	3'UTR
KWMTBOMO06229	3587	+	69	662	974	1137	3'UTR
KWMTBOMO06239	2705	+	142	1674	1706	1810	3'UTR
KWMTBOMO06246	2169	+	1205	1762	819	891	5'UTR
KWMTBOMO06246	4183	+	384	2354	3693	4060	3'UTR
KWMTBOMO06234	3668	-	3589	2213	247	622	3'UTR
KWMTBOMO06255	1956	+	138	464	1840	1956	3'UTR
KWMTBOMO06251	1790	+	126	473	629	774	3'UTR
KWMTBOMO06253	3442	+	126	626	875	933	3'UTR
KWMTBOMO06234	2244	-	2034	658	1	54	3'UTR
KWMTBOMO14749	3355	+	2177	2656	237	533	5'UTR
KWMTBOMO06258	2490	-	1753	1427	783	907	3'UTR
KWMTBOMO06259	3249	+	239	1387	87	219	5'UTR
KWMTBOMO06237	4008	-	2883	799	30	264	3'UTR
KWMTBOMO06238	3472	+	62	2488	2732	3045	3'UTR
KWMTBOMO06238	3506	+	169	2529	2773	3086	3'UTR
KWMTBOMO06243	2846	+	44	667	823	912	3'UTR
KWMTBOMO06234	3713	+	174	1550	1720	2003	3'UTR
KWMTBOMO06247	2291	+	1804	2160	719	983	5'UTR
KWMTBOMO06254	3547	+	771	1379	2280	2693	3'UTR
KWMTBOMO06234	3653	+	117	1493	1663	1946	3'UTR
KWMTBOMO06234	3647	+	107	1483	1653	1937	3'UTR
KWMTBOMO06235	2426	+	306	2330	3	153	5'UTR
KWMTBOMO06236	3165	+	172	822	2074	2127	3'UTR
KWMTBOMO06261	4160	+	1297	2307	323	378	5'UTR
KWMTBOMO06261	4092	+	1234	2244	2609	2663	3'UTR
KWMTBOMO06264	4338	+	1281	2000	2830	2951	3'UTR
KWMTBOMO14830	2468	+	921	2318	317	783	5'UTR
KWMTBOMO00021	3849	+	119	850	1271	1473	3'UTR
KWMTBOMO00021	1429	+	149	787	1208	1410	3'UTR
KWMTBOMO06276	4086	+	1504	2001	4006	4084	3'UTR
KWMTBOMO06276	3371	+	1161	1829	3042	3371	3'UTR
KWMTBOMO06278	2561	+	246	854	1035	1101	3'UTR
KWMTBOMO06278	2754	+	143	607	788	854	3'UTR
KWMTBOMO06278	4358	+	1791	2207	411	517	5'UTR
KWMTBOMO06278	2710	+	162	557	36	154	5'UTR
KWMTBOMO06279	3251	+	281	2164	2474	2714	3'UTR
KWMTBOMO06286	2584	+	151	1794	1926	2340	3'UTR
KWMTBOMO06297	4586	+	91	999	1764	2131	3'UTR
KWMTBOMO06299	3472	+	414	965	1049	1474	3'UTR
KWMTBOMO06299	3284	+	227	778	862	1287	3'UTR
KWMTBOMO06302	3767	+	1601	3115	3137	3421	3'UTR
KWMTBOMO06302	3371	+	1203	2741	2741	3025	3'UTR
KWMTBOMO03023	2476	+	749	1048	1	1253	5'UTR+CDS+3'UTR
KWMTBOMO14127	3465	+	2778	3248	1	324	5'UTR
KWMTBOMO03023	2589	+	866	1171	1	1211	5'UTR+CDS+3'UTR
KWMTBOMO06312	2208	+	1645	2067	1490	1667	5'UTR+CDS
KWMTBOMO06321	3409	+	1332	2660	325	482	5'UTR
KWMTBOMO06316	4061	+	1198	2082	3298	3464	3'UTR
KWMTBOMO06316	3658	+	956	1315	2869	3035	3'UTR
KWMTBOMO06316	3540	+	772	1122	2775	2941	3'UTR
KWMTBOMO06318	2417	+	167	1558	2053	2340	3'UTR
KWMTBOMO06318	1529	+	117	872	1193	1527	3'UTR
KWMTBOMO06330	3775	+	146	1093	2057	2126	3'UTR
KWMTBOMO06330	2192	+	129	638	1527	1596	3'UTR
BMSK0006154.1	1540	+	29	442	712	785	3'UTR
KWMTBOMO06320	3264	+	2412	2975	5	2683	5'UTR+CDS
KWMTBOMO06331	3767	+	454	1509	2561	2831	3'UTR
KWMTBOMO06331	3743	+	127	1488	2541	2815	3'UTR
BMSK0006168.1	3798	+	1375	1845	473	704	5'UTR
KWMTBOMO06337	4263	+	2313	3224	3734	3902	3'UTR
KWMTBOMO06343	2484	+	2136	2453	1336	1393	5'UTR
KWMTBOMO06345	2217	+	1	579	588	704	3'UTR
KWMTBOMO06353	2570	+	812	1423	1563	1816	3'UTR
KWMTBOMO06353	2717	+	141	1580	1720	1973	3'UTR
KWMTBOMO06362	1750	+	190	594	989	1345	3'UTR
KWMTBOMO00225	3433	-	677	294	31	2298	5'UTR+CDS+3'UTR
KWMTBOMO15995	2661	-	2256	1888	1	2314	5'UTR+CDS+3'UTR
KWMTBOMO13344	2663	+	1304	1609	380	2663	5'UTR+CDS+3'UTR
KWMTBOMO06372	2615	+	55	438	960	1082	3'UTR
KWMTBOMO06382	3168	+	1115	1999	2551	2726	3'UTR
KWMTBOMO06400	3654	+	728	1300	1437	1665	3'UTR
KWMTBOMO06406	1253	+	115	504	401	701	CDS+3'UTR
KWMTBOMO06406	3303	+	263	1288	1599	1663	3'UTR
KWMTBOMO13389	4284	-	1299	937	709	1722	5'UTR+CDS+3'UTR
KWMTBOMO13389	2257	-	1368	1021	700	1703	5'UTR+CDS+3'UTR
KWMTBOMO06422	4468	+	603	1313	3502	3673	3'UTR
KWMTBOMO06422	4214	+	353	1063	3255	3426	3'UTR
KWMTBOMO06422	4360	+	500	1210	3401	3572	3'UTR
KWMTBOMO10653	4220	+	65	823	1104	1354	3'UTR
KWMTBOMO06434	2829	+	782	1306	2213	2381	3'UTR
KWMTBOMO06435	2121	+	48	782	869	1215	3'UTR
KWMTBOMO06439	2066	+	1265	2053	707	1032	5'UTR
KWMTBOMO06440	3311	+	225	1136	987	1216	CDS+3'UTR
KWMTBOMO06442	2398	+	76	924	1401	1652	3'UTR
KWMTBOMO06449	3692	+	244	1533	106	189	5'UTR
KWMTBOMO00176	2055	+	194	628	1491	1783	3'UTR
KWMTBOMO06464	2137	+	339	1166	1	84	5'UTR
KWMTBOMO06477	2748	+	88	846	1497	1720	3'UTR
KWMTBOMO13685	3630	+	560	3373	1	102	5'UTR
KWMTBOMO13685	3985	+	2784	3215	1	100	5'UTR
KWMTBOMO13685	1741	+	359	1189	9	1741	5'UTR+CDS+3'UTR
KWMTBOMO06491	3497	+	116	1381	1510	1785	3'UTR
KWMTBOMO05959	2428	+	830	1177	698	2428	5'UTR+CDS+3'UTR
KWMTBOMO06499	3299	+	2195	2548	3221	3299	3'UTR
KWMTBOMO06499	4073	+	3508	3870	1343	1417	5'UTR
KWMTBOMO13389	4133	+	373	786	906	2213	3'UTR
KWMTBOMO13389	3983	+	339	692	774	2072	3'UTR
KWMTBOMO13389	4101	+	190	756	875	2181	3'UTR
KWMTBOMO13389	4030	-	3943	3377	206	559	3'UTR
KWMTBOMO03506	2238	+	970	1626	1	2238	5'UTR+CDS+3'UTR
KWMTBOMO06521	2265	+	221	688	1156	1503	3'UTR
KWMTBOMO06523	3970	+	489	1499	2348	2566	3'UTR
KWMTBOMO06524	2658	+	1098	1730	151	213	5'UTR
KWMTBOMO06534	3909	+	69	518	1876	2127	3'UTR
KWMTBOMO00181	3669	+	224	781	2065	2260	3'UTR
KWMTBOMO06538	1248	+	113	550	527	657	CDS+3'UTR
KWMTBOMO02019	3921	+	197	667	847	1491	3'UTR
KWMTBOMO06547	4091	-	2575	2195	3947	4091	5'UTR
KWMTBOMO06550	3618	+	315	1427	1919	2037	3'UTR
KWMTBOMO06550	3311	+	397	1119	1611	1729	3'UTR
KWMTBOMO06553	1534	+	702	1454	353	501	5'UTR
KWMTBOMO06552	2169	+	195	644	279	348	CDS
KWMTBOMO06552	2058	+	181	537	901	1093	3'UTR
KWMTBOMO16448	3347	+	1246	1545	902	1051	5'UTR
KWMTBOMO06557	3303	+	297	923	1624	2011	3'UTR
KWMTBOMO06559	2508	+	312	2039	175	293	5'UTR
KWMTBOMO13389	3779	+	1331	2371	562	701	5'UTR
KWMTBOMO06567	1091	+	165	1055	1	133	5'UTR
KWMTBOMO06567	1038	+	206	976	1	120	5'UTR
KWMTBOMO06567	1007	+	179	772	1	104	5'UTR
KWMTBOMO06567	1176	+	228	1142	1	266	5'UTR+CDS
KWMTBOMO06571	3495	+	406	1716	2264	2368	3'UTR
KWMTBOMO06571	3305	+	1243	1545	2094	2198	3'UTR
KWMTBOMO06573	4129	+	534	920	2688	2909	3'UTR
KWMTBOMO06581	3317	+	497	1453	1634	2650	3'UTR
KWMTBOMO06581	3492	+	313	975	1816	2836	3'UTR
KWMTBOMO06580	3698	+	169	990	1049	1253	3'UTR
KWMTBOMO00182	3516	+	156	1190	2419	2585	3'UTR
KWMTBOMO00182	3708	+	349	1137	2612	2778	3'UTR
KWMTBOMO06584	2063	+	440	1153	1446	1704	3'UTR
BMSK0006443.1	3326	+	819	1169	2080	2606	3'UTR
KWMTBOMO13574	2361	+	498	971	3	121	5'UTR
KWMTBOMO06590	2379	+	68	1345	1402	2190	3'UTR
KWMTBOMO06591	2697	+	589	2667	1	388	5'UTR
KWMTBOMO06596	3707	+	734	1708	1	196	5'UTR
KWMTBOMO06601	3868	+	279	3260	3328	3469	3'UTR
KWMTBOMO06601	4085	+	1745	2053	3548	3689	3'UTR
KWMTBOMO06601	3854	+	1582	3246	3314	3455	3'UTR
KWMTBOMO06601	3978	+	1707	3371	3439	3580	3'UTR
KWMTBOMO06603	2457	+	32	559	1787	1870	3'UTR
KWMTBOMO06603	2277	+	33	740	1969	2052	3'UTR
KWMTBOMO06603	2314	+	35	751	2016	2101	3'UTR
KWMTBOMO06603	2426	+	918	1367	716	901	5'UTR
KWMTBOMO06607	3338	+	238	825	1	107	5'UTR
KWMTBOMO06607	4159	+	816	1346	1	476	5'UTR
KWMTBOMO06608	2272	+	162	2006	1	158	5'UTR
KWMTBOMO06608	2128	+	129	1448	1	125	5'UTR
KWMTBOMO06610	2736	+	248	679	1	171	5'UTR
KWMTBOMO06611	1822	+	236	853	162	224	5'UTR
KWMTBOMO06612	3074	+	52	1083	1540	1724	3'UTR
KWMTBOMO04925	3371	-	1285	677	481	1806	5'UTR+CDS+3'UTR
KWMTBOMO06615	2762	+	186	530	1930	2003	3'UTR
KWMTBOMO06615	3296	+	631	975	1	171	5'UTR
KWMTBOMO06619	3997	+	827	1555	2059	2160	3'UTR
KWMTBOMO06619	3498	+	2005	2430	2933	3034	3'UTR
BMSK0006472.1	2500	+	135	620	854	1650	3'UTR
KWMTBOMO06622	1530	+	138	1136	1345	1435	3'UTR
KWMTBOMO00187	4204	+	2573	2923	191	438	5'UTR
BMSK0006476.1	2222	+	1827	2138	1	744	5'UTR
KWMTBOMO06628	1534	+	1	348	539	651	3'UTR
KWMTBOMO06629	2711	+	146	2368	1	68	5'UTR
KWMTBOMO06629	2266	+	79	2184	2	74	5'UTR
KWMTBOMO06629	3501	+	935	2950	1	277	5'UTR
KWMTBOMO06635	2660	+	2230	2568	388	628	5'UTR
KWMTBOMO00188	3364	+	1249	1773	170	267	5'UTR
KWMTBOMO06636	2081	+	1410	1940	191	321	5'UTR
KWMTBOMO06640	2515	+	617	1231	1427	1591	3'UTR
KWMTBOMO06640	2050	+	253	765	963	1127	3'UTR
KWMTBOMO06642	4132	+	200	2050	2620	2821	3'UTR
KWMTBOMO06643	2333	+	60	467	1213	1350	3'UTR
KWMTBOMO06644	1301	+	108	1178	1195	1267	3'UTR
KWMTBOMO06644	1357	+	84	464	543	689	3'UTR
KWMTBOMO06644	3250	+	84	731	854	1140	3'UTR
KWMTBOMO06655	1102	+	55	666	564	704	CDS+3'UTR
KWMTBOMO06656	2430	+	140	703	1073	2081	3'UTR
KWMTBOMO06656	2317	+	535	939	960	1968	3'UTR
KWMTBOMO04711	3581	+	2025	2831	676	871	5'UTR
KWMTBOMO06658	1998	+	943	1794	292	449	5'UTR
KWMTBOMO05586	2366	+	611	1258	41	518	5'UTR
KWMTBOMO06658	1223	+	138	887	7	140	5'UTR+CDS
KWMTBOMO06660	2666	+	116	1354	1502	1894	3'UTR
KWMTBOMO06660	2483	+	88	957	1145	1334	3'UTR
KWMTBOMO06661	2475	+	194	571	897	1158	3'UTR
KWMTBOMO06662	3424	+	138	740	2474	2624	3'UTR
KWMTBOMO03023	2847	+	1812	2744	1	2847	5'UTR+CDS+3'UTR
KWMTBOMO06702	2304	+	113	700	1227	1299	3'UTR
KWMTBOMO06706	2286	+	642	1370	2167	2286	3'UTR
KWMTBOMO06708	2254	+	96	1298	1962	2075	3'UTR
KWMTBOMO06708	2501	+	764	1813	1850	2139	3'UTR
KWMTBOMO06708	2345	+	79	1986	2052	2164	3'UTR
KWMTBOMO06708	2409	+	377	961	2114	2225	3'UTR
KWMTBOMO12158	2620	+	2054	2446	853	1101	5'UTR
KWMTBOMO06724	2042	+	106	603	1382	1522	3'UTR
KWMTBOMO06725	1083	+	157	567	643	877	3'UTR
KWMTBOMO06726	4163	+	125	1915	1938	2302	3'UTR
KWMTBOMO09048	1457	+	104	520	1	844	5'UTR+CDS+3'UTR
KWMTBOMO06733	3718	+	2598	2948	2551	2660	5'UTR+CDS
KWMTBOMO06736	2783	+	670	1299	467	527	5'UTR
KWMTBOMO06736	2732	+	709	1338	468	530	5'UTR
KWMTBOMO06731	3880	+	522	1487	3030	3285	3'UTR
KWMTBOMO06731	2411	+	109	1560	1995	2047	3'UTR
KWMTBOMO06742	2090	+	76	840	842	1301	3'UTR
KWMTBOMO06750	1446	+	75	1226	1289	1350	3'UTR
KWMTBOMO06756	3295	+	152	931	1655	1772	3'UTR
KWMTBOMO06757	4125	+	1683	2900	3229	3670	3'UTR
KWMTBOMO06759	2435	+	919	2418	3	206	5'UTR
KWMTBOMO06763	3438	+	169	1152	3144	3312	3'UTR
KWMTBOMO06763	3530	-	3392	2409	249	417	3'UTR
KWMTBOMO06766	2625	+	484	831	1799	2014	3'UTR
KWMTBOMO06777	3508	+	252	1727	2576	2989	3'UTR
KWMTBOMO06777	3948	+	252	2141	2990	3403	3'UTR
KWMTBOMO06780	1651	+	166	837	1028	1231	3'UTR
KWMTBOMO06786	2706	+	208	1014	1796	2000	3'UTR
KWMTBOMO06789	4109	+	130	1929	2739	3788	3'UTR
KWMTBOMO06790	3752	+	644	1957	240	437	5'UTR
KWMTBOMO06790	3547	+	445	1758	2050	2564	3'UTR
KWMTBOMO06800	2611	+	761	1183	2023	2135	3'UTR
KWMTBOMO13685	3596	+	2092	3480	1	3592	5'UTR+CDS+3'UTR
KWMTBOMO06814	3928	+	829	2016	3349	3681	3'UTR
KWMTBOMO06818	1541	+	181	576	846	1094	3'UTR
KWMTBOMO06822	4204	+	100	747	2923	3312	3'UTR
KWMTBOMO06823	3884	-	1043	141	3104	3331	5'UTR
KWMTBOMO00197	3963	+	2687	3457	1337	1783	5'UTR
KWMTBOMO00197	2541	+	301	912	123	268	5'UTR
KWMTBOMO06824	3782	+	309	2369	2644	3782	3'UTR
KWMTBOMO06824	3744	+	274	1740	2608	3744	3'UTR
KWMTBOMO06827	2714	+	480	845	1708	1767	3'UTR
KWMTBOMO06827	4106	+	243	1178	2072	2243	3'UTR
KWMTBOMO06827	4001	+	138	1073	1968	2139	3'UTR
KWMTBOMO06827	3624	+	309	1244	1702	1761	3'UTR
KWMTBOMO06827	4084	+	221	1156	2050	2221	3'UTR
KWMTBOMO06827	3877	+	482	940	1839	2011	3'UTR
KWMTBOMO06827	3568	+	255	1190	1647	1706	3'UTR
KWMTBOMO06827	2269	+	243	743	1262	1321	3'UTR
KWMTBOMO06827	3545	+	243	695	1630	1689	3'UTR
KWMTBOMO06827	3981	+	254	1189	3411	3796	3'UTR
KWMTBOMO06827	4117	+	255	1190	2083	2254	3'UTR
KWMTBOMO01911	2753	+	979	1551	1	258	5'UTR
KWMTBOMO06842	3714	+	199	849	1952	2199	3'UTR
KWMTBOMO08315	2638	+	1256	1921	1	2487	5'UTR+CDS+3'UTR
KWMTBOMO06852	3915	+	2417	2734	1835	1936	5'UTR
KWMTBOMO06853	3920	+	227	862	1606	1787	3'UTR
KWMTBOMO06856	2586	+	968	2089	2125	2313	3'UTR
KWMTBOMO06862	2332	+	1261	1770	933	1088	5'UTR
KWMTBOMO10475	3669	+	2214	2747	276	3669	5'UTR+CDS+3'UTR
KWMTBOMO06872	3691	-	2719	2084	265	661	3'UTR
KWMTBOMO06872	4078	+	167	1804	3224	3618	3'UTR
KWMTBOMO06872	3965	+	154	1692	3112	3506	3'UTR
KWMTBOMO06872	3952	+	228	1679	3099	3493	3'UTR
KWMTBOMO06872	3929	+	327	1658	3078	3471	3'UTR
KWMTBOMO06878	2217	+	670	1347	1586	1737	3'UTR
KWMTBOMO06894	3183	+	445	1275	2033	2125	3'UTR
KWMTBOMO13111	2795	+	1583	1909	316	384	5'UTR
KWMTBOMO00201	3895	+	2895	3644	1509	1852	5'UTR
KWMTBOMO06907	1750	+	151	1149	1346	1484	3'UTR
KWMTBOMO06911	2058	+	126	968	1157	1388	3'UTR
KWMTBOMO06912	1389	+	98	739	981	1227	3'UTR
KWMTBOMO06912	1719	+	607	1068	1310	1556	3'UTR
KWMTBOMO06912	1501	+	209	850	1092	1338	3'UTR
KWMTBOMO06914	3631	+	2117	3277	138	658	5'UTR
KWMTBOMO06916	1301	+	278	745	791	1065	3'UTR
KWMTBOMO06927	3637	+	88	699	3152	3421	3'UTR
KWMTBOMO06941	1766	+	206	1624	91	147	5'UTR
KWMTBOMO00205	3160	+	69	1013	1908	2047	3'UTR
KWMTBOMO00205	3299	+	128	1072	1967	2106	3'UTR
KWMTBOMO06953	1269	+	531	1235	36	152	5'UTR
KWMTBOMO04682	2220	+	498	1598	280	366	5'UTR
KWMTBOMO06972	3099	+	88	810	952	1017	3'UTR
KWMTBOMO06972	2336	+	103	672	969	1034	3'UTR
KWMTBOMO06977	2189	+	60	500	1366	1523	3'UTR
KWMTBOMO06983	3596	+	124	522	939	1206	3'UTR
KWMTBOMO06985	3311	+	79	2310	2768	2901	3'UTR
KWMTBOMO06985	3610	+	1311	2639	3074	3205	3'UTR
KWMTBOMO06986	3625	+	809	1270	1895	2040	3'UTR
KWMTBOMO06992	2589	+	406	972	1618	1893	3'UTR
KWMTBOMO06992	2662	+	110	973	1692	1967	3'UTR
KWMTBOMO06992	1437	+	110	424	460	892	3'UTR
KWMTBOMO06993	3257	+	303	1571	2392	2700	3'UTR
KWMTBOMO03023	3251	+	348	3146	2	3251	5'UTR+CDS+3'UTR
KWMTBOMO06995	2539	+	133	534	1296	1401	3'UTR
KWMTBOMO06996	3278	+	1433	1762	2059	2113	3'UTR
KWMTBOMO06998	4373	+	255	1475	2369	2644	3'UTR
KWMTBOMO07006	3347	+	1476	2393	1	132	5'UTR
KWMTBOMO07014	1653	+	12	896	952	1066	3'UTR
KWMTBOMO07018	2032	+	484	945	1	378	5'UTR
KWMTBOMO07019	4031	+	76	426	2361	3653	3'UTR
KWMTBOMO07021	3698	+	2009	2380	2709	3039	3'UTR
KWMTBOMO07021	2121	+	810	1340	2026	2121	3'UTR
KWMTBOMO07028	2318	+	147	1640	1692	1775	3'UTR
KWMTBOMO07028	2311	-	2205	712	106	386	3'UTR
KWMTBOMO07031	2132	+	121	1503	1583	1897	3'UTR
KWMTBOMO07032	2286	+	66	1448	1669	1836	3'UTR
KWMTBOMO07039	3717	+	420	1064	2912	3285	3'UTR
KWMTBOMO07049	4439	+	232	651	791	984	3'UTR
KWMTBOMO07057	2626	+	215	1003	1298	1569	3'UTR
KWMTBOMO07068	1727	+	363	776	831	998	3'UTR
KWMTBOMO07071	2094	+	931	1590	1641	1909	3'UTR
KWMTBOMO00212	2152	+	649	1077	1	195	5'UTR
KWMTBOMO07082	4023	+	3599	3994	1736	1878	5'UTR
KWMTBOMO15372	3167	+	1947	2708	29	178	5'UTR
KWMTBOMO07073	4282	+	72	674	1492	1674	3'UTR
KWMTBOMO07079	2594	+	132	1709	1962	2075	3'UTR
KWMTBOMO07080	2609	+	143	1606	1978	2091	3'UTR
KWMTBOMO07092	2678	+	284	1396	955	1125	CDS
KWMTBOMO07101	2172	+	632	2149	118	554	5'UTR
KWMTBOMO07101	2200	+	677	2176	117	548	5'UTR
KWMTBOMO07101	2182	+	897	2159	117	553	5'UTR
KWMTBOMO07109	1260	+	387	1070	56	237	5'UTR
KWMTBOMO09048	3524	+	2802	3230	640	723	5'UTR
KWMTBOMO14463	3820	+	3050	3403	769	950	5'UTR
KWMTBOMO07116	2125	+	263	1285	1421	1511	3'UTR
KWMTBOMO07116	2306	+	181	810	844	1103	3'UTR
KWMTBOMO07127	1425	+	535	864	1	340	5'UTR
KWMTBOMO07126	2888	+	2083	2646	1200	1251	5'UTR
KWMTBOMO15477	3474	+	2472	3278	295	507	5'UTR
KWMTBOMO07131	3879	+	100	444	830	930	3'UTR
KWMTBOMO07132	2044	+	130	687	692	1036	3'UTR
KWMTBOMO00214	3923	+	773	1999	2604	2820	3'UTR
KWMTBOMO00214	3357	+	1813	2979	1504	1655	5'UTR
KWMTBOMO07490	3399	+	203	2032	689	888	CDS
KWMTBOMO07140	4538	+	50	3166	3872	4113	3'UTR
KWMTBOMO07142	2388	+	91	780	1955	2079	3'UTR
KWMTBOMO07142	2415	+	367	1593	1	106	5'UTR
KWMTBOMO00215	4177	+	437	1885	3746	3906	3'UTR
KWMTBOMO07158	3715	+	1348	1707	230	426	5'UTR
KWMTBOMO07158	3285	+	694	1047	230	412	5'UTR
KWMTBOMO09087	2096	+	248	1078	2	1158	5'UTR+CDS+3'UTR
KWMTBOMO02860	3572	+	33	725	1	1810	5'UTR+CDS+3'UTR
KWMTBOMO07168	3344	+	991	1551	2186	2741	3'UTR
KWMTBOMO07168	4437	+	763	1176	4262	4389	3'UTR
KWMTBOMO07170	2618	+	348	2213	1	239	5'UTR
KWMTBOMO07170	3267	+	997	2862	1	432	5'UTR
KWMTBOMO07171	3389	+	104	2071	2544	2712	3'UTR
KWMTBOMO07175	4479	+	326	790	2779	3299	3'UTR
KWMTBOMO02572	4142	+	2516	3772	1	166	5'UTR
KWMTBOMO07187	2373	+	425	826	1644	1739	3'UTR
KWMTBOMO07191	3880	+	196	3237	3258	3346	3'UTR
KWMTBOMO07191	3326	+	166	2682	2703	2791	3'UTR
KWMTBOMO07192	3653	+	202	2721	2889	3136	3'UTR
KWMTBOMO07201	3699	+	407	1048	2535	2671	3'UTR
KWMTBOMO07201	3418	+	224	2287	2256	2392	CDS+3'UTR
KWMTBOMO07201	2640	+	408	2579	2548	2640	CDS+3'UTR
KWMTBOMO07201	3426	+	1994	2473	848	979	5'UTR
KWMTBOMO05959	4071	+	1968	2795	1	4071	5'UTR+CDS+3'UTR
KWMTBOMO07217	1445	+	164	529	1144	1445	3'UTR
KWMTBOMO07225	2609	+	758	1318	1878	1989	3'UTR
KWMTBOMO07226	2402	+	92	1261	1328	1800	3'UTR
KWMTBOMO07227	2528	+	29	784	2459	2528	3'UTR
KWMTBOMO07228	2467	+	1132	2058	1	142	5'UTR
KWMTBOMO00006	4247	+	22	321	2180	2235	3'UTR
KWMTBOMO00006	2240	+	104	598	2124	2178	3'UTR
KWMTBOMO07229	3659	+	204	1019	1433	1487	3'UTR
KWMTBOMO07229	3545	+	207	1022	1436	1490	3'UTR
KWMTBOMO07237	2227	+	542	1174	1587	1839	3'UTR
KWMTBOMO07242	4251	+	809	1180	665	785	5'UTR
KWMTBOMO07242	4115	+	677	1525	533	653	5'UTR
KWMTBOMO07242	3510	+	95	943	1870	2003	3'UTR
KWMTBOMO07245	4025	+	236	1294	2890	3035	3'UTR
KWMTBOMO07245	4014	+	226	1284	2880	3025	3'UTR
KWMTBOMO07245	4103	+	320	1378	2974	3119	3'UTR
KWMTBOMO00227	4019	+	202	750	1523	1620	3'UTR
KWMTBOMO07252	3557	+	190	2079	2048	2120	CDS+3'UTR
KWMTBOMO07265	4326	+	322	714	3434	3518	3'UTR
KWMTBOMO07267	3462	-	2223	1783	4	97	3'UTR
KWMTBOMO07267	3794	-	2862	2110	1	225	3'UTR
KWMTBOMO07271	3230	+	200	1270	1976	2097	3'UTR
KWMTBOMO07277	2445	+	110	1489	1978	2087	3'UTR
KWMTBOMO07277	2613	+	690	1307	2154	2264	3'UTR
KWMTBOMO07278	3896	+	1872	3002	289	486	5'UTR
KWMTBOMO07279	3207	+	164	841	1420	1895	3'UTR
KWMTBOMO07279	3360	+	631	1023	1573	2048	3'UTR
KWMTBOMO07279	4146	+	1321	1782	868	1097	5'UTR
KWMTBOMO07282	3243	+	2300	2683	1423	1924	5'UTR
KWMTBOMO07283	2371	+	146	1105	1150	1309	3'UTR
KWMTBOMO07283	2253	+	398	994	1039	1198	3'UTR
KWMTBOMO07280	2583	-	2066	1392	893	2209	5'UTR+CDS+3'UTR
KWMTBOMO07289	3991	+	216	698	934	1041	3'UTR
KWMTBOMO07298	2279	+	258	668	1148	1576	3'UTR
KWMTBOMO07315	2522	+	1784	2098	1	122	5'UTR
KWMTBOMO07317	4273	+	158	2812	3316	3428	3'UTR
KWMTBOMO07322	3241	+	241	1068	1982	2209	3'UTR
KWMTBOMO07322	3222	+	172	1308	1959	2184	3'UTR
KWMTBOMO00236	3656	+	207	1169	1955	2052	3'UTR
KWMTBOMO07326	2348	+	111	911	1182	1295	3'UTR
KWMTBOMO07326	1085	+	91	543	840	933	3'UTR
KWMTBOMO07329	1897	+	1188	1886	818	1028	5'UTR
KWMTBOMO07333	3904	+	1405	1941	3291	3472	3'UTR
KWMTBOMO07343	2072	+	239	949	1615	1722	3'UTR
KWMTBOMO07356	3681	+	194	3028	3095	3147	3'UTR
KWMTBOMO07356	3276	+	929	2620	2687	2739	3'UTR
KWMTBOMO07356	3559	+	151	2904	2971	3023	3'UTR
KWMTBOMO07356	2492	+	844	1836	342	421	5'UTR
KWMTBOMO00572	3630	+	868	1257	1	486	5'UTR
KWMTBOMO07359	1668	+	562	1269	434	561	5'UTR
KWMTBOMO07360	2222	-	1638	1273	331	565	3'UTR
KWMTBOMO07363	3122	+	958	1398	2357	2675	3'UTR
KWMTBOMO07370	3895	+	206	2932	3100	3176	3'UTR
KWMTBOMO14342	4073	+	1884	2507	233	291	5'UTR
KWMTBOMO06357	3566	+	2533	3522	1	2306	5'UTR
KWMTBOMO07376	2457	+	338	655	1918	2044	3'UTR
KWMTBOMO07377	2456	+	170	616	846	940	3'UTR
KWMTBOMO07380	4422	+	1560	2120	3834	4081	3'UTR
KWMTBOMO07380	3349	+	70	1047	2761	3008	3'UTR
KWMTBOMO07380	3450	+	175	1152	2866	3113	3'UTR
KWMTBOMO07380	3568	+	99	1076	2790	3037	3'UTR
KWMTBOMO07378	2500	+	83	1414	1772	1870	3'UTR
KWMTBOMO07378	2551	+	135	1466	1824	1922	3'UTR
KWMTBOMO07381	1951	+	100	606	817	1482	3'UTR
KWMTBOMO13394	4305	+	2127	3383	1797	4305	5'UTR+CDS+3'UTR
KWMTBOMO07383	1491	+	891	1448	770	1491	5'UTR+CDS+3'UTR
KWMTBOMO13394	3591	+	2232	3548	1075	3591	5'UTR+CDS+3'UTR
KWMTBOMO07384	2628	+	236	919	1520	1777	3'UTR
KWMTBOMO07384	3478	+	347	802	1403	1657	3'UTR
KWMTBOMO07390	3327	+	116	1150	1260	1504	3'UTR
KWMTBOMO07391	3757	+	2890	3489	2070	2319	5'UTR
KWMTBOMO07394	2070	+	205	1089	1844	1927	3'UTR
KWMTBOMO07397	2912	+	74	529	2677	2769	3'UTR
KWMTBOMO07397	2178	+	1216	1545	1946	2038	3'UTR
KWMTBOMO07397	2246	+	964	1530	1	126	5'UTR
KWMTBOMO07400	4119	+	469	1122	3237	3357	3'UTR
KWMTBOMO07402	4238	+	1010	1606	1884	3077	3'UTR
KWMTBOMO07404	3488	+	2214	3086	206	286	5'UTR
KWMTBOMO07405	2838	+	109	528	1378	1464	3'UTR
KWMTBOMO10161	3354	+	1590	2321	31	481	5'UTR
KWMTBOMO07412	1756	+	80	1432	1375	1497	CDS+3'UTR
KWMTBOMO07414	2545	+	430	987	2285	2381	3'UTR
KWMTBOMO07416	2434	+	1975	2349	490	560	5'UTR
KWMTBOMO07417	3943	+	265	1464	1534	1965	3'UTR
KWMTBOMO07417	3775	+	429	1295	1365	1796	3'UTR
KWMTBOMO07417	3465	+	709	1107	1521	1594	3'UTR
KWMTBOMO03547	3378	+	2221	2565	232	293	5'UTR
KWMTBOMO07443	3656	+	1051	1707	133	291	5'UTR
KWMTBOMO07443	3576	-	2637	2269	7	84	3'UTR
KWMTBOMO07444	3904	+	361	849	1682	1848	3'UTR
KWMTBOMO07444	4313	+	323	1246	2084	2250	3'UTR
KWMTBOMO07445	3298	+	1414	1740	15	366	5'UTR
KWMTBOMO07445	3811	+	703	1461	2812	2955	3'UTR
KWMTBOMO07447	2042	+	68	520	1716	1829	3'UTR
KWMTBOMO07450	4050	+	223	2712	2777	3003	3'UTR
KWMTBOMO07453	2194	+	1032	1502	1566	1631	3'UTR
KWMTBOMO00243	2653	+	97	1056	1178	1393	3'UTR
KWMTBOMO00243	2562	+	513	968	1090	1304	3'UTR
KWMTBOMO00243	2532	+	483	938	1060	1274	3'UTR
KWMTBOMO00243	2444	+	394	849	971	1185	3'UTR
KWMTBOMO00243	1452	+	109	555	16	185	5'UTR+CDS
KWMTBOMO00243	2587	+	209	991	1113	1327	3'UTR
KWMTBOMO00243	2675	+	298	1080	1202	1416	3'UTR
KWMTBOMO00243	2538	+	160	942	1064	1278	3'UTR
KWMTBOMO00243	2350	+	249	620	1152	1364	3'UTR
KWMTBOMO00243	2381	+	275	1057	1179	1393	3'UTR
KWMTBOMO00243	2628	+	250	1032	1154	1369	3'UTR
KWMTBOMO00243	3249	+	1199	1654	469	716	5'UTR
KWMTBOMO07456	1665	+	148	480	1	62	5'UTR
KWMTBOMO07459	2300	+	508	1251	1290	1376	3'UTR
KWMTBOMO07463	1996	+	287	892	1524	1593	3'UTR
KWMTBOMO07475	3713	+	1200	2222	2252	2312	3'UTR
KWMTBOMO07476	2498	+	788	1801	1838	1897	3'UTR
KWMTBOMO00625	4186	+	3231	3551	1	1191	5'UTR
KWMTBOMO07482	2327	+	279	1292	1841	2102	3'UTR
KWMTBOMO07483	2643	+	389	862	1106	1526	3'UTR
KWMTBOMO07486	3555	+	208	534	1658	1870	3'UTR
KWMTBOMO07491	3946	+	135	2204	3745	3855	3'UTR
KWMTBOMO07491	3957	+	110	2215	3756	3866	3'UTR
KWMTBOMO07493	4186	+	586	1020	1364	1491	3'UTR
KWMTBOMO15956	2116	+	458	1891	130	371	5'UTR
KWMTBOMO00244	3378	+	604	1431	2620	2772	3'UTR
KWMTBOMO07510	2554	+	189	680	931	1016	3'UTR
KWMTBOMO07513	3767	+	695	1318	1453	1698	3'UTR
KWMTBOMO07515	2214	+	204	725	2145	2208	3'UTR
KWMTBOMO07519	1648	+	199	1629	1	202	5'UTR+CDS
KWMTBOMO07519	2081	+	633	2063	3	414	5'UTR
KWMTBOMO03642	4007	+	3119	3517	1	4007	5'UTR+CDS+3'UTR
KWMTBOMO11036	2083	+	463	840	1	2083	5'UTR+CDS+3'UTR
KWMTBOMO07528	3137	+	228	2072	2312	2404	3'UTR
[truncated: 3,983 more rows]
