# Supplementary material for: The Landscapes of Full-Length Transcripts and Splice Isoforms as Well as Transposons Exonization in the Lepidopteran Model System, Bombyx mori
Source: Front Genet. 2021 Sep 14;12:704162. doi: 10.3389/fgene.2021.704162 (PMC8476886; doi:10.3389/fgene.2021.704162)
Supplement: Supplementary file 13 [file Table5.XLSX]

## Sheet: Sheet1
Supplementary table 5 The summary of statistics for PacBio sequencing
cDNA Size	Reads of Insert	Number of five prime reads	Number of three prime reads	Number of poly-A reads	Number of filtered short reads	Number of non-full-length reads	Number of full-length reads	Number of full-length non-chimeric reads	Average full-length non-chimeric read length	Full-Length Percentage (FL%)	Artificial Concatemers（%）
1-2K	231371	151181	162042	160356	22801	76673	131897	131358	1340	0.5701	0.0041
2-3K	184150	123223	131824	130596	7674	68031	108445	108372	2364	0.5889	0.0007
3-6K	100805	54961	62041	61324	2922	52072	45811	45766	3620	0.4545	0.001
