# Supplementary material for: The Landscapes of Full-Length Transcripts and Splice Isoforms as Well as Transposons Exonization in the Lepidopteran Model System, Bombyx mori
Source: Front Genet. 2021 Sep 14;12:704162. doi: 10.3389/fgene.2021.704162 (PMC8476886; doi:10.3389/fgene.2021.704162)
Supplement: Supplementary file 14 [file Table7.XLSX]

## Sheet: Sheet1
>PB.1.1|Bomo_Chr1:66472-73342(+)|i3LQ_T02|c13708/f1p1/3682
CTCTCTAGAACGGGACGACTGTTTGGAGGTGTGATCCGGGACATGAAGAGGCGGTACCCCTTCTACGTGTCCGACTTTGTTGACGCGCTAAATGGTCAATGCGTCGCGGCCACCATCTTCATGTACTTCGCAGCGGTTTCCTCTGCTATTACTTTCGGGGACTGTTGGCAGAGAAGACATACGGCAAAATTGGTATCTCCGAAACTCTGGTGTTCACGAGCGCTGGCGGCGTGCTGTTCGCGCTGGTGGCCGGCCAGCCTATGATGATAACCGGAGCGACGGGGCCGCTGCTGCTGCTCGACGAGTTCGCTGGCCAACTTCTGTCACTCGTACGGGTTCGACTTCCTCGCGGCGCGCATGTACTGCGGCCTCTGGATGATAGTGATCGCGCTATGCGTC…
>PB.1.2|Bomo_Chr1:67515-73345(+)|i3HQ_T02|c2661/f2p1/3306
AGGATATCTTCGCTTTCCTGATATCGTTGATCTTCATATCGGAACCCATCACGAGCACCATCGCCGTGTACCGCGCCAACCCGCTCGGTATCGACTACTGCCAGTTCCGAGAGGTGGCCCTCTCGAATTCCACAGTGCAGCCGCTTCTAAACTCTACTTCAGTCGGTAACTCTAGCGTGGTCGCCCCAGCGCCGCCCGTCTCCAGACTGCCTCCGCAGCCCAACACGGCTCTCTTCTGCACCATGCTGACGCTGGCCACCTTCGTCTTGGCGTACTACCTCAGAATTTTTCGCAACGGCAAGTTCCTCGGTCGCAGCGCTCGTCGAGCGCTGGGTGATTTCGGAGTGCCGATCGCGATCGTGCTGATGGTCGGCATCTCTTGCTTGGTGCCGGTGAAGA…
>PB.1.3|Bomo_Chr1:68639-73342(+)|i2LQ_T02|c30558/f1p1/2569
ggtttcacATGGACATCGTGATAATGTCGTTTGTGAACGCGCTGTGCGGCATGTTCGGCGCGCCGTGGCAGTGCGTGGCCACGGTGCGGTCcgtgagccacgtgtcggcgctcaccatcatgtctacgacgcacgcgccgggggacaagccgcacatcgtggaggtgaaggagcagcggctgacgggcctgctcgtggcggtggatggtcggcatctcggtgctcgcttcgggctggctctgtctcgtgcccatggcggtgctcttcggcgttttcctcTACATGGGGATCTCTGCGCTCGGCGGAATACAGTTCTGGGACCGTTGTATTCTACTTCTCAAGCCAGTCAAACACCACCCGCAACTTCCTTACGTTAGACGGGTGCCGACTCTGAAGATG…
>PB.1.4|Bomo_Chr1:69188-73342(+)|i3LQ_T02|c6197/f1p1/4118
tatgGCATTTTTTTATTGTTATATTTTACAATAATAATTCAAATATTATAAAAAAATGTAAAATGAAAAAGCGAAGTTTTATGAAGTCGTCGTGGCCTAACGGATAAGACGTCGGTGCATTCGTGTTGAGCGATGCGCCGGTGTTCGAATTCAGGCGGGTACCATTTTTCTAATGAATACGTATCAACAAATGTTCACGATTGACTTCCACGGTGAAGGAATAACATCGTGTAATAAAATGAAACCCGCAAAATTAATTTGCGTAATTACTGGTGGTAGGACCTCTTGTGAGTCCGCGCGGGTGGGTACCACCACCCTGCATATTTCTGCCATGAAGCAGTAATGCGTTTCGGTTTGAAGGGTGAGGCAGCCGTGTAACTTACTTGAGACCTTAGAACT…
>PB.2.1|Bomo_Chr1:125499-142094(-)|i3LQ_T02|c13760/f1p1/4247
agttcgtgattgtccgtagaaatgcaaggcggtatacgcctgccaaagaaaaaactttataaatttgtagaaatttgcactatggagtggatggtgcccgtgaatgagatgttaagggatgaaatcactcgcattgactacaacttaatgacggacacttttgaaggaaacatcaggaccgtgaggatgctacaagatagtctgtcaaagctgatagatgtcctgggagaatattcatcagctgcacaaggcctcaaccgtggtgatcactactggggaaaaacttcgcctctgcccatcgcatgttgtgtatatccttaaagacaaggatgcaaaaaacggtgagggcgaggcagtcggcatgctgaagattggtcgcaagcacctgtttttggattc…
>PB.2.2|Bomo_Chr1:125499-128409(-)|i2LQ_T02|c33170/f1p0/2499
CAAGCAGTGAATATTTATTCGGTTATACTATTTACGGATTACATAGTATTAAAAATATGTATGCGGAATACTATAGTTTAAAATAAATGGTTAAGACGCATGGCCCATGCAATATGTGATGGTTTTGGGAAGTCTCGTTTCATGAATGTCGTGATTTTGTTAGGTTTTTTGCGAGCCGCAACATACAACAACATAGTTTCTAATGCTCACGGAATACATTAGAGATTACGGTGTTCATAAATAAATGATTAAGCGGCAACGCGTCAAACGAGTGGGATATACATATGAGTATTGTGTGTCCGCTGAATGAGAGAATGCTCTCCTCGGTCATGTAACTACGCACTGTGATAACGTAAATCTTATTTGTGACCTTTTATTTCGTTTAGCTTTACATTCTAC…
>PB.2.3|Bomo_Chr1:129911-142018(-)|i2LQ_T02|c8834/f1p0/2210
agttcgtgattgtccgtagaaatggcaaggcggtatacgcctgccaaagaaaaactttataaatttgtagaaatttgcactatggagtggatggtgcccgtgaatgagatgttaaggatgaaatcactcgcattgactacaacttaatgacggacacttttgaaggaaaactcaggaccgtgaggatgctacaaatagtctgtcaaagctgatagatgtcctgggagaatattcatcagctgcacaaggcctcaaccgtgtgatcactactggggaaaaacttcgcctctgcccatcgcatgttgtgtattccttaaagacaaggatgcaaaaaacggtgagggcgaggcagtcgcatgctgaagattggtcgcaagcacctgtttttgttcgacgaca…
>PB.2.4|Bomo_Chr1:129912-142021(-)|i2LQ_T02|c23524/f1p0/2240
gacagTTCGTGATTGTCCGTAGAAATGGCAAGGCGGTATACGCCTGCCAAAGAAAAACTTTATAAATTTGTAGAAATTTGCATTTGGTAATAAAATTTTAGCTATGGAGTGGATGGTGCCCGTGAATGAGATGTTAAGGGATGAAATCACTCGCATTGACTACAACTTAATGACGGACACTTTTGAAGGAAACATCAGGACCGTGAGGATGCTACAAGATAGTCTGTCAAAGCTGATAGATGTCCTGGGAGAATATTCATCAGCTGCACAAGGCCTCAACCGTGTGATCACTACTGGGGAAAAACTTCGCCTCTGCCCATCGCATGTTGTGTATATCCTTAAAGACAAGGATGCAAAAAACGGTGAGGGCGAGGCAGTCGGCATGCTGAAGATTGGTCG…
>PB.2.5|Bomo_Chr1:138367-141784(-)|i2LQ_T02|c14399/f1p0/2615
cactcgcattgactaaacttaatgacggacactttgaagaaacatcaggaccgtgaggatgctacaagatagtctgtcaaagctgattcagatgtcctggagaatattcatcagctgcacaaggcctcaaccggttgatcatactgggaaaacttcgccttctgcccatcgcatgttgtgtatatccttaaagacaaggatgcaaaaagtaagttttagttcccagctgactccagtgactagattatgctactggcctattttgtcataacagattgccacactattattgcatattgccactgactattcaatgcattgtcatactttgtgaattcttaaaatatactaacaagatactatagtaaataatttgacgttgttgatagtatatgatta…
>PB.3.1|Bomo_Chr1:146026-149409(-)|i3LQ_T02|c13441/f1p0/3373
caatctggattgaacgcgtcgtttagtgttcgccatttcgtatcctaggaactactccgcagccgcatcggttgctacgatacatgcccgcccctgtctgtccggtgtattattacaatttcctcgaatatattgttctagtggatgatgccctttccgtgtccctatttacaaaataactgacggatcttgtacattaatgtaaacttttcaagttgtattcatgacacttcacacttgcgtacgataacaaaacaaaatgattgtatcgcttgttactgtatatataatactggtgtcgtatagccgcgaggtatgcgcgagagtctgcctaacgagctgccagcgcgccgcgttacctgttggctgttgttggcgaatgaatctccatacaaactt…
>PB.4.1|Bomo_Chr1:334417-336723(-)|i2LQ_T02|c27751/f1p0/2311
AGCGAGACTGTGGTCTAGCGTTGGTAAAAACTATAAATAGATAATATCATTTTTACAAGTTTCGCATTTATCTCTAAGCTAGCGTTAATGTTCTTCGAAGGCTTTGCATAGTTCTTTAATATTTTTAGTGACATCTTGACATTTGTGGCGAGGCTTGGGGGATGCCTATGTCCAGCAGTGGACGTCTATGGGCTGATAGAATAGAATAGAGTATTGACATCGATGGTTAATATTATCAGATTACGACATATTCTTGATAGCGAAGTCTTCGAAAGTAAAAAATTACTTCATTGATTATTGAAGGTTATTCAAGGTTATTTTTTCAATTTCCGATTGCAAATTCAATCTTTTGACAAATAAAGTAATTTATTATTATTATTGACCATGAAAACTGTACTA…
>PB.5.1|Bomo_Chr1:363033-392029(+)|i3LQ_T02|c8935/f1p5/3891
GAGCGTGCTTAACGACATCGAAGGCGTTGCCAAAAAATCTAAAATGAAAAGTAGAAAAGAGAGACTGAATAGAAATAAGAAAAGCCATAAGATGTCTGTAGAGAAGAATGATAGAGTTGACGTAATGGAAGATAAACTGGAAGACAAAAATAATTTTGAAGAGAAGTTAGAATTGAAAGCGGCGCAAGTTTACTCTCTCTGTACACACTCTGACCGGAGAAGGGGTGATGATTACTTGAAGAGGATAGTGATGGGCTATTTCCTGACAGAATGCCTGAAGCACGCTGGATTTTTCAAAAACTGCAATAAAAATAATTTGACTAAAGCGCAACAGTCCATATGTGAACTGATAGTTCGCAACCTGCAGTTGTTACAATTCAACGCACACGAAATTTACGA…
>PB.6.1|Bomo_Chr1:405464-409106(+)|i3HQ_T02|c18263/f1p2/3634
taATTGAAACAATGTCTGCAGATAAAATTGACATGGAGTTTGTCAAGGCTCGGTTATTGGACGAAGAACTCAAACTGAATAATAAAGGTGAAGAGTATAATGATACAAAGAATGATGTAAGTTTTACTGCCTCAAGTGTAGAATGTTATCGTTGCCACAAAAAGGGCCATTTTGCACGTGAATGTAGAAGCAGAGGTCGTGGCTATTCAAGGAGAAACATTAATGATAAAGGTATATGTGGTAAAAACAGAACTGAAGAACAAAATAATATGACAGAAAGCATCCCAGAGAATAAATATAATTTTCTAGCAATAACGGAGTGTAATCTAAGTAAAGAAGACAAATTTATAGAATTTATAATAGATTCAGGAGCTACAGAAAATCTTATCAAGGAAGAAT…
>PB.7.1|Bomo_Chr1:446818-453116(-)|i1HQ_T02|c22478/f1p0/1457
ATACTGTGTCGGGGAAGGTTCAAGTCTTGTCTTTCTGTAGAATCTTTGCATTAAAATTAAATTTTTGGCAATTTTCGATCGCAGAGTCTACGTGATCAGCATGGAGTCGAGTGAAGTTGCTAAAGAGGAAGTTGTCCAGGAGACGGGCGACCTAAACGGCGCCAAGGCGGGCCCAGACACCGACCGCGAGGCAGGAGAGTCCTCCGGAGTACTCATTCAGCTAGAAGAGGAAGCACAAGATGACCTCAGAACTACCCGAAAACGTAAAATGATACTGAACAAAAATGGCGCAGTTATTAAAAAAGGAAAGAAGTCTGTGCAAAACGACGAACCTCCGACCGCCTCCGACGAGCGCGAACCGGCGACACCTGAACCCGAGGATCCTGTTCAAGAGGAAGC…
>PB.8.1|Bomo_Chr1:456070-465366(-)|i1HQ_T02|c30125/f1p0/1304
CTTTCTGTAGAATCTTTGCATTTAAATTAAACTTTTGGCAATTTTCGATCGCAGAGTCCACGTGATCAGCATGGAGTCGAGTGAAGTTGCTAAAGAGGAAGTTGTCCAGGAAGTTGTCCAGGAAGTTGTCCAGGAGACGGGCGACCTTAACGGCGCCAAGGCGGGCGCAGACACCGACCGCGACGCAGGAGAGTCCTCCGGAGTGGTGGTCCAGCCACAAGAAGAGACAAAAAAACTTCGAAAGCGCAAAATGAAACTTCTGAAGCCAACTGAAGGGATTGCAAAAAAACAAAAGAAGAAAGTTTCAATTCAAAATTTAGATAGCGCTAACCTCGCTGAAGAATCAAAAGTCGAGCCGGTGTCAGCGGTGTCAGTGGAGCCGGTGTCAGCGGTGTCAGT…
>PB.9.1|Bomo_Chr1:480592-482004(+)|i1HQ_T02|c40590/f2p36/1413
CATGCGTTCAACAGGTGCACCGCCTCACGGAGCACATTCTTGTGGGGCTTAATCGACCAAAACCGTTATACACGGGAGCTCTCTTCTTCGACGTCGCAAAAGCGTTCGACAAAGTCTGGCACAATGGTTTGATTTTCAAACTATTCAACATGGGCGTGCCGGATAGTCTCGTGCTCATCATACGGGACTTCTTGTCGAACCGCTCTTTTCGATATCGAGTCGAGGGAACCCGCTCCTCCCCACGACCTCTCACAGCTGGAGTCCCGCAAGGCTCTGTCCTCTCACCCCTCCTATTTAGCTTATTCGTCAACGATATTCCCCGGTCGCCGCCGACCCATTTAGCTTTATTCGCCGACGACACGACTGTTTACTATTCTAGTAGAAATAAGTCCCTAATCG…
>PB.10.1|Bomo_Chr1:467559-476077(-)|i1HQ_T02|c1649/f17p10/1769
GTTACGACAGTTTTTCAAATACGGAATATCAGTTTGACGTGTGACATTCAATAAAAATAAATAATTTTAGACACACATACATAATTTTAAAATAATTATAAAAAAAATGGACGAAATAAGGGTGACGCCGGCGTTGTAGTCCAGGACAACAGATGCGAAAATCATGAAAATATAGAAATTTGCGAACAGGATAATCGAGTATTTGATGTAACACAAGCTCAGGAACTAATTAATAAACTAGAAGACTACAAATGTTCGTCTGTTGATCTCGAGAAGCAGCTTCTGGAGTTAGAGACCGAGGTGCGGCACATCCAGGTCGAAATGGAGTCCGTGAAGTGTGCCGCCGGAGCGTGTCGCGGCGGGGGCGGACAGAATACTTGCTTTGAACAACCCGCCGGA…
>PB.10.2|Bomo_Chr1:467559-485620(-)|i3LQ_T02|c10834/f1p4/3346
agTGCGCGCCAGACTTTGAAGCGGAATACGCGCGTCCCCGGTCGATACCGGAACTGACAACCCGAGAGTCTCATGCCAGTCGGGCACCTAACATTAAACTGGCAGCCCAAGCGCGGGCCCTTTAACTAGTATTTCGGAGTGAATCTACGTAATTACGACACGTACTCGTCGTCAGTCACGGCGTCAATCCGATTTTCAAGACGTTGAAAGAAGAAATTGGTTCAACCGCGGGACCGACGCCAAACATTTACCGCAAACAACATGGCGTCATTACAAGAAAGTCAAATGGCAGCATTCGAACGCCTACTCGACCGAGTTTTTGAGCATAAAAACTCAACTCGAATCATCAGCAACACCGACGTCGGAGCCGACATCGCCGCCTTCCTCGACGCCCGCTCA…
>PB.10.4|Bomo_Chr1:467562-495019(-)|i2HQ_T02|c30507/f1p8/2805
GGCTCATTCGAGTCAAGACATACAAACTAGCTCAATAAATAATAAAATACAATAGATAATCCGGAAAATGTACAAAAGATGATAGCATCCTATGTCTTGTGTTTTACTATGCCGATCAGATCCAAACACCGCCTTGGACTACGACAGGAAACATCCCAAAGAGCAACGCAGTCGACCAATCTAGCAGTTCCCTGAAATCCCAACCGAACGTCTGCAAGCACTCGAACTGAAGAGTCCCCGAGACTCACATTCCGCATCGGAGTCCAATATCCCACAAAAGAGCACGCTTTGAAAATTGAACAATTTCCGAACTGGAATAAGAGTCAAATTCCCGTAGCAATACATAAGACGGTACAGACACTTCAGGAGACATGCAAGCGAATACCTTAAGAGACCTGA…
>PB.11.1|Bomo_Chr1:498285-546463(+)|i1HQ_T02|c27115/f1p0/1750
agtGTACAGGGTCCGTGGCTACCTACCAGATAATGGCTGGACGTACGGCAGTATGTGAGATACAACTCGGGAGACGCCATGCGGTCCCTGTTATATACGTAAGAGGCTCCATTATGAAGTCGGCTTCGATGTGGGTCGCACATTCTCCTCCATCATCAAGAGCTTCATATCAAATTACGCTAATCTACGTGACTTTGAGCGCGAATACAAAACTGATACTGGCCGGAATGCGTACGATAAGACCCTGGCTAACATGGAGAAGCGATTCCCTTACTACGTTAAGGAGATCAGGGGTGTTGCTGATGAGCTAACGTTCCTTTCTATCAGCTATTCCTCCTGCAAATGGATGACTTGATTGGAACCATCAACGACAACCACGTCCCACGGAACGACACCGGA…
>PB.11.2|Bomo_Chr1:510989-546423(+)|i1HQ_T02|c30924/f2p0/1908
CAGTTCAGTGTACTGGTTCGTGTGTGAAAGACATTTTACCTACGACATCCAGTTTTCGGATCTAACTCACTCACCATCAGACCATATGACGGCTTGGGTTTTTTTTTAAATTAAATTAGAAATTTATTTTGTAGTTAATAATGAAACTATTGAATTACGGCGGAGTTGTTGCTATATTTTTTAAGTTTATTCGGTACGGCAGTATGTGAGATACAACTCGGGAGACGCCATGCGGTCCCTGTTATATACGTAAGAGGCTCCCATTATGAAGTCGGCTTCGATGTGGGTCGCACATTCTCCTCCATCATCAAGAGCTTCATATCAAATTACGCTAATCTACGTGACTTTGAGCGCGAATACAAAACTGATACTGGCCGGAATGCGTACGATAAGACCCTG…
>PB.11.3|Bomo_Chr1:542789-546422(+)|i2HQ_T02|c17780/f1p0/2350
TACGAAAATTGTTATATTGTTGATACGATGAAAATTATATTAATTAATTAATAAACAAGGAGTTAGACTGTAAACATTCTAATCATGCCTAAATATTGTGAAAACTTAAAATAACACTACATAACACGCTAGATAGTGTAAGAAAGAATTGAGTAGAAAATAGCTCATCATCATCATCATCATCATCATCAACAGCCCACAGTCGTCCACTGCTGGACATAGGCCTCTCCCAATATACACCACTGAGCCCGGTCTGCTGCTCTCCTCATCCACCTCCTGCCGGCCACCGTGCGGAAAATAGCTCAGATTTTAAAAATAACGTTAGAGTATTGAAAAATGAAATAATTTAATAATAATAATAATTTTAATTTTATTTTATTTAACATTATGTAAATTATC…
>PB.12.1|Bomo_Chr1:545530-550828(-)|i3LQ_T02|c18850/f1p8/3717
ACACATATGACGTGTTTTTAGTGTTTTTTTATTTTATCAATTTCTGTATTTTAATTGATTTTAATCAACTGAATTGAAATTTTAATCAATAAATACATTTCGATTCAAGGAGAGGCAGAAATCTTCAATATGGTTTACGTTACAGGAGATGGGACTATTGTGGAGAAGACTCCTTTCAGTTTCATGGGCTGGTTCTGGGCCTTGCTGAACTTCTTCTCATTGTTGTTCCACACCCTGATAGATTCTAACTATAATAAACATGGCAAAAAATACACAAGGGATTTCAGACCACCAGGAAGTGGGCCTCCTAAACCACCAACCAAAAAGTTTGGGGGCTTTGGTCCATCTGGCTCTGGGCCCTCACCACCACCTATGGGAGGCTGCGGCTGTGGTGGATAA…
>PB.12.2|Bomo_Chr1:545532-550971(-)|i3LQ_T02|c16098/f1p8/3784
ATATGACGTGTTTTTAGTGTTTTTTTATTTTATCAATTTCTGTATTTTAATTGATTTTAATCAACTGAATTGAAATTTTAATCAATAAATACATTTCGATTCAAGGAGAGGCAGAAATCTTCAATATGGTTTACGTTACAGGAGATGGGACTATTGTGGAGAAGACTCCTTTCAGTTTCATGGGCTGGTTCTGGGCCTTGCTGAACTTCTTCTCATTGTTGTTCCACACCCTGATAGATTCTAACTATAATAAACATGGCAAAAAATACACAAGGGATTTCAGACCACCAGGAAGTGGGCCTCCTAAACCACCAACCAAAAAGTTTGGGGGCTTTGGTCCATCTGGCTCTGGGCCCTCACCACCACCTATGGGAGGCTGCGGCTGTGGTGGATAATGGA…
>PB.12.3|Bomo_Chr1:548092-550833(-)|i2HQ_T02|c30103/f1p10/2264
ATTCAACACATATGACGTGTTTTTAGTGTTTTTTTATTTTATCAATTTCTGTATTTTAATTGATTTTAATCAACTGAATTGAAATTTTAATCAATAAATACATTTCGATTCAAGGAGAGGCAGAAATCTTCAATATGGTTTACGTTACAGGAGGTAAGGTACCTATGATTTAAAATAAATAAATAATTAGCCACGTCAATGTATCACAACCAATGCCTTATCATCAGGATGTCCTATCTGTTACCCTTTTGCAAATGTGCGACTTAATTAGTAATTTATAAAAAAAAAACTGTTAAGTGAAAAAAAAATTAAGTACCGTAGCCTGTAGCAGACAATCCAGTGGCTTATTACAGAAATTACATCTGGACTCATGATTAGTTCTCACAAATTAAAAAAGAA…
>PB.13.1|Bomo_Chr1:552459-556371(+)|i3HQ_T02|c14426/f1p11/3849
ACAATATGTAGTAGTTATTTAAAATAAATCGTTAGTTTTCCCTAGTTTTGTTGCTTATTCTGCTAATTAATTTTCATTTTATGTTAGAATCCAAAGAAAGACGTCAAATCCCCTTGAGATGTGTCTGCAGGGTATAAGGTTAGTCACTTTCGATGCGACGAACACCCTATTAAAATTCAAAATGGTACCCTCGCAATATTACACAAAGATTGCACGTACATATGGTTACAGGGGAAGCGAAAGTGATGCTCAAAATAAGATGAGGGAAAACTTTAAAATGATGTGGGAACAGCATCCTAATTTTGGAAGGAATTCTATCCTCTGGGAAGAATGGTGGCGACAAGTGGTCAAGCTAACTTTACAAGATCATCTTCCAGTGGGTGCTGACACAAGAAGCTT…
>PB.13.2|Bomo_Chr1:552492-554011(+)|i1HQ_T02|c1794/f9p4/1429
GAAAAATTAAATCAACATAGTAGTACCTACACAATATGTAGTAGTTATTTAAAATAAATCGTTAGTTTTCCCTAGTTTTGTTGCTTATTCTGCTAATTAATTTTCATTTTATGTTAGAATCCAAAGAAAGACGTCAAATCCCCTTGAGATGTGTCTGCAGGGTATAAGGGGAAGCGAAAGTGATGCTCAAAATAAGATGAGGGAAAACTTTAAAATGATGTGGGAACAGCATCCTAATTTTGGAAGGAATTCTATCCTCTGGGAAGAATGGTGGCGACAAGTGGTCAAGCTAACTTTACAAGATCATCTTCCAGTGGGTGCTGACACAAGAAGCTTAGGGAACACTTTAATCAATGATTTCAAAACCTCCAAATGTTGGGATGTAGCGGCTGGAAGCGA…
>PB.14.1|Bomo_Chr1:564267-569655(+)|i3LQ_T02|c15799/f1p0/3945
ctgttttacgagatcaatagaaaatacagatgctgaatcgtcgcgcggtatattgttatttgtgttcaatctcagtctgaatttcagccagtaaacacgttctctgaaaaaaatcctcggcatcgtcaacttcatcccgagtgtagtagtgggccactcataacattgcagaagtggtcggccctttatgtgaagtgatgtaagtgaatagtccctttcaatatgtaggaaggtttaggaaacaggtcttatttttcttgaatgatcgtgtgatgcgttgacatgatttggctgatagtagtgacggccttggctagcgtgcatggcgaacaagtgctgcttctcgacactacagcagaagatactctaggcttggacccggttctcgtatggtgcgca…
>PB.15.1|Bomo_Chr1:570100-573495(+)|i2HQ_T02|c18102/f1p0/2389
TCCTCCCACAACAAGACATTAGATTCGCCTGCGCCTGAATGCGGGAACCTAGCTGTTCTACCCATTAGATAAGGATAGAACCCACTTGCTATCGCAACTTTCACTTTGAGTCTAAATCTCCTAGTCATTTACCGAACCTGCACCTGTTTTTTTAGAAGAGTAAGCAACAACACCGTGTTGTTTTATAAAAAGTAAGAATTTGCAACCAGTAAATGCGATGTAAAATATTTTCAAAATGGTAATTGCAAGTAAATGTTTATACCCGCTCATGGAAAAGACTCGTGCGTTGATGTTAAGGTATAAATAATACCAACCCTGAAATTTCAACGACATTACAAATCATACTACGGAATTCTAATAATCTACGAACAATATTAGAATTAACCAATCTTATTAATG…
>PB.16.1|Bomo_Chr1:594120-597788(-)|i3LQ_T02|c13411/f1p1/3679
tAAGATAAATAAATATCAAATTAACATAACAACAATGTCTTCACAAGTAACATATTGATGGGATGTTAATACCTATATTTTAAGTATAAAAATTTAATTGTAATTTATTCTATTTATATTCCTAAATGGTACTAGCTTGTCCTTAAATAGATTTGTATATAATTAACATATGCTACATCGAAAATGCACGTCTTAAAAACGTACATAATATAAAATTACCTCGATATTAAAATTTTATAAAAACATGTAGGTTCAATTTTCATTAAACATTTTTTTCTATGCAATAATTATTAAAAAAAAAACTAGCTAATGCATATTATCATCATTATTATAATAATTAGATTAAGAACACCAACATAAGAATATATTTTTACTTAAAATTCTAGCAGCGTTACTGTT…
>PB.17.1|Bomo_Chr1:602384-606415(-)|i3LQ_T02|c10072/f1p0/4011
gatatgcacggtagggaatgcagagtaagcattgtttttttaaatttatttggttttaaatgaaatcaataataaatattttaaaagtgtatattattatttttaaattagtgtgtgataaaaatgttaacagttgtgccgtcagcaagactttatgatgtttgcgtgccagtgatattaaattagttcatcagttaattacgtggttatcatgtcgggaaatagcacacaggaagaggcagaagcagcggaccgggcccaaatggtcaaaaaaatccttagtgcattattttacgcaatagcttcattcatgatcacggttgtcaacaaaactgtgctgactacttatgcattcccttcatatcaagtattaggctggacagatggtcgccaccatca…
>PB.18.1|Bomo_Chr1:630768-633980(+)|i3LQ_T02|c10960/f1p4/3217
TATTCATTCTTTTGTTCACATATTTAATATGTAGTTGGAACCTTTTGTCTGTGCATGTGGTTCATTGATTGAATGATGCATGAGATAGTTACGTTTAGTCTAATAAATACTTTTTCGCTACAGTAGAATGACCAACAAAAAGGACACATTTCGAAGACTCGTCTTTCATAATTATTAAAAATCAAAAACAATTTCTATTACTGCCAATTTTAAACTTTAAACAACCTCAACACTGTGTAATTTTGTCTTTTTCTATTCACATTTaatgacaggatgagggtgtgaaattgaaaatatcaagtcctttatgaattgacatgatgaattgataattaacttgaaaacacctcttgggtgtttaatttaactatgaaaaatggcaATATACTCAAAATAATG…
>PB.19.1|Bomo_Chr1:635682-637180(-)|i1LQ_T02|c35336/f1p0/1488
atgacaaatagtagcaatttgtacctaaatagtttttttaataataatgctgaaggcttctattagattcacacaaatttggcgcccagtcgtcactcctgtacggaatcgtccatatcgattcctttatagatttccttaagaatattcctgatactcagtattctaggtggataatggtttgacaattgccactgaagaaagggaaagtacaatacttgcgttggactgtttatagacgctggttctagtatgaggacactttgaaaatggggtgggccactttttcgaacatctagcgtttaaaggtacaaaatgtcgaacaaaaactttactcgaagatcagatttcatcttctggcgccatcttcaaatggcttcactactagagaaatggtgg…
>PB.20.1|Bomo_Chr1:702761-713422(+)|i1HQ_T02|c2708/f7p3/1161
AGAAACAAAATGTCAGGCGACGCTATCGGCATTGTGTTGGATATTGGATCCAAATATACTAAGGCTGGTTTCGCAGGAGAATGTTTCCCAAGAGCAGTCTTTCCGAGCACCGTCGGGAGATTTCGTCAATCAGGTCTCGTTGACGGATTCCCAGAGGTCTACTGTGGAAATGAAGCTATTCAAAAAAGAGGAATTTCTCACCTCACTTGGCCGGTAAGCAAAGGGCTGATTCAAGATTGGGATGAGATGGAGAAGCTTTGGCATCACATTTTCTATAAAGGCCTACTTATACCTCCAGAAGCTTGCAGTGTCGTGCACTCGATCCATCCTTTATGCCCAAGGAAGCACCAAGAAAAAATAACAGAAATACTCTTCGAATCATTCACAATCAACTCTCTG…
>PB.21.1|Bomo_Chr1:652691-811314(-)|i3HQ_T02|c12068/f2p0/3911
AGTGGACAGTGGAGCGTTCAGGAGTTAAAGAACTTGGCCGGCCTCAATATGCTACGTGTGATGCGACAGGTGGAAAAGGTCCGCGACGAAATGCGAACAAACGGTGTCGAGCCTGAGGAGCACCCGGACTCGCCCAGCGACAACGGCAACTGCACCAGCAATGCTTTTTACACAGAGAACGTTTAAAACACGACAAGTGACGTCACGCATCTGTCAAACGATGAAAGAAACATGGCCGACTGACAAGCTATTTTATTGTGACGATTTTTTCGTATTTAATTCTTTTTAATTAGGTCAAGTATTTGAAACAAGAAATTGTTGTACTCTATACACAAAACTAAATGCTGTGTGTACTAATTTATTATAATTTAATAAACGAGATTTTGTACCATGACAGAA…
>PB.22.1|Bomo_Chr1:873552-877723(-)|i3LQ_T02|c6518/f1p0/4155
taatataaatttatatataatacctaaaaataaacatagaaccaacgactgcttggttagaactgccatattaaaaattaaagtccattaaaactgtagtattccattcttataaaggaatatttctacattttggcgaaaaatcaggatttaaaacacaatacagaagaactattaaataaaaaacagttcccattcagaaacaaaataactacaaatgccccttgaaaacaattattattgtaactaaggtttaaatttcgcttgtattaatagggagtgtcaaatacttttaagttttcgcagtttctgtataacttattaaaaacaaaataaatattgaattccttaaaaacgatttcttgaaaacgaaaaacccatggactatttcgaaatcct…
>PB.23.1|Bomo_Chr1:885182-888796(-)|i3LQ_T02|c14011/f1p2/3617
ctagcttcaaagaattttccgatgcaaaatttacattaaaaTCTCCACTTAAAATCATCGGTATTTTATAATTATTGTTACCGATAAAGAGGCACCTTCACTTGTGTACGGCAACAATGAATGGTGAAGAAAAAGATGGCGCGTAACGGAAAAATGTGACGCGTAACCGAAAAATATGACGGTAAATTTTTTTTCCAACGCCGATAAAGAAGTTTCACTTCAAAAAATAAATATACATCTATACAAACAAACGCACAGAATACATAAATAGAATACGTACATTAATTATTATGTCATAATAAAGTTATTACTATTGTATATACATTTATATACAACATAAAAATATAGCAAACACATTTATTAGATACGAAAAAAATAAGTAATAGTAAAAAATATAGT…
>PB.24.1|Bomo_Chr1:989232-991515(-)|i2LQ_T02|c5753/f1p0/2288
taggcaGTATATGATAATTTCCCATTTCAATTATCCTCATATTATCCCTAGGTTTTAATAATGGATTTTTAATTAGTGATCGTTATATTGAAGCCTGCATAGAAAAAGTAGTTAAACCTAATATCGGTATTTCCTGCCTACTGTGTCCCCTCAAACGATGAATAATAATAATATGTTGATGGGTGGGGCAGCCGTTGTAACTATACTTGAGACCTTAGAACTTATATCTCAAGGTGGGTGGCGCATTTACGTTGTAGATGTCTATGGGTTCCAGTAACCACTTAACACCAGATGGGCCGTGAGCTCATCCACATATCTAAGCAATAAAAAAATACATATTTGAAATGCTTGGATCTCGCATTCACAACTGAAATTCTTGTCGAGAAATATTCAGTAGAA…
>PB.25.1|Bomo_Chr1:1012989-1013984(-)|i0HQ_T02|c3244/f1p0/996
GCTGCCCCACCTTTCAAACCGAAACGCATTACTGCTTCACAGCAGAAATAAGCAGGGTGGTGGTACCCACCCGCGCGGACTCACAAGAGGTCCTACCACCAGTAATAAAATTGCTAAGCCGCTGCCTACCGTTACATAATAAGAGCACTCATGAATGGTGAGCTTCTCTTATATAAAACCGGTTAAACAACCAATACATAACGAAAGCTATAGTTAGCTTTATAACAATACGCGCTTCGAATACCATTTGATAACCCTCCTCGGTCTATTGCTAATTACTGACATTAATTATCACTAGAGGCGTAAACAATGTGAGGTTTGAACGAAGTTCAATTAAACATGGGCTTCATGAATGGATAATTAAATCATTTTATGTTTTATTGTATAATGTGTAAAATA…
>PB.26.1|Bomo_Chr1:1054236-1069797(+)|i3HQ_T02|c1626/f7p11/3412
AGTGAAGTTTCGAGTTAGACACTCTAAAAAGGTAAACGGAGTCACGTTTAGTTATAAATTATTAATCGAAGGCTGTTTGTATTATAATTTTTATAATATTGAACTTTGGGTGTGTTGTTTGTGCTGTGTGCAATTGTATTAGTTTTACACTTTGTTCGTAGAACGAAAAGAATTTACAGCAAAAATTGTGATGTGGCTGGCAGCGCTAGCGGTTCTGTTAGCGGTGTGCTTGTATCTCTTTTTGGATACCCTCAAACCGAGAAAATTCCCTCCCGGCCCGAAATGGACACCGATTCTTGGCTGCGCAAAGGAAGTTTACAAGCTTCGAGAAAAAACCGGCTACCTGTACAAAGCCGTTAGAGAATTATCTCTGACCTACTGCAAGGAGACTCCAGTACT…
>PB.26.2|Bomo_Chr1:1054236-1069794(+)|i3HQ_T02|c19613/f1p8/3247
agtGAAGTTTCGAGTTAGACACTCTAAAAAGATGTGGCTGGCAGCGCTAGCGGTTCTGTTAGCGGTGTGCTTGTATCTCTTTTTGGATACCCTCAAACCGAGAAAATTCCCTCCCGGCCCGAAATGGACACCGATTCTTGGCTGCGCAAAGGAAGTTTACAAGCTTCGAGAAAAAACCGGCTACCTGTACAAAGCCGTTAGAGAATTATCTCTGACCTACTGCAAGGAGACTCCAGTACTAGGTTTGAGAATAGGGAAAGACCGAATCGTGATGGTGAATAGCTTGGAAGCAAACAAAGAGATGTTATTCAATGAGGACATCGACGGAAGACCGAAGGGAATCTTTTATCAAACCAGAACGTGGGGAGAACGACGAGGTGTCTTGTTAACAGACGGGGA…
>PB.26.3|Bomo_Chr1:1054236-1069797(+)|i3HQ_T02|c2451/f2p3/3291
AGTGAAGTTTCGAGTTAGACACTCTAAAAAGGTAAACGGAGTCACGTTTAGTTATAAATTATTAATCGAAGGCTGTTTGTATTATAATTTTATAATATTGAACTTTGGGTGTGTTGTTTGTGCTGTGTGCAATTGTATTAGTTTTACACTTTGTTCGTAGAACGAAAAGAATTTACAGCAAAAATTGTGATGTGGCTGGCAGCGCTAGCGGTTCTGTTAGCGGTGTGCTTGTATCTCTTTTTGGATACCCTCAAACCGAGAAAATTCCCTCCCGGCCCGAAATGGACACCGATTCTTGGCTGCGCAAAGGAAGTTTACAAGCTTCGAGAAAAAACCGGCTACCTGTACAAAGCCGTTAGAGAATTATCTCTGACCTACTGCAAGGAGACTCCAGTACTA…
>PB.26.4|Bomo_Chr1:1058653-1069797(+)|i3HQ_T02|c19472/f8p11/3304
ATTGCAATATCGGTTTTCACCGCGACCGATACAACGACAGTTTAAAATAACTTAAAAAAAAATACTATTCTCCTTTTTCCAGATGTGGCTGGCAGCGCTAGCGGTTCTGTTAGCGGTGTGCTTGTATCTCTTTTTGGATACCCTCAAACCGAGAAAATTCCCTCCCGGCCCGAAATGGACACCGATTCTTGGCTGCGCAAAGGAAGTTTACAAGCTTCGAGAAAAAACCGGCTACCTGTACAAAGCCGTTAGAGAATTATCTCTGACCTACTGCAAGGAGACTCCAGTACTAGGTTTGAGAATAGGGAAAGACCGAATCGTGATGGTGAATAGCTTGGAAGCAAACAAAGAGATGTTATTCAATGAGGACATCGACGGAAGACCGAAGGGAATCTTTTA…
>PB.27.1|Bomo_Chr1:1205321-1209581(-)|i2HQ_T02|c25444/f1p40/2261
AGTGCAGATAGTCACCACCGCTTCAAAATGAGGGTGCTCACTGCTACGATTTGGGTGGTGCTGGCCATCGCGGCATCGGTAGCCGTACCGATCCAGGACGTGTCAAGCGACACCGAGTTAACAAGGGAAAAACGTTCTCCTGGAGGATGGCACTCGCCACCGCCGGAAGGTGTTTGGAAGAAGAAACTCGTCTGGAAGGAAGAGTGGAAGCAGATCTGGAAAACCGAAAAAAAACTCGCCTGGAAATCTGAGTGGAAGAAAGAAAAAGAACCCGCCTGGAAAACTGAACAGGTACAACAGTGGAAAGAAGAACAGGTGCCAGCCTGGAAGGTAGTACAGAAACCTATTTGGAAAGAAGTGCAAGTACCGGTGTGGAAAGAAGTTCAAGTGCCTGATTGG…
>PB.27.2|Bomo_Chr1:1205323-1209581(-)|i3HQ_T02|c10427/f2p105/4244
agtgcaGATAGTCACCACCGCTTCAAATGAGGGTGCTCACTGCTACGGTGGGTTCAGTGATGTGATGTGATAGTGGTACTTTAAATGTCGCGTTAAAAAAATAGTGTCGAAATTAGCGGTTTTTTTAACCAAATATCGAACCCTAAAAGCGCAGTGCTAAATATAAATAAACCGTACTAAAATTAAAATAAATAAAAAAAAAAACGTATAAATCTCTGATTGTCCGTATGTCATCGCGTAATTTTCAAATTTAAACACTAATCCGTTAATTAATAATAAAAATATATGAGATACTATTTATATTTTGAACTGAAATTTATTGGACACTGAACATAAATTGTAATTTTGTTCATTGAAGTTAAAATTCCGAGATCCATAAATGCATCCATATAAATACGT…
>PB.28.1|Bomo_Chr1:1268985-1271742(+)|i0HQ_T02|c920/f2p3/957
AGTCGAACTCCGAGCGGTCTTGGAAGACATGCCGTGCCTTAAAATATTCACTAATTTGACAAACAGTTTCATACCCAATGATTTTGTTAATAAAATAATACCGGTCCTATCCAAGGCTGTGCAAAAATCACCTGAGAAATTTATATGCCTGATATCCCCGACTGTGCCTTATCGATAGGAGGCGAGTCGTCCACACCAGGCGCTGTCGCCACCCTGGAATCGATTGGTAACCTGGGCCCAAGCCAAAATAAAGTCATCGCCAAAGAAATATCAGATTTCGTCGAAAAGGAATTGGGAATCTCGAAAGACAGATTTTTCTTAACATTCTACGATTTGAAGAACTTTAATGTAGCTAAAGGAGGAATCACCGTCGATGTATTGGAACCTTGAAGTACATAT…
>PB.28.2|Bomo_Chr1:1332696-1337062(+)|i3HQ_T02|c1810/f6p3/3995
aAAACAAAGCAGAGAAAAGCAGCAAGCCGCCATAGCAATAGCACCTTCTGAATTTTCTGATTTCAGTCTCTTTGAGCTTTGATTTTAAGCTAGGTTCATTACATATAAATATCTAAGTTATAATTTTAAAATTTGAGCTGAACCTGGAGCCTAAGTCACACAACATACCCCTTTCTAGGTATTAATGCCTTAATCTTTGTGTTTATATTAAATAGTCACATCTCAAAATGCCTAAAAACATAACTAGTGAAGTGCGCGAAATAATATTAAAAGTGAAAGAGTTTATGGACGAAGAGAAACGAATGCAAGTTCCTATAATTCCTCTGAGTAAAGTTTATGTTCGAGTTTCGGCCGCCACAGGTGTTTCAGAGCGCACCGTTCTTAACATCGCGAGGGAAG…
>PB.28.3|Bomo_Chr1:1435508-1440099(+)|i1HQ_T02|c23979/f1p0/1741
AGTCGATTGCGAGCTGCGAGTCGCGACGTGCGTAGCGCCTGCGCACGGTACCCGAGCGCCCGATGTGCGGAGAGGGGCGCGGTGCCGGCGGGACCGGTCGCACGCCGACCTGCCGACCTTACCTACCGTTCACCACACGCACCTAGACTCCACAACTAAACTGTGCATCAACAAACATACGAAAGTGTTTCGTGATCGCAATGGACATTACGGATAAATGCATCCGATTCCCGCAATTGGAAACTGCATTCGCGACGTGAATCATGTTGGACCAAAACTCTTGTGGCACCGGGACACGCAGAAGGCACCAGCGGGTTCGTCGGTACCATGGCACAGGCGGCAGGCTCGCCGCCAAACACGCAGAATCTCAACAAACGCCAGCGTCTCTCGCGTCTCCTC…
>PB.28.4|Bomo_Chr1:1440812-1442953(+)|i2HQ_T02|c20623/f1p0/2141
AATCCAAAGACCGAAAGTTAAAGTTTTTATTTGGAAACCAAAGTTAATGGCTATATAATTAGGAAATCAAAACTAATCTTTATTAATATTAGTTTACATAATCAACGGAACACAATGAAATTAAGTAGAGTCTGAAAAAAAACTCACTCGTTTCGTTCTTTTGAATTGTTTTTTTTGTAATGTTCACATAGAATTGTTTATAACAACATTGTTGTATACATATAGACTTTTCAATGTTTGGAGTCTGGTAATGTTAAAGTTGATCTTCGTTGCCAGAATCGATTTTTCGAGACAGATCATTTTTATACCGCCTTCATAGGTATACGGCTGGCTTGGAAGTTGCTGGTTACCAACGGTCATGGACATCAACAATGTCGTAGGCACAAAAACGAAGCCACT…
>PB.28.5|Bomo_Chr1:1448764-1470064(+)|i2HQ_T02|c6885/f1p0/2284
GTCACTATCGCATTTCAGAATTGATTGAAACGCCCTCATTGAGGGAAATTAGAAGCTCCATTGTTGGATTCACATCAGTTATGCCTCCTGGTAACAGAAAAGAGAAAAAAAAAGACAACATGGATGAAGAAACTACAACAGTTATCACTATGGAAAGTGAAGACGAACCTGACACAGGGGTGACATACTTCGTAGACGAAGAAGGCAGGTACTATTACCAGCCCACTGGGAATAATCAGGACCTGGTTCCGCTGCAGACTGAAGCAACGGAAACCACAAATAAAGACTCTATTAGCGATGCTGCTGAAGATGTGCTGATGAGCAACGAATCCGAACAATACCAGACCGTGACTCTTGTTCCGTCAGAGAACAGCGGCGGTGAAGTCAGCTACGTCCTCG…
>PB.28.6|Bomo_Chr1:1448807-1469978(+)|i2HQ_T02|c19909/f1p1/2674
caCGTGGTGCAGTGAAGTCCAAAAGTGTTGAAATTTTCCGTGAAATCAAAAGATAACTGACGACATGAAGTGTCACTCCAGCGCCTCCTGTGAATTTCAACAATAGTTTCCTAGTGGCGTTATGCCTCCTGGTAACAGAAAAGAGAAAAAAAAAGACAACATGGATGAAGAAACTACAACAGTTATCACTATGGAAAGTGAAGACGAACCTGACACAGGGGTGACATACTTCGTAGACGAAGAAGGCAGGTACTATTACCAGCCCACTGGAATAATCAGGACCTGGTTCCGCTGCAGACTGAAGCAACGGAAACCACAAATAAAGACTCTATTAGCGATGCTGCTGAAGATGTGCTGATGAGCAACGAATCCGAACAATACCAGACCGTGACTCTTGTT…
>PB.28.7|Bomo_Chr1:1448933-1469687(+)|i2HQ_T02|c25568/f1p0/2392
ACAGACACGTGGTGCAGTGAAGTCCAAAAGTGTTGAAATTTTCCGTGAAATCAAAAGATAACTGACGACATGAAGTGTCACTCCAGCGCCTCCTGTGAATTTCAACAATAGTTTCCTAGTGGCGTTATGCCTCCTGGTAACAGAAAGAGAAAAAAAAAGACAACATGGATGAAGAAACTACAACAGTTATCACTATGGAAAGTGAAGACGAACCTGACACAGGGGTGACATACTTCGTAGACGAAGAAGGCAGGTACTATTACCAGCCCACTGGGAATAATCAGGACCTGGTTCCGCTGCAGACTGAAGCAACGGAAACCACAAATAAAGACTCTATTAGCGATGCTGCTGAAGATGTGCTGATGAGCAACGAATCCGAACAATACCAGACCGTGACTC…
>PB.28.8|Bomo_Chr1:1466220-1472884(+)|i3HQ_T02|c15458/f1p5/4064
tatcACAATCCTCACTATGTTGCCAAGCCACCAAAGGAGAAAACCCATTCTTGTCATGAATGTAAACGGAATTTTGCCCACAAAGGCAACTTGATTCGGCACCTGGCCACACACGATCCAGAATCTGGCCACCAGGAAAAGTTGCTTGCTCTGAAAATGGGACGTGAAAAGAAAATAAAGTACCTCAATGGACCAATAATCAAAGATAGTGAAAATGACGATCCTGATGTGATCCGTCTTGGACTCGGGACGACCGGTCTGAATTCTAACGATCTGAAACGAGGCGAGCTGGTAACCGTCGCTGACGGTGAAGGACAGCAGTATGTGGTGCTCGAGGTTATACAAATGGAAGATGGATCCGAGCAACAAATTGCTGTTATAACCCCTGATTATCTTGAA…
>PB.28.10|Bomo_Chr1:1470491-1473945(+)|i3HQ_T02|c19070/f1p4/3452
TAGATTTATATATTGGTATAGATTAGGAAGTTAGTGACCTATGCATCTACACGTATAGAATACCACGGAGCTTGAACAAAGCAGAGCTAGACGATGTCTCATGTCGAAAGTATACATATTAAATTTCTAGAAATTTCCTGAATTGAAAGGATTGAAAGGAGAATGAAATAAAGGATGAACAGTTGTATATGTATAGAAGCTCGTCATATTCAACGTAAGAAGCACGTTATTTCATAAACTTGCTTCGGGTTAAAAATAAATTGTATTCATGTAAGAGGGTGCTTTCAACATTATATACCCCTAATTTATTTCAAGTCAAAATCACTTTCGAAGATAGAAGTATAAAATTCAAAATTAAAGTTTAAGAATACATAATATATTATAAATGTTAGTACTTCG…
>PB.28.11|Bomo_Chr1:1486172-1518034(+)|i3LQ_T02|c13830/f1p0/3746
atcgacaaTTACGACCTTTGACTACGCTAGTTGAGGGGTTGGCGCATTTTGCCACAGAGAGGGTTCGACCGGTTCGTATGTTTCGTATCTTCTTGAATTCAAAAAGTTTTATTCTTAAAGAGATTGATAACTGATATGATAAAAGGCGGTACTCGCGTCATCGTAGTGTTTGTTGAATAGAAAATGCCCGGTACGAAATACAAGCAGCTGTGCACTAAGAGCGATGTTGATGAAGACGTGTTTACTAGCAAACCCAAGTCGAAATGGGGCGATGTGTGTCTGCAAAAAGGGCTCTTATCTCTGGGCCTCATCTTGCTTTATTTTTCTTTATCAATCGGCCTTACTTTCTACCAACGCTGGCTGCTAAGGGACTTCAAATACCCATTGACGGTGGTGATG…
>PB.29.1|Bomo_Chr1:1271063-1293316(-)|i3HQ_T02|c1711/f4p3/3402
ACTGACGGCTGGGACACGGACGGTTTTGGCACGTGATATGTCTGAAGGGAGCAATGCGGGCCTTGCGTATGGAGATAAGGACAGTTCCAGAAGTAGTAATACTCCGATCCAGTCTAAGACATCGGATGGACGATCTCCTCAACTTCTACCACCAATTGGGAAGGCAGAAATTGGTTTCTCAGGCACTCCGGCTTCGTTGAAGTCCCCGACGGAGACTAAAGCTCGATTTCACGCTGGTTGCGTGCCAAAGCAGTCAATATACATGGACTGGAATTCTGTACGTGCCGACAAGAAGAAACATTCAGATGCCGAAGAACAGGAAACAATCAGTCATTACCTGAATCGGAATAAGGATTATTTGGAAACATATATATTGGAATCGGTGCCGCAAGATGTCGT…
>PB.29.2|Bomo_Chr1:1281700-1282851(-)|i1HQ_T02|c35493/f1p0/1152
AATTCTAAACTGTCGTGAGATTTTGTATCCCGTTAATGTATGTTAGCTTACCAGTACAAATATAACGGTCTATGTCATTAATATGTTATTATTAGTACAAGCAGACAGACATACTGTTAACACAATCGTAAGTAGCTACCATCGCTTATCAAGGTCAACAGTGCAACCTAACCTAAATATCAACCCGTTGAGTTTCTCGCCGGATCGCGATTACGATCCGGCAGTAGATTCATTCGCGAAGCAGCTACTCTTGAGTTATTAGGTCTCCCTTGGAGGCGCTCGGGTAGCTGTTAGCAAATCTGGTCCCTCCTTGTGAAACTGGAAAAGCCTCCGGGCCACAAGTAATCCCTCAATCATAAAAAAGTCAACAGTGGCATTAGTACAAACTAGCCGATGTTA…
>PB.29.3|Bomo_Chr1:1287910-1560699(-)|i2HQ_T02|c3165/f2p16/2364
tTTTTTTTTTTTTTTTTTTTTTTTTTTTTTTTTTTTTTTTTTTTTTTTATTGCCTTTGTAGGCAGACGAGCATACGGCCCACCTGATGGTGAGTGGTTACCGTCGCCCATGGACTTCAGCAATGCCAGGGGCAGAGCCAAGCCGCTGCCTACCGCTGTTCGTTAGTCTCGCTAAAACTCGAGAACGACTGGACCGATTTGGCTAATTTTGGTCTTGAATTATTTGTGGAAGTCCAGAGAAAGTTTAAAAGGTTAATAAATATCAATATGCTCGGAATTAAATAAAAATAACAATTTTGTTTTTCCTTTGATGTCCCCTCCATCGGACGGGTTCCTTTTGTTTGTTTTAAGTTTATTTTATACAAAAATTTAGGTATTTTATTTAATGATTGAGACACTA…
>PB.29.4|Bomo_Chr1:1306421-1313425(-)|i2HQ_T02|c24962/f1p39/2160
ATAGAAAGTACTGACAACAGACCAAGTGTATTACTGAATCAGTCCAGCGGAAACAAGCAAGATGTACGCTAAAATCGCCCTCATCTCACTCGTGGTTGCCGTAGTGGTCGCATCCCCTACACCCGGAGGCGGCGGCGGACACAAACACGTGACCATCCACGTTCCCTACAAGATCCACACGATCCACCACCACCACGTGTCCAAGGTGCACGTTCCAGTGCACGTGCCTGTAATCAAGGAAGTCCAGGTCATCAAGGAGGTGCCCATCATCAAACACGTGCCGGTGCCCATCGTTAAGCACGTGCCTTTCCCCGTTGTGAAACACGTGGAAGTCGAGAAGAAGGTGATCGTGCCGGTCCACCATCACGAGCACCATGAGCACCATGAAGAGGAACAACA…
>PB.29.5|Bomo_Chr1:1327108-1330615(-)|i2HQ_T02|c8070/f3p1/2092
ACTCACGTCAACGTCAATTACTTAAGTCAAATAGCGTGCAAAATGCAAATTATTGCAAATAGCTTTAACAAAATTGGTGAAAATAAATAATAGCTGTATCCTAAAATTTCATTAAAGGAAACTAAATTAAATATCATAAAATGCCTAAAACAGAAGGATTGCATGAATTATATTATGAACATATTTGTTCCATTACTTCCAAGACCGATGTACTTGAATCAGATATTACTGGGAATGGCTTCGTCATAAATTTGAAAAGGAAATGGTGCGATTTGTTCTTACTTTCATATGAAGATAAAAGGACACGCAATTATTATACAAGTTCACATGCAATTAGATTAGAAAGATTAAGACAATTTCGTCATTGCATATATCGTATACATCCATTTAGTAAGTTTC…
>PB.29.6|Bomo_Chr1:1339953-1381354(-)|i3HQ_T02|c10552/f1p7/4437
aGTCACACGTACGAGAGAGATGTTTGCTTGTGTTGTCTCCGTGTATTCCTATCGATTTTTCATGATTTATTAGTGTTTAGTTGAATCTCGTTACTGCCGGAATCAGTCGTGTGTCTTGCGCCCCTCAGGTTGTGATTCTTCACGGTTTACGATGTCGACGAAATTGAAGAAGCTTTAGAACACATCAAAACAGCTCAGAAATACCTGAAGACGTCTGTGCTCCGCTGGAAACCGGACTTCGATTCGGCTGCCGATGAATTCTGTCAAGCAGCTCAGTGCTACCGTATCGCCCGGGACCTGAAGCAAGCCAGGGACTGCTACTACCGCGCTTCAGAGAGCTATAAGAAGAACAGGTCGTTCTTCCACGCGGCTAAAGCTTTGGAGCAAGCCCTGCTCGTC…
>PB.29.8|Bomo_Chr1:1478319-1483509(-)|i3HQ_T02|c8450/f1p3/3940
AGACGAAACTGAAACAAAGAAAAGTAGGTACAATCATGATTTAAAGAATCATTACATAAACCAGCCCAGCAACTTGAACAGTAATAGCGCATTTTACACATGGATTTATCACAAAAGCCAGATGATATAGCGTGACAAGATTCATATTGAAGAACTAAAAAGGTATTAAAATGAATGATTCAAGTTCATTCTCATCGCTGTTGGCTCTCGTAGACAATCATCTTTCACAATCAAATGTACCCGAAAAAGAATCGGTCAACCCGCAAGGACATTCAAGTAAGGCTATTGCTATACCACTGAATAATGGAATTCGCAAAGGTATGTCAGACTCACGGCTCTCTTCACCCAGTCAGAGATTTATTGAATCGCACTCTAGCATGTCGGAACCATAAGAAGAGA…
>PB.29.9|Bomo_Chr1:1480816-1483513(-)|i2LQ_T02|c23247/f1p1/2693
AAAACAGACGAAACTGAAACAAAGAAAAGTAGGTACAATCATGATTTAAAGAATCATTACATAAACCAGCCAGCAACTTGAACAGTAATAGCGCATTTTACACATGGATTTATCACAAAAGCCAGATGATATAGCGTGACAAGATTCATATTGAAGAACTAAAAAGGTATTAAAATGAATGATTCAAGTTCATTCTCATCGCTGTTGGCTCGTAGACAATCATCTTTCACAATCAAATGTACCCGAAAAAGAATCGGTCAACCCGCAAGACATTCAAGTAAGGCTATTGCTATACCACTGAATAATGGAATTCGCAAAGGTATGTCAGACTCACGGCTCTCTTCACCCAGTCAGAGATTTATTGAATCGCACTCTAGCATGTCGGTAAGCCCTATAAAA…
>PB.29.10|Bomo_Chr1:1514615-1518035(-)|i3HQ_T02|c11852/f2p4/3451
TTTTTTTTTTTTTTTTTTTTTTTTTTTTCGCAGAATATAAAATACACTTTATTTATATCAATTAACTGAATTTAATATTCAAATGTAAATGTAAATTAATACTACAATGACTAAATTTCACACAGCTTGTAATTTTTCAACTAAATAAATTCCTTCATAATGCTACATAGATGTAGCGTGTTTTTTTTTTTAAATCGTTACATAATTGCTTTATTCAAATCATTCTTAAGCACCACAAAAATATACAATCCACTAAGAGCTCGGGCGAACTAACAGAACATTTGTCTTTGGTTACTACATTGCTACCATACAACAAAATTTAAAAAAATACAATACTTACATCCCTATTTATCTTTGTGATAAGATATAAAAAAAAAATCAGAAGCTTAGAATATTTAT…
>PB.30.1|Bomo_Chr1:1653751-1668880(-)|i3LQ_T02|c6515/f1p0/3893
cACCTACGTTTACACGATCCATTCGTGATACTTTTCATCTTGCGGAAAACGAATTAGTACTGGAGTGTCGAATTCGAGGCCAACCTCTCCCAAAAATAACGTGGTTTAAAGATGACAAACAAATACCTTCTGACGGACGTTATCAAGCTTTCTATCTCGCTGATGGCGTGTGCAGACTCGCAATAGATAATCCAACTCCTGAAGATAGCGGAACATATACGTGCAAAGCTGAGAATTCGGTGTGGACTGATCAAATAACACATTTGTCAACTTTACCGGAAGGGAAAGTCAAGTAAGTCCTAATGTGGTAACAGCTGAAAAAACTAGAATTGCACGTCAATCGCTAGAGTCGCGACGTCCTCATTTCGGCAACGTTTTGACGGACTATCAAGTAGCTAG…
>PB.30.2|Bomo_Chr1:1653753-1665259(-)|i3LQ_T02|c18644/f1p0/3084
tcgacggaggaaacaactgggtgtctctcgcttggcccaagtccgaccccagacaacagctcagttagcgtacaaatcgaaagttggttgatcggcgcggagaggagcggggttgaacttggcacaccactgaactcatcgacgcatttaacttaaacaaggcgaagaataccactcaggtgactccgagaatcgttacggttggggtgaatcttcgcgacctcttcatcaatcggcgtcgtctggccgggacagaccggagttcgttgacatactgcctgggcagctaaagattggcaggagaaacggcgaacttgacctgtagcggaaaggcaagccggtgccaggtgtggttggataagaacggtcatgaggtcgagaggaagcggacgaatgacg…
>PB.31.1|Bomo_Chr1:1671539-1678937(-)|i3HQ_T02|c9886/f2p1/3896
tATGAAAAAATCAAATGCAACGGAAAAACTTGTAGATCAATTGAGTGAAAAAGTGCAATGTCGAAATGTTGTTGTAAATGAAAATGAAATTGTAATTTTTAATAAAAATGACTCGAAATCTACAACAGAGATAATTGGGGAGCTTACTAATGGACATACTGAAAAAATAGATAATAACAAGGATATAAACGTCGAATGTCCTAAAGAAGTGACAGCTAGTGAGGAGACTGAACTGCACAAAGATCTTTCTTTATTAGATCCACAGGAGGTTGTAGCGCCTGTTCCTCAAATTATCCAAGTAATTGAAAATGCGGAACCATTTGATGAGGTAGTTAGAATAAGTAAAGAAGAAGAATTCAAAAGAGGAAATGAAGATTTGTCTAAAGAACTTTGTACAGA…
>PB.32.1|Bomo_Chr1:1744723-1747345(-)|i2LQ_T02|c28591/f1p0/2640
gcacacgccgagccgcgcgcgcccgacaacactggagccctatggagcccccgtcgttccccgccggcggcctccagaccgtcagagcggctcccggtagcgtcgctaccctcactctgccgacgccggcgggcactccgcccttacactacagctggtgagtactatctctgtttaggtttagatcagcaccacgaatttttgattcccgaaattgtcgtttcaatagagaaacatccttgcgtgcattgaatagggagcaaaaattggttgcagcgcggcgccggtaaactttgtttgtttttcacatgtcgatgtataaatacagcatcaggaaacagcggacgcgtcggggacacttgtcttgtggttgcttcaaatgatataatatcgttggta…
>PB.33.1|Bomo_Chr1:1763928-1765333(-)|i1HQ_T02|c6869/f1p0/1406
TATTGAATATGTTTATTTTATTTTTTATTTCATCATACGTTTTATATTTTGCAAGTTATATCTTGAATCTAATGTTTACTATACTAAGATAATTTTTATATTTTATACCATATCGAATAAATAAAAGAAGTTTGAGGTTCAACATTAGAATCTCAGGTAATGAATGAATGATGAATGAATGATTTATTTTATTTCAGACAACAATAAGTCCATATGTGTACATAGTATCATTGAAATATACTTAACATTAACAAAACCAATCAAATAAAAAATATACATTTATTAAAAGTAGCTATCAGTGGAATACATTTCAAATATTCCATTCCACTGATACCTACATCGAACCAACCATTATTATTACTAATATTATTTACTCCGCAAGTGAACCATGGTACAATG…
>PB.34.1|Bomo_Chr1:1785417-1788982(-)|i3HQ_T02|c15037/f1p3/3505
GCTTTTTTGATTAAGCAGACCAGCATACGGTCCATCTGATGGTGAGCGATTACTGTTGCCAATGGACTCCAGCAATGTCAGGGGCAGAGCCAAGCCGCTGCGTACCGTTTAGTACTCTCCACAAACTTCGTTTGAAGAAAGACATGTCATAGCTCTCGGGAAACACCGTGGAAGGGAGCTCATTCCAAAGCCGGATGGTGCGTGGCAGAAAAGATCTCTGGAAACGCACTGTGGATGAACGTAGTGGCTCCAGGTAGTATGGATGAACTCTACTCCGGTGGCATGTATCTAGAATGCTCACGGGCCGTTTCCATTTCATACGTATTGTATATTTTAGCAGATATTAATTTTTAAAGTATAAAGCAATGTAGTCCAAATAGCTGCAATGTCCGGTGCAGT…
>PB.35.1|Bomo_Chr1:1803966-1816520(-)|i2HQ_T02|c28837/f1p0/2175
gacCTGAGCGGTTCTATTGAACACAGGTGGCAATGCGGCGCGATTACTACAGGACAAAGAAAAAGCACAACAAAACAGAAATTACGAAAAGAAACAAAACAAATAAATACTTGCAGGAAACCACTTTGTCGGCAGATGTACCACGAACACAGAAACAACAAAAGGAAACAAAACAAATAAAAAACTTCCAGAAAGAGCACTTAGTCGGCAGGTGTACCACAAACACAGGCCGCGCGAACAATGGCCGGGCTAAAAAAGCCGGGCGAACAAAGACCGGGCGATCGAGTGGACGATGAGCACGTCCGCACGTGACGGTGCCTCTATCGGAATGAGCACCGTCTCACCACCGGACCGGAGGAAGAAAATTGGTACCGACCTACCTGCCTGCGGGATTCGAAC…
>PB.36.1|Bomo_Chr1:1834783-1893166(+)|i3HQ_T02|c2173/f3p5/4120
CACTCATTCAGACAGAAGGTCCGACTCTGGTGAAATTGAATCATTTCTGTCGTTTACTCCGTTGGAAGTTCTCGTGTTACCGATTTCATACCTCGACATTGGTCTACACGCTTCTTGCAGAGTATCATCATCGGCTTCTCAATAGAAATAATTTTTCAGTGGAGTTAAAAACCGCGGGCTGAGCGGTATTCACCTTTGTTGAGATTCAGCGTGAGATGAAAAATTAGTTACGATGAATCCGAAGTTGAACAGCATTGAAGCCGAATATCTGGATATCATGCACAGGAATGGGTGGCCCCTGATTTATCAGAGGGTCGGTCAGGAGTGTCAAAAGCTCCCGTACACTTGTGTGGAGGCGAAGAGGCCTCACAACAAGGCGCTGAACCGCTACCGCGACGT…
>PB.36.3|Bomo_Chr1:1834802-1899752(+)|i3HQ_T02|c16157/f1p5/3107
CAGACAGAAGGTCCGACTCTGGTGAAATTGAATCATTTCTGTCGTTTACTCCGTTGGAAGTTCTCGTGTTACCGATTTCATACCTCGACATTGGTCTACACGCTTCTTGCAGAGTATCATCATCGGCTTCTCAATAGAAATAATTTTTCAGTGGAGTTAAAAACCGCGGGCTGAGCGGTATTCACCTTTGTTGAGATTCAGCGTGAGATGAAAAATTAGTTACGATGAATCCGAAGTTGAACAGCATTGAAGCCGAATATCTGGATATCATGCACAGGAATGGGTGGCCCCTGATTTATCAGAGGGTCGGTCAGGAGTGTCAAAAGCTCCCGTACACTTGTGTGGAGGCGAAGAGGCCTCACAACAAGGCGCTGAACCGCTACCGCGACGTGAACCCGT…
>PB.36.5|Bomo_Chr1:1895862-1899753(+)|i2LQ_T02|c30789/f1p3/2682
tgttagtgtatACAGTAAAAAAAAATCAACAAAATTAATACTTGAATATATTCGTAACGTCACGTTGTGTAGGTAGATTGTTAAAGCGGAGCCATTTTGGTTTTCATTACAGTTGACTATCATTTCTCGAATCTTCTTTCTGTTTTATGAATTGAATTTTGTTGACATAGCCATATGAGATTTTCGTCTTTAAATTGCATATCTGAATTAACGAGCTCACTGTTCACATGAGGTCGAATTGTAATTTTATTGTAAAACGGTCGCTTATACACGACCTTCGAATTGGAACTCATGACTGATTCGCGACAGACACAGATAGGGTAATGATAACTTTACCCTGAGGGCTCAGAACGGATGGAAAAAAAATTATGTTCTCCTAATTTTTTTCATACCTTTACT…
>PB.37.1|Bomo_Chr1:1895733-1899139(-)|i2LQ_T02|c19286/f1p1/2190
tACAACTTTCCATGGAATTATAGAACTTATTAATCATATTATGTACTGATGTATGTATATGAAAGAGCTGCTACATGCACACATTACATAAACGCGAGTTTGTTATTTAGGTCAATTAAATAAAGTGTAATGAATATGTAGTCTGAATTACGGAACGTCACTGGTTACACTTCCCACTGTGTTAAAATGCAAAAATTTTACAAAAAAACATTACATGTGGAAAATTAACAATTTAACACCTACTACAGCATCTTGCATGCAATGAGTTCTCATGTTATCTAACTATTAACGTTTAATTGTCGAAATGTATTTTAAACTCGACGAAATTTGGTAAGATTTGCAAATTTAAAGACTAAGTAGGATACGATATACTTTATTAAGTAAATGTATACTTTTTAA…
>PB.38.1|Bomo_Chr1:1900673-1903966(+)|i3HQ_T02|c1905/f8p8/3353
TTTTTTTTTTTTTTTTTTTTTTTTTTTTTATTACACATAATTCCATTTATTGAGTCATTGTTTTGCAATACAGTAAAAAATATATAAGATTCATGGAAATAAATGTACAATGGTGGCACTTCACTTGGCGTAGCATCTGCCAGTAGGTACAAGGTCAGATATTTGTTGTATTCACAAACGCTTCGTCCACACAAATTTAAAAGGCAAAAGGCCTTCCAAAGCTCTTGCAGTTGCAATTATTATCTACAGTTAACCAAAAAGGACTGTTATTTGCATTATTTACCATTAAACATTAACTACTGCTTCTCAGCTCATCTCTGTTTTAGGCATCAAAGCAAATATACAAATACGCAAACCCAAGTACCAGCATACGCAACAAATAAGTTATTCAACAAGACC…
>PB.39.1|Bomo_Chr1:1900592-1906353(-)|i3HQ_T02|c13752/f1p7/3396
ATAGGAGACTGGTTCTAAAGTTCAGTGTTTTATATTTATGGTTAATTTACACAGATGACTTGTTATAATTACTAAACCTTAGTGGTAAATCAATTTAACAGCTAAAGTATTCTGACCAATTCATAAATAATTTTTGTTAAAAAATGAGTAGCAAATTGTCGTTGCAAGAAGTGTACACTGCGTACAAGCGATGGGTGATCAGCAATCCGAGCGTGGTGACAGACGTCGAGACCGTTGCTACATGGACGTCGTATTTCGTGGCCGGTAAAATAAACAAATCCCCAATTATATCTGAAATGATATACTGCATGTCAAAGCTGTTATCATTGTATAATGATAGACTTATTCGAGACGCTTACGGTGCCGAAACTTCATCTTATGGACTTCGTGAACAGATTA…
>PB.39.2|Bomo_Chr1:1901928-1903982(-)|i2HQ_T02|c11528/f1p6/2055
ATGTGTCATTTTTGTCAACAAAGTAAACTGATAGGAGACTGGTTCTAAAGTTCAGTGTTTTATATTTATGGTTAATTTACACAGATGACTTGTTATAATTACTAAACCTTAGTGGTAAATCAATTTAACAGCTAAAGTATTCTGACCAATTCATAAATAATTTTTGTTAAAAAATGAGTAGCAAATTGTCGTTGCAAGAAGTGTACACTGCGTACAAGCGATGGGTGATCAGCAATCCGAGCGTGGTGACAGACGTCGAGACCGTTGCTACATGGACGTCGTATTTCGTGGCCGGTAAAATAAACAAATCCCCAATTATATCTGAAATGATATACTGCATGTCAAAGCTGTTATCATTGTATAATGATAGACTTATTCGAGACGCTTACGGTGCCGAAA…
>PB.40.1|Bomo_Chr1:1906383-1918890(+)|i3HQ_T02|c2240/f2p0/4250
ACTGATCAATAACTGCATTGTCGAAATGCGACTAGCTTGCAAATTTACGGAGTATTATTCAACGTATGTAAGAATATAATAACAGAATCAGTTCGCCACAATAGAAACATGAAGCAACTACAACATCTGCGTTCTTCTTGTCCAAAGAAACAAGCATATTAAATCCGCATTGATCCATCAAAATGAAGCCGAAAAACCGGCGAGTTCGGGCCCAGAGGAAGTTTGCACAAGGAGCTTACATCCCTCAGCTCAACCTGAGTACTGAACGTCGCCGGGACAATCAAAATAAAGAAGATCCACCACCCAGCTCTGTTGCTATGGTACATAGCAGTGTCGTCAACACATCAGCTAGGTCGCTTTTAGATATTGTCTCATTCAATAATGTGCATAGTCATGACC…
>PB.40.2|Bomo_Chr1:1906386-1907884(+)|i1HQ_T02|c20751/f1p0/1487
GATCAATAACTGCATTGTCGAAATGCGACTAGCTTGCAAATTTACGGAGTATTATTCAACGTATGTAAGAATATAATAACAGAATCAGTTCGCCACAATAGAAACATGAAGCAACTACAACATCTGCGTTCTTCTTGTCCAAAGAAACAAGCATATTAAATCCGCATTGATCCATCAAAATGAAGCCGAAAAAGTGAGTGAAGAATCTTTTTGTTTATCATTCTTATTTTGTTGTATCTATTACAATGCCAATATATTTTAAGCATATAAAAAAAGAGTTAAATAAAGGAATTAAGTATGTACCATTACGCTAAATACACGCGGTTTTGTGTTTATTAAACTTTAACTACCCACCTTCCAGAAACGAAATGGCTTTGTTAGCTGATCAATTAAAATACA…
>PB.41.1|Bomo_Chr1:1921543-1943888(+)|i3HQ_T02|c8157/f1p2/4181
AAACGGACATCTCGTGATAAAAGTTGCGAATACACTGAATCTGACCGCGATATTAATCGCGAACCAAACGGGGAGAACGCAAAACGAAAACAAATATGTTATCATAATGAGAGCACTGACAACACAGAACTCACATCAAGTGTCACTCGTGATTGCAGCGGCGATTTTAAAAAAATCAAATCGAAATAGTTTACGGGTCGTACGCGGCGAAATTGGAGCACCCACTTCAAATACTCGCGATCAAAGTGACTCTAATAAGAAGTCAGATCGCAGGTTTTCTGGCGACCAGAGTGGTGAGAACATAGTACGAACGCCGAGTACGTCCTGTGCTCACGGTGGTGAAGATTGTGTGTCAACACCAAGTACATCTAGACATCAAAGCGATGAGGATACGGAAAC…
>PB.42.1|Bomo_Chr1:1954390-1981191(-)|i3LQ_T02|c12569/f1p0/3374
ggcgtgggTCGCGGTGCGTATTTTTGTTAGCGTGGGTTGATTGTTTTATTTTAGATTTTTATCAATAATTTCTCATGGAAAATAGTTCTGCAGAAGTGAAATAAAATTACGGGACGCATTATGGTAAAAGAACTGGGCCAGAAGACAAAACAGAACTTAATATATAACTGTACGCAGTGAATAGCACCATGTCGCAACAGTACAGCCTGCGATGGAACAACCACCAGCCTAACTTCATATCCATGTTTACGACTCTTCTAAACACCGCAGACTCTGGTGGACGTGACCCTCGCTGCTGAAGGGAAGCACCTGCAGGCACACAAGGTAGTGCTGTCGGCATGCAGCACATACTTTCAGGCATTATTCGTGGATAACCCGTCCCGTCACCCGATAGTTATC…
>PB.42.2|Bomo_Chr1:1958786-1961639(-)|i2HQ_T02|c3818/f1p1/2851
AAGAACCAAATGGGGAAATGGATATTGAAAAAATATAATGAAGCCCTATGATATTCCTGAGAGCTTCTGTACAAGAGCTTATGACGTAAATTGTGACGTCATATGCTGCGATAGCGCGCTCTTCGTCTTAAAATATTTACAGCATACGTAATTTCTGATATAATTTTAAAACGCCTATGTGAAAGCCGTATTGCATCTTTTTGAAAATAAACATAAAGATACCAAAATATTGTCAAATCCAAAAGCCATTGAGCAGCAGTAATCACCCGTCGATAAATTATATGAGGTTTTCTTGTACATAAACGACTAAATCTTTACAAGCAGTATTGACTGATTTAATGTGCATTTATTGTGTATGAAATGCATAACGATAACAATACACTGTTTATTTACTTTAAG…
>PB.42.3|Bomo_Chr1:1962451-1981188(-)|i3LQ_T02|c3620/f1p0/3892
gtgggtcgcGGTGCGTATTTTGTTAGCGTGGGTTGATTGTTTTATTTTAGATTTTTATCAATAATTTCTCATGGAAAATAGTTCTGCAGAAGTGAAATAAAAATTACGGGACGCATTATGGTAAAAGACTGGGCCAGAAGACAAAACAGAACTTAATATATAACTGTACGCAGTGAATAGCACCATGTCGCAACAGTACAGCCTGCGATGGAACAACCACCAGCCTAACTTCATATCCATGTTTACGACTCTTCTAAACACGCAGACTCTGGTGGACGTGACCTCGCTGCTGAAGGGAAGCACCTGCAGGCACACAAGGTAGTGCTGTCGGCATGCAGCACATACTTTCAGGCATTATTCGTGGATAACCCGTCCCGTCACCCGATAGTTATCTTAAAG…
>PB.43.1|Bomo_Chr1:1983589-1996570(+)|i3HQ_T02|c6244/f1p3/3910
ACCTGCAAAGAAGGACAAAACGACTGTCCTAATTGTAGGAACTGGAGGCTTAGCCTTGTGGGCTCTACGCCTTGCCACGTACTATTTCAAGCGCGAAGAGTACAATGATCGCATTAGTATAGCTGTAGCTACGCTTAAGGATGAAGGATTTTTATTGGCGAAGGAGTGTGAGGAGGTCAACGTCGTGCAATGGAACGAAGATTTGTATGAGAAACAGTTGATAGAACGTACTACAGACGCGTGCGGTGGACCGGTCGATGTGGTACTCAACTTTGGCACCACTTCTCGATCTTTGCACCGTTCACTGCAGTGCTTGGCCCTGAAGGTGTGGTCCTCGTGACCGAAGATGTAGGCGAGAGACTCCTGTCCAAGTTCGCGAAGAAGGCTGAAGATCTCAGC…
>PB.43.2|Bomo_Chr1:1995065-1996513(+)|i1HQ_T02|c23382/f1p1/1347
AGAAGTAATTCGTAAAAGTCACTGTCTATTTTTTTTAGAATATGCATAATATCGTGATTGTGATTTTCAATGTGTTGTGATTATTGTTTTATGAAATATATTATTATTATTATGATAATAGTGTTTGTATTACTCGATTATATTCTTGTGTTACATCAAAGAATATAAAGTATTGACGTCATGACTTGAATTGTAATTGTTAAACGAGAAAGATCAACATTTGAATAGGTACCCATTGATTATTGTAATAGGATGTAAAGTTAATAATTCATGTGATTGCGCACAACATAGCATCAATACAGGCGACCTAGTTTTTAACTGAATTCCAATAAACGAATCTGTAATTTATTACGAGTGTGGACAAAGCCAACGCGCTCTAGATGTTCTAGCAAGGTTTCA…
>PB.44.1|Bomo_Chr1:1994183-1997253(-)|i3HQ_T02|c13855/f1p6/3103
ATTATTCAAAAACTTAAGCTATTTCCAAAATGAACGTTTCGAGGATGAAAATTCTTGTGAAATTAATATTCATAATTTCGAATGTAGACGCTAGGATATTCTGTGAAAAGAATAAAATGCCTCTAGAAGTCGGCGAGTGGCATAAAGATTACAAGCAAATGGATTCGGCTATTGTCGAGAACAGTCCCGTGACTATAAACGAGGGACAGCTGTACGTGTACGAGAATTACTTCCCGGGACACACGATCAAGTACATCCACGTCGACAATCTAGCGATCAGATCGTGCGGGGCCAGTGCGTCTATCAAAAACGGCGGTGTGGGAACGTCGTCGGTACTGATCGTGTTGCACGCAGACTCCAATCAGGAGATCAGATCGGTGATCGACATATGGGGGGTTA…
>PB.45.1|Bomo_Chr1:1997757-2000736(-)|i3HQ_T02|c16366/f1p3/3053
TTAGTCGGATACCATATTTAGATTTTTAGTATCACAACATCTTGTATAGTTTCTTGTTATTAAAAAAGTGGTGTACACTGTTTTCGTATTTATGTAGTTTTTTTTTTTAAGATTACATCATTAATTGACCTTTATAAAATAGTTTATGTTTGCGGACGCATCTTTCTTTCTCTTTATTTTGTATAGTTGAATTTGTAACGATATTATTGTTTTGAAGCGGGCGATTTGCTGACGCTGTTTATTGACATGGCACAATTATTATTAGACTAGGCGGGCACATTCGTTCACGTTGTCGCAATTTATAATATATTATTATAAAATATATTAATTGTTTATATACTTTTACGTGAATTGAAAGTTTTGTCTAAGTATATCTAGAAATAACAAAATGCACATATT…
>PB.46.1|Bomo_Chr1:2045914-2048713(-)|i2HQ_T02|c18394/f1p0/2800
CGGCTTTAGCAGAGAGTTACCTTGTGACTGTGCGAACTGTTAATGTGCTCATTTGTCATTCGTCTTTTATGTAAATGACGTGTGATAGTGGTAGCTAGTGGCTCTCGTAAATCAGACAAAATTATAATTTTGTACTCAAAATGGATAAAGCTATTGTGAATGTGAGATTTAAAGCAGCAGTGACTATTATTCTATTAGTATTCTTGGTCAACCGAGGCTCTCAAGGTTAGTTTATTCCAACTTAATTACTAAAACAGTTCATAAATCACACAATATCTTTAATGCTCGTAATATATTTTACTTAACGGTAGAAAAATAATTAAATGGTAATGATCACCCGTTTCTCGAAAGTTTCACGGATTCGATACGACCAGTGGATTAAAAAAAATTCTAGGTCAG…
>PB.47.1|Bomo_Chr1:2052155-2062366(+)|i3HQ_T02|c18989/f1p4/3833
ATGGTATGGTAATGATTATTGGGGCGTTTATAGCCTTTTATTTGCTCGCGATTTTAGAGAAATTCGTTTTGAAAGATAAACCAAAAAAGGGCTGTTTTATCAACGTCAAAACACTTTTTACTGGTGGTAGGACCTCTTGTGAGTCCGTGCGGGTAGGTACCACCACCCTGCCTATTTCTGCCGTGAAGTAGTAATGCGTTTCGGTTTGAAGGGTGGAGCAGCCGCTGTAACTAACTATACTTGTGACCTTAGAACTTATATCTCAAGGTGGGTGGCGCATTTACGTTGCATTACGCATTACGTTACTCTAGTAACCACTTAACACCAGGTGCGCTGCGAGCTCGTCAGACCATATAAGCAATAAATAAATAAATAATGTTATAGTCTTTATAGAGTAAA…
>PB.47.2|Bomo_Chr1:2052191-2053308(+)|i1HQ_T02|c9688/f2p0/1117
ATTTTTAGTTTATTTGATGTGATTTGGAGTTTATCATAAAAACTTTATTCACAATTATCATAAATACTGTGTATTACTATTTTTAAAAGCTGGATCCCTGATGAGTCTCAGCACAGAAGACATAGAAAAATGGACGAGAGACGGAAGAAACAAAGGTAGGAAGTTTAACAGGCGATGCACCATATTCTATACTCTACAACCTAGGTATAATTTATTGATTTGTGAAAATTTAGACTTCGTTTGCGCACTGGTGGCCGTACTTATATTTGAGACAATTGTTCCGGTACATTCGCGTCGGTTTCCGTTCTTAATAGTAAAAGAGCACCATTTGACATTACCTAAAATATGTTAGGTAATAATAATATTTTTTCGAAGAAGTGGATTGCATTTGTTATTACA…
>PB.47.3|Bomo_Chr1:2052326-2269009(+)|i2HQ_T02|c8519/f1p1/2666
GACGAGAGACGGAAGAAACAAAGAGCTTGAAATGTCACCGAGCTGTTCGAGTTTCGAAGTCCTGGATCCACATGATCCTGTGATCAGTCGGTTAGCCACACAGCTCTTTAAAAAAACAACTGACTACCTTCAGGCTGAAATGGTTGCTGGACAGGAACACTACATGCTGCTTGAGGAGATCAACAGACTCGCGATCACCAAGTACGCAGATCTAAGGAGCCTAGCCGCGAACCTGAACAAGACCCTTAATGAATACAACGAGATGTGAGCGGCGTTACGTCATCAGCGGGCGGCAGCGTGACCCACAAACCGAAGGAGGCTCATTTACCGCACGAAACTGTAGTCCCACGGGGATGATCGCCGGAAACGATGCGGCGGCAACATCTGAAACACACGAAG…
>PB.48.1|Bomo_Chr1:2064498-2066994(-)|i2LQ_T02|c28313/f1p0/2498
cATTTCATACTGTAACATGAGGCATGTGCTCGAGACGTCGCGTTCAGTTTTATTCCTCCGATATGTATTTTATTCCGATTTTTTACTGGTAGTAGGACCTCTTGTGAGTCCGCGCGGGTAGGTACCACAACCCTGCCTATTTCTGCCTTGAAGCAGTAATGCGTTTCGGTTTGAAGGGCGGGGCAGCCGTTGTAACTATACTGAAACCTCAAAACTCATATCTCAAGTTGGGTGGCGGTATTTACGTCGTAGATGTTTATAGGCTCCGGTAACCACTTAACACCAGGTGGGCTGTGACCTCGTCCACCCATCTATGCAATAAAATATAATAAAATATGTATTCCTATCAATTCCAAGAGCAGTCAGATCTATCGCTAATAATAACTCAAATATTACCAA…
>PB.49.1|Bomo_Chr1:2275267-2276839(+)|i1LQ_T02|c18655/f1p3/1653
attcatttcaaatttttgggacgacaaaatccccagggttttttttttttttttttttttttttttttttttttttttttttttttttttttttttgggggggaaaaggcagcgttTTTTTCTCAAAATAAAAGTTCGTGTAATTTGAAGAATTAATATTGAAATAAAACAAAATGCGTGAGTGCATATCTATCCACGCGGGCCAGGCTGGTGTGCAAATCGGCAACGCGTGTTGGGAGCTGTATTGTCTCGAACATGGCATCCAACCAGACGGGCAGATGCCCTCGGACAAAACCGTCGGCGGCGGAGACGATTCCTTCAACACATTCTTCAGCGAAACAGGAGCCGGTAAACATGTTCCTAGAGCAGTATTCATAGATCTAGAACCAACAGTAGTGG…
>PB.50.1|Bomo_Chr1:2275273-2288344(-)|i1HQ_T02|c22752/f1p10/1597
TTTTTTTTTTTTTTTTTTTTTTTTTTTTTTTGAAAATACACTTGTACATTTTATTGACTAAAACCATAACGTAACATAACAATGAAAAATAACCATAACGAAAAACACACTCTAGACCTAAGCAAAATCCAAAGACATCCTAAAAAATAAATAGTAAAGTTAATATTCCTCGCCGCCTTCTCCCTCGCCCTCACCGGAATCCATTCCCACCTCTTCGTAGTCTTTCTCGAGGGCGGCCAGATCCTCACGGGCTTCTGAAAACTCGCCTTCCTCCATCCCCTCTCCCACGTACCAATGCACGAATGCACGCTTGGCATACATCAAATCAAACTTGTGGTTGAGGCGAGACCACGCCTCTGCTATGGCAGTAGTATTGGACAGCATGCACACGGCGCGCTG…
>PB.51.1|Bomo_Chr1:2291387-2292948(+)|i1LQ_T02|c4189/f1p0/1058
cacttgcagcgaaagcgctaatgctaaaacgaagcctaccaatatcagattgcccaaatccaaatgtcaacctggtgactataaccaggcgtccaggtcttgtaactgctgccctgaaaatcaagtggaaacgttctctatacatcgaagccaatgaagtctactggtgtaggttgttctccaccggtttcaagggggaacttagccgtacttcctcctagagcaaattgcgggattaccatcttgctgtaatgaaaacttaccaacttttaaagaacagcagataattttaaataaaaacggattatgtgaaaaataatatgccaaaggagaaaaagctgtgcgcgtgtaaattgaaagataaaacaattaaatttgaatctccgtgtctgtgcggcg…
>PB.52.1|Bomo_Chr1:2293347-2312849(+)|i3LQ_T02|c8430/f1p1/4171
cccattgacCTGTCAATTCGTCTAGCTTGTTAGACATATTAGGATTAATTAAATTTGATATTAAATACTACTTGTTTCAGTTAAGAAAGCGAATAAAACATGCTCAACGGCAAGTCGTAGCGTCCACTGCCAGTTCTAGTAACCGTGGAAAGGTCTCAAGAAGGAAGAACCTCTGGTCTCTGAAGATGAGGTAGTAATGATTCAACTACTTCCAATCCACCAGCTGAACAGTCAAAACCTTCAACACCGGAGCCTGAAGAATGTACCACTAATTACTGAGGAACTACTGAAGACTTTCTACAAGACTCCTGGTGTTTTGATGATAGCCGGTCTGGTGTCATGGGATCTTACCGCAGGAGGGACAACAATCCAACCAAACGTACCCACCCGAACCTTTAT…
>PB.53.1|Bomo_Chr1:2315553-2372358(+)|i2HQ_T02|c24266/f1p0/2034
AGAAAAGAAGCAATGGTCGGTTGCGTCGCACGGGGAGTGTTTATAAAATTTTAGTTTCATATCAGTTGAATAAAATTCGGCTTCGGTGTTGCTGTGAAGAGACTAAGTTCAAGTCCCATTCCCGCTTCGAGGAGGTAAAAGGAAATAATCCATCAATCGCATGCACCACAAAAATGAATACGGGGCCGACTCCGCCGGAGTGCGCGCTCGCCGCCGAAATGTTCGACCATTTCTGCTCGGCGGGCACAATGAAACAGATCCTTGGCCTTCATCGGGAGATTTGCGCTACATTGAACCTCATACCTACTAGACTTCCGGACTTTTATCCTAAGCTAAAGGCGAAGCTAGCGAGTTCGTGGAAAGCTCAGGCACTGTTCAAAAAGTTTGATGCCCGGGCCA…
>PB.54.1|Bomo_Chr1:2388851-2399862(+)|i3HQ_T02|c6001/f1p3/3609
aactTTCCACAGATCGAATTCCCGCAACTTGGAGTCCCCACGAAGCGGTGACGTATCGATGTCGATCAACTTGAGCTCGGCAAGTTCCATATCACCAATGAGTCCCGTGCTGGCGCAGGACACAACTGATAAAGTACAAGAGATAAAGCGAGAAAGAGAGGAACAGACCGAGCTGGTGAGACGACTGGTCCTGGAGAGACTCGGCAGCGGTCCTCGTGCGAATAGGAAATGCAACCGAAGAATACGTGCATCGCCTACATGCAGCATGTCTCCACCCGTACCTCCTCCGCCGGTATTGCCGGAGCCTCCACCGCCGCCACCACCCCCGAGACCTTCTCCTCCCCTTATGCCCATACAAGTCACCCCTTCATTCTCCGACCCAGAACTCGCGAGGGAAAG…
>PB.55.1|Bomo_Chr1:2400491-2401772(+)|i1HQ_T02|c31318/f1p0/1300
atTCTGGAACGTGCTTTACTCGCAGTAGAGTTATTAATTAGTAAATTATCACGTTAAATCCTAAAGGTTATCCTTTTTTTGTGGCCGATAACTGAATTGGTGTCTATAATGACTATCCCACCCTTCAATCCGGAACGCATGGTCATTTCTCAGTATAGTGCTAAGTAGTAGACAGTTATGGCTTTATTCCTACCTAATCGCTGGTAGCCTAAGAGGCTATTTCAACTACGCGCGGATTGGTAGGTATGCAGTGCTTCGCTGAATCTATTGAGAAATTTCCGACCATTAAGAAAATCCGACGAGAAAGCTGAGAAACTCAGTGGAGTGTGTCAACGTGTTAGGTTGTATGTCGAACTCTCACACGAGAACAGTGACCGGTGGGGTGCCTAAAACTTCTAA…
>PB.56.1|Bomo_Chr1:2402604-2477299(-)|i3HQ_T02|c1723/f3p1/4382
CTGTGCCGAAGTAAGCTCAGTCGAATCACGACAGCCGCGCCGTCGCACGCGCCATGCAACCTGACGCGTCCCCGCGAGTGTTATAACGGTACCAAGTTAGTGTGAATTACGATGGATGTGCTGTACTTGATTGTCATCTTGCTGCAAGGCTATGTATCGGCAGCTTGTAACTTCCCGGGAGCGCCGGCCCATTGCCACGTGACGTTCTCCAACGACAGCCTGACAGAAGGCACCTCTGCCTGGTACGAATGTGATCGAGGCTTCGAACTGCTCGGTCCCTCTAGGAGGGTGTGTACGAGAGATGGAACGTGGATTCCTGAGGGAATACCGTTTTGCGTTCTAAACGTGGCAGCCGGGAAGGCACCAATGCAAATTTCAACGGAAGACAGTGGAGTACCA…
>PB.56.2|Bomo_Chr1:2402626-2406257(-)|i2LQ_T02|c27688/f1p0/2358
catcctcgttagaagcggtcgcaagcgtccgccgcccgcagtaagggagctgccctcgcgttggtacacgctactggcgctgcccttccccgaccagcatgtcgggaggcgagagttcgtcaggacgcacagacacgcgcaccgcgccggacacttctccaaccctttatagcgagaagcacaacaaaggcaagaggtacaggcaccacgtatccccggactgcaacaccgtcgcttccctggactcctcatcgtcggagtccaggagtggcctcaaacaggtactaccgccaggcttgggaggagctgcagcgaggccaccggggctaagcacggtcacaggagacatgaaagggaagcaccgaaggatgggtctgagttggttgtgtccgacgtgca…
>PB.57.1|Bomo_Chr1:2483610-2504122(+)|i3HQ_T02|c13490/f1p1/4090
attcaTTCATGTTGTCATTCTTCATTCTTTTATGTATTTTATTAAGTTTGTTTTTTAATTTCAAAAATAAAATTTTCAAGTAATTGTTTGTATGTAAGAAGATAAATAGTATAAAAACGAGTGCCTGAGTAGTAAACATAGCAATATGAGTAGTCTTAGTCTACCCGAAAATTGTTCGAAACAATGGGAAATACTGCTCTTACTTATTTCTTCGGAGGAAAAAAAAAATAGACAGGACTGGCGATTCGGAAATAGATACAATGAACTATTTTTACAAAAACGAGGGAATTCGGCAAATTCTCCTTCAATGGTTAAACCAAATGAAAGCGACATATGCAAAAAAAAGAAGTGAATCTGACACAGCTACAAAATGTGATGAAATAGCATTACTATGGAGAC…
>PB.57.2|Bomo_Chr1:2483653-2508268(+)|i3HQ_T02|c7128/f1p1/4495
AAGTTTGTTTTTTAATTTCAAAAATAAAATTTTCAAGTAATTGTTTGTATGTAAGAAGATAAATAGTATAAAAACGAGTGCCTGAGTAGTAAACATAGCAATATGAGTAGTCTTAGTCTACCCGAAAATTGTTCGAAACAATGGGAAATACTGCTCTTACTTATTTCTTCGGAGGAAAAAAAAATAGACAGGACTGGCGATTCGGAAATAGATACAATGAACTATTTTTACAAAAACGAGGGAATTCGGCAAATTCTCCTTCAATGGTTAAACCAAATGAAAGCGACATATGCAAAAAAAAGAAGTGAATCTGACACAGCTACAAAATGTGATGAAATAGCATTACTATGGAGACAAAAAGGAAATGACAAGTTCCGATCTAACAATATTGAAGCAAGT…
>PB.58.1|Bomo_Chr1:2513418-2516643(+)|i3LQ_T02|c18375/f1p0/3301
tttttttttttttTTTTTTTTTTTTTTTTTATTTTTTTAATTTTTAAATATTTCTTTTTATTTTTTGAAAAAATTATAATACGTGAATTTCTCCGCAAAACGACCGTAGCAATGCGATCGCGCTGGTCGCCCTACAAGGAAACGTTTACTGAATAATAATGCGGATTTCTTGGTTTCCATTCAAATCCACATGCCTCTTTATAAATCGGTCTTATGAGGAATTAAAAAAGTTCGACAAAAGCACGAATTCTTCAAAACAAACGATTCAAATTGACGTAAACTCCTTAAACGTTTCCTCATACGAGAAATTCATTTTAAAATAATACCAAAAAAAGAAAATTAAAATATATTTACAGTACTACCAAATAATAGTTTTAACTATAAAATTAAAGACACTTT…
>PB.59.1|Bomo_Chr1:2510260-2517365(-)|i3LQ_T02|c14826/f1p0/4256
ggtACGAGACCTTAGCCGGTAACAATTTTACTGCAGGTCTGTGAACTATGCGGGCTATTTAACGTGCAGTATCGTGTTGGAATTTTCGTATTTCAATAATTATTTTGAGCGAGTGAAATTTGTAGCCTATGATTATTTTTGAGTGCTCGTATTCATATGTGTATGATTTTAGGTTGGCAGGTCAGAATTGGGGGCTGACGACTTGTCGTTACGTGTTTTGGATTTTTTTTCTCGGGTCGTACGATCGACGATTGTCATGGGGGGTCATAGGGGAGAGTGGGTTGCGCGGAATTAATACTGGTCGGTTTTGTTTGTTGTTGGTCATGTTCGTACACATCCAGGTCGACGTCGTTTTATGTTAGAGATGCGCAAATATTGTCCGATTCCCGATTAGGTTCG…
>PB.60.1|Bomo_Chr1:2517541-2531684(+)|i3HQ_T02|c4808/f1p3/3190
tttTTTTTTTTTTTTTTTTTTTTTTTTTTTTTCGTTTTTAATGACTTATGCAATAGGATAATTGATGTTAAAATGATTAAAGTAATGTGATGATGATCGAGTGAAATTAAAACAAATGTAAAAATAATAATTAAAAAGTAAAAAAGAATTTAAAAAAAAGAAAAGAATTAGGCAACATTTAGAAATATTTCAAATTTTCATTCCTTTTTTGGTCTGCTCTTTAGTTAGACAGACATTTATGTTCATGAAAATATTTACTAATAGCGAAAATCGATTACTTTTATACTTAATCGAGGAATAAATGTAACTATGAAGAAGCTATACTATATCTATATAATTAGGTATTACTACTATTAATTTTATACTGTTTGTTATCTTAGATTGCAAGCATTTTGAATT…
>PB.61.1|Bomo_Chr1:2517564-2524932(-)|i2HQ_T02|c23901/f1p3/2156
ACTTTCTTTTTCAACGTGGACGCGCGGAGTCTACTTGTCTCGTATATTTAAAGAACTTTTTTGTTAAAAAAAACAAAGTTTTGTCAAAGATTTTCGTATAATAATTAATCTGCCATATTCGACTTCGGATTCGATTGTGTCGGTCCACCTCTTGCGTCGTCTCCGTATGGGTTTTAGGCCACCACGTGGTATGTTGAACTACCACGTGGCGGCCGGCATGAAGACTGTGGGCATATCCGCTGCCGGTGGCGTCGCTGAGGCGACGGTTGACGAGATCATCGACGGCTACAGCAAGTACGATATGCATGAGTTGGGCGTCAATCGTTTCCTTGGACTGCACAACAACAAGAGATTCCTTAGAGACCGCGTTAAGGAGGTTCCAGGCGTTCATTACGGCCT…
>PB.61.2|Bomo_Chr1:2517564-2531772(-)|i3HQ_T02|c2472/f6p4/3246
aatGTCTACCTTTGTCAGCTTAAAGTCAAAACAAATGTCATTTATTTTACTTTTTGCGGATATTTTTAGATATTTTACTTATTTTTCCATGTACTCTCGTGAATAAGGGTTGTATAATATATTGCAACTAAAAAAAAACATGTTGGGAGGCTGTCTGAAAGGTGGCATTGACAAGTGTAATTTGTATAGAGTTGCCGGTGTCCTCAATAGGCGGTTTTCGAGCCGCTTAGATGCATTGGACTACGAAGAAAAATTAGAAGATTGCTTGTCAGTACTACCATCCAAAGCAAAGGTGGTAATATGCGGCGGGGGTGTAATGGGGGCGGCTGTCGCGTACCACCTGGCCAACCGGGGGTGGGGTGACAGAACCGTAGTCGTCGAGAAAGAAAAAGTGGGTGC…
>PB.62.1|Bomo_Chr1:2544492-2549418(-)|i3LQ_T02|c15967/f1p1/4151
aattttccaatgtttctcctgaaaaattacataatttgcataagtgacgttatcggcaccgtaggtatatgtgcgatatgtttaagcaatttatattgtgttccgtgttcaatttatatgtgtgtaatgaccattttattaatatctaatatcttgtagtattcttgtccgtacctcgattgcattttactggtggtaggacctcttgtgagtccgcacgggtaggtaccaccaccctacttatttctgccgtgaagcagtaatgcgtttcggtttgaagggtggggcagccgttgtaactatacttgagactttcgaacttatatctcaaggtggtggcgtatttacgttgtagatgtcttgtgggctccagtaaccacttaacaccatgtgggatgt…
>PB.62.2|Bomo_Chr1:2544810-2548882(-)|i3LQ_T02|c14015/f1p2/4101
tttaacaaaatgtggtgaatgttttccttaaaataaaacggctgcgataattttgggtgtgacgtgtaacttgcacctggctagtgtgtatgcaagaatgtgcaattatgtacgaatatataatacgaacttttaaattgttctttactggtggtaggacctcttaagagtccacgcgggtaggtaccaccaccctacttatttctgccgtgaagcagtaatgcgtttcggtttgaagggtggggcagccgttgtaactatacttgagactttcgaacttatatctcaaggtggtggcgtatttacgttgtagatgtctgtgggctccagtaaccacttaacaccatgtggatgtgagctcgtcaccatataagcaataaaaaaaaattgtggtactta…
>PB.62.3|Bomo_Chr1:2548986-2551017(-)|i1LQ_T02|c29786/f1p0/1878
aggtatagttaaaaacaccatattgtaccgatttcgtaacgtaatgtagaattcgacaaattatacactctaaccagttcacggcgtatttacttaccgagggatcctttgtttcaatttgaattgtattgaattattttgttactttaattctatgaaacgtaacgtggttttaggttgtaaacttcttgcgaataaattctttacacaaaggttttagtgctatcgcctttcgttagttgttttttttcatacgtagacgaatatggcgaatgtcattaacaattacagtgaatccgtgtgcttagtgcgagttttttaacgttctcgttaacgtaaaagctagctcatatttgtatggattggatcgtttgcctacgtttgccgctaggggcgctg…
>PB.62.4|Bomo_Chr1:2548989-2550231(-)|i1HQ_T02|c23558/f1p0/1243
CAGGTTTGAATATTCGAGAGTTTACTCTGTAATTTCTCGTTAGTCAGAAAAACAAATCAAACGACTTTGTATATCTAGCAATGATTAATTTCGGAGAATTACAGAGACACATATTCTAATAGAGGCGTTAAAATTTAATTTAAAAAAATATTGCAAAGTAATCGTTATAATTTGATTAACATTTTCTAGTTTTCCTCAATTGCGCGGCGGATTCGTTTATTATATTGATCTTTGCAAAATATTATCTAAATCAAACTGCCCAATTAAATCTCGAATCTTCTTTGTTACGAAACAAAAGTATGAAAAACAAAAATGTCTTTGAAAATGTACTTGTCTTTTCATACTTCATACCAGTAAAACATCCTAAAAAGTTTTTACGTGATTTGAAAATTCTGGTAA…
>PB.63.1|Bomo_Chr1:2598187-2604968(+)|i2HQ_T02|c6943/f3p2/2706
AGACTTAGACGCCTAGTGCCCAGCCTAGGTGCCCTGATTCCGAATCAATTTTCTTCAGGACCGGGCGCGAGCTACACTGCTGCTACGTTGCTTCGAAGACCGACGCCTTGAGAAGGTATATCAAGCCGTTCGGAGCGTACGTGCGGAAGAAGAGAAGCACTTGATTAGATTGAGGCGTCAAATAACCTCGGCCAGCCATCGTGGCATATCCACGGCCATCGAACCTGTACTCTTGAGGGCCAGACTGCGAGGAGATCAATTTATCCCTGGGTTCTGTGGAGTTACCTGTCAACGATGACTTGGTACCAGCGGTTGTCGGCAACCATCTTGTCAATGGAGACCCTCGCCGGATCCTGGCCAGGTTCGGAGCTGTCCCCGATGTCCATCACTACATACGGG…
>PB.64.1|Bomo_Chr1:2591796-2605484(-)|i3HQ_T02|c2022/f2p4/3622
caccTTCAGCGTCATGTCACATCTAGGACCCGAGCTCGCGACCAGCAAGGACTGGGCCCAGACCCTGCCCAAGCTGGCTGACGAGGGCCAGAAAATGACTTCGAATGTTGAGAGCCACCTTAAAAACATCAATGACATGGAGCCGCAAATCTCGTCATCGTATCACACCGTGAAGATGCGTCAAGAAGATTTGGAGAGACGACGTCGAGACGCAGACGAAAAACTTCAGAAACTTAAGGACTTAGTCGAACAGGCGCGTACGGTAGCTAATCGCATTCAAGTTGGAGTGACGTTTGATCGGTGGTCGACATTGCAACCCCGCCTACCGGATACGGTCGATGAGATGTCAACCTCCACGCACGTGTCGGCATACTTCCGAACAAAGGAAAAGGATGGCTT…
>PB.65.1|Bomo_Chr1:2606952-2611473(+)|i3LQ_T02|c15785/f1p2/3616
TATAAAGTCACATAATAAAGCTCTACAGGCTGGTCGGAATGGTGACAGAAGAAGGAATTCTTTCGAATAGAATACCGGCAAAGGAACGGGAACAAAAACAAAACTATTTAATTAAAATATTTTTACATACATACATATTAGACAAAACTAATTAATTAAAATATTTTTTTTACTACTCTACTTTTTTTTTTTAATATTAGGTATTCATTGAAGAATCGTAATCTCTTAATCTTTTACATGTTCTTCTTTTACAATTTCCGACGCGTCCAAATACAGAACGGGTATTCGAGGGCGCCGGTGTCCGTTCGTAATAAAAAGAATAGTGCAACTCACGAGTTTGGTAACGTTAGCCACAGCATCCTCCGCTTCTTTAGCTGCCTCCTTCGCCTTGTTGATCTC…
>PB.66.1|Bomo_Chr1:2608053-2617483(-)|i3HQ_T02|c14673/f1p5/3247
TTTTTTTTTTTTTTTTTTTTTTTTTTCAATATTGATTTTAACATTTTACACAGATAATGTACACAAGTTTATCATATTACATAAATAGTGTTACATTGCTGGCGTTTTCTTTACAATTACATATTTCACCTTTATAGTTAGTTTTAGTTAAAAGTGTATGTTGTTATATTAAAATATAAGTGACGTAATATGTTCAGTTTAATTCAGAATTAAAATAAGAATAATTTTTTTAATATTTATGTATGGTTGTACTCTGTGTCTTTTGTGTCGTGGGCACTTAAATATATTTATTTATACTATAGATTTAGTTTTATTTAAGTAAAAATGCAACACTGTTGTTTTAAGTATTTTTCATATATTTTTATTGTTTTTTTGGATGGATTATTAATAAGCATATAA…
>PB.67.1|Bomo_Chr1:2659667-2694314(-)|i3LQ_T02|c9227/f1p0/4237
gaccaAATAGGCGGCGTTCTCGAACTTGAGCAAAGAGCGTGGTATTCTGAAGCTGGAGCCTCGACCGAAACTCTCAGGCGAAGCCAAAATGGAGTTGTCACCAATGGTTTCGTCTGATCATCCTCCGACCTCGCCGCAGCCTTCAATAGACCGGTTATCGGTGACGTGGGCGGACCCTGGTAAACATGACATCCTCGGGAGTTAACCTATTCCATCTGCCCTCAGAGACACCCATCACTGAGGTTAGGTTTTCGCCAACAGTGGAGACGGCTCTGATGATGAGACTTATTCCGCGAGCCTGAGCGCAGTACTACGGCAGCGCCGCGCCAGCGTGAGGAGGTCCCGTAAGGGTCGCACCAGGAGACCATCGTCACCATTCATGAACGACGAGAGCAGGCC…
>PB.68.1|Bomo_Chr1:2702569-2729795(+)|i3HQ_T02|c11895/f3p7/4084
tacaacaaagcggtgtcGGGTACCTGATCAACTTCAAGTTGGAAACGGCCAAGATTGGCAGAGAGAAAGGGGCGGCTCCAGCTAACTGGGTGGAGAAATGCTCGTGTCCCAAAGCCTATGTTGGGGACTACTGTGAAGAGTGCGCACCAGGGTTCAAGCACGAGCCTGCCAACGGCGGACCGTACTCGACTTGCATACCTTGCGATTGTAACGGACATGCCCATATTTGTGACACCGCGACTGGATTCTGTATCTGTAAGCACAATACGACCGGTAGCAACTGTGAGCTCTGCGCGAAAGGTTTCTACGGGAATGCTATCGCTGGAACTCCAGACGACTGTAAGCCTTGTCCCTGTCCGAAGGACAGTGGTTGCATCCAACTCATGGACCAGAGCATCG…
>PB.68.2|Bomo_Chr1:2713296-2715121(+)|i1LQ_T02|c26776/f1p0/1824
GGCCCTCATCGCAGGAGCCTTCGTACTCTACACAGCCGCCGACTTGACCCTTAATCCTATAGACAATACTAATGGCATCCTTTTGTTAAAACAAGGACAAATTTTGAAGCAGATAGACACTTTTAGTCTGGCCTGCCTATATAACGTATCGTATTTACATGAAACAAGCTTAAAGCTTATGTCTTTATATGCCAGTACTAAAGCTGCTGAAGGTAACGAAGACCTGCATAGAGCATATAAGGATCAAATAGAAAATAGTTTACATTTAATAGGGAAGAAGTTAGCATTTATTGCACCGCACCATAGATTTAGACGTGGCTTAATTAACGGTTTAGGTTCAGTAGTTAAAACTATTACAGGTAATCTGGATTATGAAGACGCTATTAAGTTTGAAAATGA…
>PB.68.3|Bomo_Chr1:2720323-2729795(+)|i2HQ_T02|c34505/f3p7/2152
ATGAATAGAACGATTGATGAGAAATCAGCAGAGCTGGACCGTTTGATAGCTGAGAACGAAGACACCCTTCACAATTTAGAGGATGGCATAAGGCGCGGTCGGGACTTGCTGGAACAAGGTCACGACAGGCAGGAGGAACTCAACGATCTCCTCGCTAAGCTGGATGAGCTGCAGGCGCAAGCTAAAAACGATGTGGAACTCACGAAAGCCACGTTGACAGCCGCAAATGAGATTTACAAGACTTTAAAAGAGTTCAGTGATCAAGTGACCGAGTCGCACAAGCAAGCGATCCAAGCCACGATGGACGTGCCGGCCGTCCAAGAGAAGGTAGCGGCGGCCGAGGAGAGCATCAACAGCATCACCGAGGAGTTGGTCGCCGCCAGTGACAAGGCGAAGGAG…
>PB.69.1|Bomo_Chr1:2904307-2909308(+)|i2HQ_T02|c1855/f26p15/2691
AGCGTAACAAATTCTATACCATGGCAACATGCAAATAATATTTCAAAATGGCCTACATTGCTGTGTTGACAAAATAAGAAAGGAATTGAGAAAGAAGCATTAACAGTACCTAAGCTATTAAAAGTAATAGTTAAAAAATTTGTGATCTTTTATTGAATTTTATAAAATGTATCTGAAATATATTATTTTAGTGTTTCTTGGAACGTGCATCTTCTTTGTGTCTGGCACTTTTGAGAACAAACGTTGCAAGTGTGTGTGTCCGAGCCCCGCAGCTGTCTTCAATAACACTGCTGACACAGGACGCAGTCCGTTTATCGACAATGTGCCTCCTAATAAATGCAACTGTGAAGGCCTAGTGCTACCCCGAATTGGAGACCAACTCAAAGATCGTGCTCAAGA…
>PB.69.2|Bomo_Chr1:2904343-2909436(+)|i2HQ_T02|c18207/f1p11/2769
ATTGCTGTGTTGACAAAATAAGAAAGGAATTGAGAAAGAAGCATTAACAGTACCTAAGCTATTAAAAGTAATAGTTAAAAAATTTGTGATCTTTTATTGAATTTTATAAAATGTATCTGAAATATATTATTTTAGTGTTTCTTGGAACGTGCATCTTCTTTGTGTCTTGTTTTGTGAACAGGCACTTTTGAGAACAAACGTTGCAAGTGTGTGTGTCCGAGCCCCGCAGCTGTCTTCAATAACACTGCTGACACAGGACGCAGTCCGTTTATCGACAATGTGCCTCCTAATAAATGCAACTGTGAAGGCCTAGTGCTACCCCGAATTGGAGACCAACTCAAAGATCGTGCTCAAGAATTTTGTCCCCGTTGTCAGTGCAAATATGAGAACAGAAACATC…
>PB.69.3|Bomo_Chr1:2904356-2909306(+)|i3LQ_T02|c16224/f1p9/3620
ggcctacattgctgtgttgacaaaataagaaaggaattgagAAAGAAGCATTAACAGTACCCTAAGCTATTAAAAGTAATAGTTAAAAAATTTGTGATCTTTTATTGAATTTTATaaaatgtatctgaaatatattattttagtgtttcttggaacgtgcatcttctttgtgtctgtaagtatagtgtatcaagtaaagaacggatcgtaaagtttagcactattgccaaggtttattgtactaactttaactcaaactattatcttctcaaagataatttttaaatacaggcgccattcacagagactttatactcactacctattagactaattattttaactgacgtagactagtgcatacagaaattggagttctagaagctagatagctagggc…
>PB.69.4|Bomo_Chr1:2905870-2909302(+)|i3HQ_T02|c12883/f1p14/3432
TTTCCTGATTTGTTTGGATCCTCTAATCAACAAGCGAGCCATGGCATCATATCAGGAGCATACCAATGAGGATGTAAGTATGTTTGTCACAAGTATTCTAATATAAAAACAAAATTTGTGATTTAAGACACATTCTATATCAGGTAGGTAACACAGCATGAAATTTTACTAAATGTAAACATTTATTAATAGAAGTCTTTGAATATAGCTAGAAATATATTTTCTTATTGTTTTTAAAAATATATATCTGGCATTGAGCCTTGGTTGCTCACAGCGGGTCTAGTGGATTCAACGTCAATCAAATAACAATGGAGAGGGCTTGGTGGTTTTCTGCATGACCAATCAGGAATGAGTACATTCGCATGAAGTGGGTAGGTCACGCTGTTTATAGAACAGATG…
>PB.70.1|Bomo_Chr1:2904352-2909311(-)|i2HQ_T02|c24799/f1p2/2698
tttttttttttTTTTTTTTTTTTTTTTTTTTTTTTTTTAGCTTTTACATTATTTTATTATAATTTTACACCGTTTAAAAACAATAAATTACAGTAATATAACAATCAAAAATAATTTTAATAAAAACCATTTATACAGATGACATCTTTAAAATAGATCAAATAGTTCCATTTTATTTTAATACTATGAAAACGAAGAACTAATTTAATACTTAACGATTACAAAACTTAACTACTTCTGAGTTTAAAATAAACATTATTTGTATGAATCTTGTAAATCCATTTTGTCTTGCAATGATTTTAAATATCATGTTTTACTGTTATGTATAATTAACAGCAAATGTGATAAAAATAATTATTTCACTTTAACATTAAAATGATTTAGAGACTATTTAGTACC…
>PB.71.1|Bomo_Chr1:2911010-2914512(+)|i3HQ_T02|c10854/f1p1/3542
tTTTTTTTTTTTTTTTTTTTTTTTTTTTTAACTTTATTAACATTTAAAATAATTGTTCGTGGTTTCAATTGTCTATTTAGACTTAAGAAAACAAATATAGATGTTGTATAATATGATTGGTACAAGAATCGTAAATTTTAGCCGTCGAGTACATATATAAAACAAGACTAAGTTATCAGTGTACGCAAACCAAACATGAACAAGGCACATTGTTCATTAATATCAAAAACGTATGAAAAGACGTTGAACTGCTCGCTGCAAAAAAACTACAGGTAACCTTATAACGCGGTTCAAACTTTAACATTAAAACAAAAATTGCCCAAAAACCCCTTTACATTTTTTTATTGCCGTTGTAGTCAGACTAGCATACGGCCCACCTGATGGTGAGTGGTTACCGTC…
>PB.72.1|Bomo_Chr1:2911006-2914400(-)|i3HQ_T02|c2159/f2p1/3388
taACTTTTTTGTAATAAAATCTTTTGTTTAATGCAATGTTTTCGAGTATGTTCTAAGCAATAGTTTATTGACCTCGTCGAAACAGTATACGTAAAATAAAAAAGTAATGTGAGTATATTTGTATGACTTTTTGTATGAAGTCTTGCAACACCATATAAGTTGTATGATTTGGAGGGATAACGTTTTTTCCCGTGTACTGAATTGTATTATTGCGTATTATACACAAATCCATCACACAAAAAACTCATATTTTGCTTAAAATGCAGGCAAATGACGAGTTACAGATACCCTTGCACTATATTTTATTGTATATTTTACAGATTACATAAAAACCATGATACATATGTACATAATTATATCGAGTTGTGAAAGGCTTTTTGGGTTAAGTAATATTTTTGC…
>PB.72.2|Bomo_Chr1:2914481-2926978(-)|i2HQ_T02|c13614/f1p0/2423
ATGCAGGGTGAAGATGTCGAAGACTGAAAGGGTATATATATATATTTACTAAACATAAAATGACAGAGCATATATTCTTGTATTAATCTCGTGAATTATATATATTCTTTACAAATGTAAACCTGTTATCGTTTAGTAATATAATATTGTAGTTATAAATCGAGAGAAAAAGAAAAACTAACAAAATAGTAGAGTAGAATAGAGTATGCTTTGTTGTAAACGAAAATGAACACGAATGAAAAAATATTGAAAAGTACATGGCCAGTTTCTTCCAGAGAACGATCAGGCGGAATAATTTAAGTTTTTGCTTTTATTCGCTCGGTATGTATGTATCTATGTTTGTATCTATAGGAATCTTTTGAACGTTTACGAGCGCGGCGTTTGGAACACCGTCGAAAT…
>PB.72.3|Bomo_Chr1:2925536-2926962(-)|i1HQ_T02|c18346/f1p0/1427
ATGTTGATTAAATCATAGACCTTGAATGAATTATCGGCCGCTGTCAAATTTGTAGACGTACTTGTTGAATATTGTTTAAACTTAGAAAAATTAAGATAAATCTGTGTTAAATATGTAACGAACGACTTCAGGGCTTCCTTATATATTACAGAATATCGTACATGAAATGTATTTTTGAAGTGAGAAGTGGAAGATGGAGTTGAATATATACATATGTTTCGTTTTAATTTTTTCGCCTGTATTGGTAAGAACTACTGTTGTGATCAGTTTCATCTCAAATATTATTTATTATAGTAATAAATATAAAAAATTTAGTTGTACTTTAGTAGTAGTAGTTGTAAGGTTAAACAAAATTTCAGTTTAATAGAATATCCTAAATGCTTCGATCAGATTTTATGT…
>PB.73.1|Bomo_Chr1:2932738-2936277(+)|i3LQ_T02|c16859/f1p0/3574
gtttcagatttttatgtcattacactataaagcgtactaccatgttagtcatacatatatatatatcggtaattgaaataattaatagcgcctttaaaacatgccaaaataaaaccctcacccacttacggaaaaaaatcgataatgaactaggagacccattgtcgtatcaagtggaagctgtgatacggaaaaacgacacaatgctaagtttaacaaaaatgtatcgcagttagacgtcgcacttcgttattacttatttgtttgagacgttaacgtacatattataacaatttgaggaaaactaaactcggttaatatttgtagtcaaaactagaaaatatatagtttgttATATTTTTTTTTTTTCTATAATACAATTGGCAGATATATCGGTAA…
>PB.74.1|Bomo_Chr1:2944873-2948262(+)|i3LQ_T02|c16450/f1p0/3376
ttcgttatGAAAACCATTTGGAAGTAATTTAAAAATGAGTACTTTATTTATTTTTTGGTTACAACCTGTCCTGTTTATACGATAGCATAGAAATAAGAATTTCTCGATAATTCATACTTTATTGCAACCCTTGTTTCAGTAACGGAATTTGATTAGAACAGGCACTCGCAAAATTATCCGCGGAGACCGGTGAGCTTAGTAGGAAATTCGATTTATGGCGCATCTAGTATCAACATCAAAGACCTAATGCAATATGAAAATAACAAAAATTTCCGCCCCGATCCATGCTTTGAAATATATTTCCGTTTTCTTCAAACGGGCCAAGATGCAAAAATGTATCTCCATAATTAAAAAGAAATCTTACAACAACAGGAAAAGTACAGACGGAGAACTTTTTTT…
>PB.75.1|Bomo_Chr1:2990744-3001156(+)|i3LQ_T02|c8455/f1p0/3303
acagttGCTGGAAGTAATAATTATTATCAGTTACACACTCAATGAAGAATCTTTAAATTCAAATCAAATTCAAATTAATTTAATAATTTAATAATTCAATAATTTTTGTATTTCATTATTTAGGAGGAAAATTATGAATTATTAAAAGCAATTAAATGATGTATTGCACAGATAATAACAAACACTGAGTGATAATATTATGCTCATTGGAACTCTAGGAATCTAATAGATAACAAATATTGCTTATGTTGAGTTTCCAAAACAACTATTTATTGACTATATGAAGTTATTGTTATTATGTTGTACAATTAGTGTTAATGAATTAGGTCAATCATCACCGCAAGCCCGTACGACACCGACACCTACCCAGGGGAGGTACAAGATGGCTATGTGTAAGGA…
>PB.76.1|Bomo_Chr1:3001770-3006069(+)|i3LQ_T02|c14988/f1p0/3580
aATAGAATTATTTCAACATACAAGTGTTTCTTTGTGATTCTTACTTTGTAGTTCTTAGCTCCCGGTCTTCAGTTTTTTGGAACGATCATATACACTCTGTATACAACAGTATGGATAATGCATGCAGAGACCTAATATTGTACTTTTTTTAAGCTTAATGACCCATTAAAATATCTGTATGTACATAATAATATATATTTTTGTTTGTTTCTTGTTAGTTGTGTTCTTGTATATGTCATTGTGTAAAATTGTTTTATAGATTCTAATACAAAATAATAGGCTTTTCTTGTTTTATAAGTTGTAAGATGGAAAAACAACGTACACAAACAATATTTAATAATAATTGACTTTATTAAATTTTGTTATTTTAAAAATTATCAATATTAATTTTAGGTAAAA…
>PB.76.3|Bomo_Chr1:3002870-3006069(+)|i2HQ_T02|c24302/f1p1/2470
TAAAATTAAAATAATTGGTTTATTTATTTATTGTTGTGATTATCTGTGGGCGCGTATCCGTCACCCTGGAGTTACGATAGGTGTATTTTTTATTTCACAGAAAGAACATTATTTATGTTTTTTTTTTAAATATACTGTTGTTGTATAAATGTTCCATCTCTACGTTTTTAAAAGTGTGTATGATATGCGGTTTTGTATTCGTACTTACTGACTTATGAAATGCGCTTATGAGTCACGGCGTGACGCATTTGAGGCTTTGTGTCTGAAAAGCTTGAACATAACAATTTTTTTAAACGTATTTATTAGTCTTGAACGCACGAAGCCGACAAATGTGTGACGTTGGAATGACGTTAGTAGAATTAGGATGTGTGATTAGATCAGTGTATCGGAATGAATTCT…
>PB.77.1|Bomo_Chr1:3011460-3028621(+)|i3HQ_T02|c2172/f5p4/3584
ACCCACACGTGTGCTCCGATCACATTATTTAGAATAGTTTTAGCAAAAATAATATCATTTAACCTGCGGACAGCTTCAGAGAAAGGTGGCATAAAAATGCTGTCGTTCGGATTATGGTATTTCGTGATTGCTGCTGCTTCAACGGCCGCAGACACGGAAGTTGTGGTTCTTCGAGCCGTACGTGGTAGGAATGCTCGTCTCCCTTGCGGCCAGGGTAAAGTGTTCCTTGACGGGCCCGATTCTTACGTTTTGTGGGTGAAGAACGAGAGAGACGTCTTGTATCGGTTCCCGAATAATGAAACTGATAATAGGGCCTTCGCGTCGGACCGCGTGTACGGTACCACTTGTGAATCTGGTTCGTGTCATGACGGCACAGCACTCCTCCTGAAGCACGTGAGC…
>PB.77.2|Bomo_Chr1:3015730-3028619(+)|i3HQ_T02|c11265/f4p4/3447
CAACGGCCGCAGACACGGAAGTTGTGGTTCTTCGAGCCGTACGTGGTAGGAATGCTCGTCTCCCTTGCGGCCAGGGTAAAGTGTTCCTTGACGGGCCCGATTCTTACGTTTTGTGGGTGAAGAACGAGAGAGACGTCTTGTATCGGTTCCCGAATAATGAAACTGATAATAGGGCCTTCGCGTCGGACCGCGTGTACGGTACCACTTGTGAATCTGGTTCGTGTCATGACGGCACAGCACTCCTCCTGAAGCACGTGAGCGACGATGACGCCGGGACGTACCGCTGCCGTGTCCACTACCAGGCTTCGCCATCAGTCGACCACGTTGTTGACCTGAAACTTGTTGATTCGCCTGGAGCTCCGAAGATATACAATGAAAATAACGAGCTGATCAAACTTG…
>PB.78.1|Bomo_Chr1:3029436-3114111(+)|i3LQ_T02|c16064/f1p0/4412
gggggtCGCCAGTCTCGCCGCGAGATCATGGTGCGTGTGTGTATTTCGTGAAATAGAATTCAGTGTTTTTATTATATTTGGAACATGTTTAAACTAAATAGAATGACTGATTACGAGCGCATTAAGAACTGTGCTCCAGCGGGCGGTGCTCTGGAGATCCTGACTTCCCAGCGAATCAGACTTCGGTCTTCTATTACCAGACGCCGCCGTTCAATTTCGTCTGGAAACGCGCCAAAGAAATATACACCAGTCCGACTTTGTCTTAGACAATGCGAGACTTTTGATGTGATACCTGGAAAATTAGGAGACAAATGGCTGGTCTCGTGCTCGGGTATGTACCTGTGCAAAGGTTCTTCTACGAGTGGTTCCGGCAGATCAGCGCATGATACATCACGCAGG…
>PB.78.2|Bomo_Chr1:3056971-3110262(+)|i3LQ_T02|c18842/f1p0/4319
tatcaacgcagagtacatgggcaaagaaatatacaccagtccgacgtttgtcttagacaaaatgcgagacttttgatgtgatacctggaaaaattaggagacaaatggctggtctcgtgcctcggggtattgtacctgtgcaaaggtctcttctaccgagtggttccggcagatcagcgcatggatacatcatacgcaggcgtatcaggtttcgactgtggtggtgcggtcagtggctagaagtccttgtagatgaccgcctcccgactgtgaatggggaaactggctttcttacagaccagtcaaacggatcagctttggccagctctcctagaaaaagctagccaaattgcacggctcatacgaagcgttaaagtatggtagtttgttggacggatt…
>PB.78.3|Bomo_Chr1:3120956-3124387(+)|i3LQ_T02|c12054/f1p0/3442
TTTTTTTTTTTTTTTTTTTTTTTTTTCTTATATTTAAACGCATCGGGAAACGTAACTAATATGTAACAATGGAATAAAGTATTTAATAGAAGTAACAAGACATTCAATCATCTAATAGAAATAACAACATTCTTAAAAATTAATGCGACATCTACCACGCCTACATAAACGGGTTATCCTTATTTTTATTCCAACGAAGTTTCCGCATAACATCCTGTCATTTAGTTGGTAATATGACCTATCTCAAGTAAATGAAACTTCTATTCATTTACATATATTAACTTCATAAACGGCTAAATCTAACAATTATGAAAAAAATATATTACTAAAACACATCGATGCGGAGACAAGCTATATCAAGATCCATCGAGAAGTGGGTAGTTAAGCTATATAGTATTG…
>PB.79.1|Bomo_Chr1:3110258-3120773(-)|i3HQ_T02|c13930/f1p9/4486
AACATTGTTATCGACGTTGTCAGGTTTATGCGCCGTAATAAATTTAAGTTATATAAGTTTTAGGATAAGCGTTGTATATATTCCGATGGTCGTCATACCAATCGGCAACGAGCATACATGCAATAAATAGTTAAAGATTTGATGCGTGTACTATGGATGCCCATAGTGCTACTTAATTTAAGAAACTTATTTAGAATAGCCTGAAGCTAGATGTGCTGTATGAAAAACTCTAAAGTTACGGTTACATTGTTCGTGTAGTTAATGAACAATTTTACTAATACTAATATTCAACAGGCTAAAGACATGATATCACCGTGGAATACATTTAATCCAATTTCTCGAGTTATGACCATTTTGCAGCTGAAATATCTGGTTGCTTATTTTGCGAAATTATTGTCA…
>PB.79.2|Bomo_Chr1:3114732-3126576(-)|i3HQ_T02|c5925/f1p1/3528
atATGTATTATTTTGTACAAAACATATATTATTGAACAGTTATTAAATACAGATGTTTAAATAAAAATTCGGTCTTGTAAATAAACTTGTACAGTATTAGTTTATAACCCAAACAGCGCGACAGTACATATATTCCGTATTTACTTCGACTTAAAGAATTAATCATGTTATAATATATTCATTCTGTATGATAAAAAAAAACCTTATATATTTTTATATTGATATGATTATAATAGTAGATTTTGTATAAATAATCAGCAGAACAGTAACATTCAGTAGTGAAAACCGAAATCAGCACTCTATATTTATAGTATGTACATATTATTTTAGACCACTTGTAAAGATTAATAAATAGCCTAATAGTATTTACTTATATGAAGATAACTTTTATGTAAAAAC…
>PB.79.3|Bomo_Chr1:3115807-3120415(-)|i2HQ_T02|c18232/f1p3/2213
ATCGTTAGTTGTTAATGAACATTGTTATCGACGTTGTCAGGTTTATGCGCCGTAATAAATTTAAGTTATATAAGTTTTAGGATAAGCGTTGTATATATTCCGATGGTCGTCATACCAATCGGCAACGAGCATACATGCAATAAATAGTTAAAGATTTGATGCGTGTACTATGGATGCCCATAGTGCTACTTAATTTAAGAAACTTATTTAGAATAGCCTGAAGCTAGATGTGCTGTATGAAAAACTCTAAAGTTACGGTTACATTGTTCGTGTAGTTAATGAACAATTTTACTAATACTAATATTCAACAGGCTAAAAGACATGATATCACCGTGGAATACATTTAATCCAATTTCTCGAGTTATGACCATTTTGCAGCTGAAATATCTGGTTGCTTAT…
>PB.79.4|Bomo_Chr1:3120971-3124666(-)|i3HQ_T02|c4120/f1p0/3693
cACATTCGGCCTTTTGTAACAGACCGATCGAAACGGTAAGGATGTTATTAAGAGATGCGGAGTAATGACGGCATTGATGACGTATTGTATACGTATATGGTTTAATTTTTTTTTTTCAATCGTGAACTATTCCTTCTCCCCTCATATTGTAAAGATTACGAAATTTTGTTAGTACTCATTGATATAAATAGTTCCGGAATCTCCCCTTTGTTTAACAGTGTTGGTGTTAACTGTTGAGAGTTTGTTACAACGTTACGTTACGTTTTTTTTTTTTTTTTTTTACGAAAATGACGTGTTGCCTTGTATTCGTTGATATTGTAAATGTTTATATCTTCCACCACCAAGAATTCACACAGTCAGTCTTGACCAGCAGTCGGCACCGCAAACTGAAACACTAAA…
>PB.80.1|Bomo_Chr1:3167338-3171593(-)|i3LQ_T02|c16602/f1p1/4250
tcatcCCTTCATACAAGAAAAAACTTATGTAGCCCAAGCTAAAAGCCCATGTGAACACCAAAAAGCGAAACCATTAAATTGACGTTAGAAATTAATGCCACATAAATAAATATATACAAGTTTTGGTTCGAATTCAACATTCAACTCAGAGAAGATGTTGCTTGAAGAACAGTGTTTGTGTGTTTGATGACTTTTTGAATAAGCGTTACATGAAGTCCTGCGATTGGTAGATTAAAGCACTTTTACATACGATTTTGATCTCTTTTTTTTGTTTTTTCTTCTTTTACAAGCTAAAATCTTTGTGATAAAGATAAAATGGTAATCTATTTTTTTATTGCTTTATAACTATCTAAATATTACATAAAAGGAAAGTAGGTACATATATGTTTGTACTGTATG…
>PB.81.1|Bomo_Chr1:3191791-3194176(+)|i2LQ_T02|c23553/f1p0/2212
atacACCGTAAGAGAATACAAAACTAAACATCATTGCTTGACTTTCTGTGGTTTAGGAGTATGAGAATAGAAGTAATAGTGTTCTGTGTATGAGAATACTCAATACAGACAGAAAGTTGTTTTAAAAAATTGTCCGTCGAGTTTCTGTGTTCAATTTCATTGTTTTGTTTTCAGTTATTTAGTGAGTGTACGTCTGCGCAGAAATACCAAAAGCTGCATAGCTTTTTAGACTGGACTGCGTTGCAAATAAGGATGGCCACTGCTCGTGGCTTCTTCTTCGACGACGAGACGGGCGAGTTGGTCACTTACGGTGTGAACGAAGAAACTGGCGAGCCGATGGTTAATAATCCAACGGTGTCCTTTTTTGGAACACCTCGGCCCATTCCACCGATGGAGACT…
>PB.82.1|Bomo_Chr1:3195357-3197934(+)|i2HQ_T02|c23387/f1p3/2576
ttttTTTTTTTTTGTTATGTCATATCATCGGCCTTCAAACACACACGGAACAATTCGTAAATTTCCTTGTCTTTGGACTAAACGTAGACTACGAATAGAGGTAATAAAATTATATAAAAAAAATTATATTAGGTAAGTTCGATTTATATTCCGGTTATTCGTAAAATAAGTATACATAAAATAGCAAATGTACGATAAAAAGTACACGGACAAAACTCGCGCATGTGATAACAGAAGTAGTATGTACTGGTCAAGAATGAACAAATGTTCTGAGACTAGGGTAGGTATGTGTTGTGTTCTCTACACTCAAATTCCGTTTTAACTGAATTACTGTCTTGTTTCGATTGCATCTTAATTCCGAGGTGACAATCACCCGCTCTTACCCTCGGTCGGACTTAA…
>PB.83.1|Bomo_Chr1:3201310-3212719(-)|i3HQ_T02|c5055/f2p9/3674
atattgtgGCTGATATATTTTACTGTATAACTTAGATTCTCTTCTCATTTTAAAAGCTTAGCGTATTTATGATATCTTAGCTCAGCGATGTCAAGCATGTGCAAAAGTGGTGCTGAACTCCGATGCCGAAGACGAATCGGAGATATATGCAGCGAAATTACTGGAAGTCATGGTGCTTCAGTGCGCTGGGAAGATAGATAATTGTCTACCATCATTTGTGGAGCTTGTACTCAATAGGTTGACCAGAAAAGTAAAGACCTCTGAACTCAGGACCATGCTGCTTCAGGTCCTCATAGCTATCCTGTACAGCAATCCTCAATTGCTGTTTTCTATCCTGGACAAGCTTCAGGAGGCGGTGCCTAATGCGTCCATTACCCAGCATTTCATAAAACAATGGAT…
>PB.83.2|Bomo_Chr1:3203601-3232518(-)|i3HQ_T02|c18595/f1p6/3546
ttttTTTTTTTTTTTTTTTTTTTTTTTTCACTTCCACGCCCGGTGCGGTGGCTCGTGCCCCGCTGTGAGACAAAAGTAATTTTCAAGTAATTTAATGTACAATCCACAAATATGGATACCAGAAAGTTAATTGAAATATTACGCGCCACTATTGATCCTAATCAACGCAACAAGCAGAAGAGCAACTTTCCCAGATTCATAAGATAATCGGATTCGCTCCAGCTCTACTGCAAGTTGTTATGCAAAATGATGTCAACATACCAGTGCGCCAAGCTGGTGTCGTCTATCTCAAGAACTTGATCACGTCAGGATGGCAAGATAAAGAGCGTGAAGAGGGCGAACCAATCCCATTTAACATCCACGAGCAGGATCGCGCTATGATTAGAGACATCATAGTAG…
>PB.84.1|Bomo_Chr1:3235238-3276505(+)|i3HQ_T02|c6275/f1p4/3838
GTCACAAAAAAAATTCATGTTAGGACCAAATATTACGATGAAAAAAAATTTGTATGTTTAAAGAGAACGTAGATATTTTTTTAAAAATGAAAATATAACTGAAAATATAGTACAATTATGATAATAGAATTAAATAAGAACAGAAATTTTCGGTTACAATATGTATTATAAAGATATTGTAGGAGTACAATAATTATATATCCCAATAATTACTATCACAAATGTTCGAAGTCGAACTGTTATACGGCCGATATTGGTCAGAGTGTAGTTTATTGATTAAAGAAAATATATCTTAAATTAGACGTGTGATGAGTGAAAGATGAGGTATAACAAGCAGGAGCTGGTGGCCCTGGCCTCGCAGACGTCGCAGAACTTCGACCGCGAGGGTGTGCTAGTCAT…
>PB.84.2|Bomo_Chr1:3242646-3244230(+)|i1HQ_T02|c25987/f1p4/1583
TAAGTGGTGGTGTCCCTCTCGCACATTTTACAAACAAAAAGCAGTGTTGCTAGCTTAGAGGATTTTCCATAAAATCTCGGAATTTGGACCCCGTCTTAGTTATCAAAAATGGCTTTTAGTGGTTAGTGGATTTTTTAGTAGCTTGGGCGTTGTTGAAAATTATTGAAAAGTTTAAAATCAATCCACTTTACAGGATTTTAAACATTTTATGACAATAATATATCTAAATACATATTATTTAAACGATGTGACTTAAACTTAACTAGAAAATATTGCGACAATTTAGAATTTCCATCAACGTCAAAAATTAAATTGGTTCAACATAAACGTACAAAGTTATGGTGAAATTAGTTTCTGATGATGACAATTTATTAAAATAAATTATATAAGAAGTATTGA…
>PB.84.3|Bomo_Chr1:3253859-3262076(+)|i2HQ_T02|c4838/f1p3/2290
AGTTACAGAATGGCGACATTTCTTGAGACCGAGCGCACTCTTTGGCTGAAAGCGATACAGTTAGCTTCCTACGACAACATGCACTCCAGAGTTCAAGATTTGAAGGACCGACTCAACGCCATTCGGCCAGTCATCGACATCACCAACTACAGGCTGCAGAAGGGGATCTTTGTCGACATGAACGAGGTACCGATCTGTGAGTTGGCGCTGTCTTGCGACAACTTGCTCTGCGACGCTCACGGCAAGCCTCCCTCGCCCATGGTAGTCATCTATGCGAAGAATCCGAAGGGACCCTGCATTGAATACGGTTCTACTGAGGTGGTAGAGATGTGTAGTAACCCGAGTTTTTCGAAAACTATTCTGTTCCGGGCCAGCGACGGTCTGAACGGCGACACCATG…
>PB.85.1|Bomo_Chr1:3281143-3285163(+)|i3HQ_T02|c2104/f2p1/3338
atctCAGAGCGTTCGTTCGCGCAATACACTAACTCTTATGCAAACAACCGTGAATGAAGTGTACCACAATAAGTTCGCACGCTACCGAATGACCGTGGGTTGTTGCGAAATCTCAAGTTTTATTTTCTTTATACCTCGAATAGAACTTAAAATTATATTTTTGGCATAAGGAACTTCGTTCCTATCCGGTGTCCCGCGACACCACACACCTTTTCTATTGTAGATCGGTGTTATGTAAAAATTGTCGCACTCTCCTTACCGGATCATACGATTGCATCGCGACAGAAACACAATAGCACAAGTGAAATCCAAATCGTGATTGTAGAAATCATTATATTCCGGCGATTAGCTTCTGTACCGTGAACGCCATGTGATCTCCTGTTATCTTCGCAGCTTTTT…
>PB.86.1|Bomo_Chr1:3286506-3431426(+)|i3LQ_T02|c5617/f1p0/3318
atTATGCAATGTCTTGAGGTCGCTGTCAAATGTTGACATACTGATTATTAATTGGACATAAACGTACAAGCCAATATTTCAGTGGACAAAACGAATAAATGGGCTCGAGTTATTAGAATGACGATTCAGAACGGTGGACTGTTTAAATCTCTATATAAAATTTGGAGAATGGACACGTTAAAGGAAGAAGTCGCTGGGTCGAATATAATCCGCAATTCAAATGGACTACGACGCTTCGCAGGTAACGCCAGAATGGTTCGGCTGGTTACACTACAAGACAGATCGTCTCCCAAGTGAGGACTGCGCGAAGCTGTGCCTGAAGTGCTGCTGTTGGACTCATAGGTGGAGGTTACCTCATACCGAAAACATGAGTGCCACGAACGCGCTTACTACCCATTC…
>PB.86.2|Bomo_Chr1:3295969-3431424(+)|i3LQ_T02|c10064/f1p0/3736
aagccacgTTTGTGCTTGTGAGTGTTACCGCCGTTTCGTATTCACTCGTACCTATTCGCGCAGACAAGACGATGCGTGTAAACGAAGCTTTACGCTTCACAGTATTCTGTGAGAAGAACTGGATTAAAATGTTATTTGTTATACTTATGTAACAATGAGATTTATTGTTGAAATTATTATTTCCTTAAAGAGCAAATAATATTCATATAATTAACTGAGCTCTTCAAAACTACAATAAGTTTAATAATTGTGGTTTAAATTGATTGAATACGTCGTTCGATATGCAATCGTCCTTGCTTCCCACTGTAGCCGACCTTCAGAATTTTAATCACGTGCAATACATTTTTTTCACCACTATAGATTAGTACTTGAATAAATATTTCTGAACTCATATTTGGT…
>PB.86.3|Bomo_Chr1:3297444-3345183(+)|i2LQ_T02|c25304/f1p1/2157
aacagtgaatagattacaataggaccgtaaggtattctttgagttgattgtaactctaaagcaatactcagacatatgctgcaacaaagcgagcggtacatatcgtcatacgaaggtggcggggacctatctccggtggcgccggctacgtcacccgggtcccctcgcgactgcacgtcgtgtaggaaacggagcccccagacgagccggcccagcctccagccgacgatccttgcgcaggctgcgggtgtcgcatcaccgaccggtactacctcttggccctcgagaggaggtggcacacgccctgtctaaggtgctgcgaatgcaagaatgccacttgactcggagcagcgctgttatgcacgggacagcaatatcttctgcaagaatgattatatt…
>PB.86.4|Bomo_Chr1:3306832-3430477(+)|i2HQ_T02|c24723/f1p0/2160
GCAGTGCGCGTTGTGTATCCACACGGGTAGGTGCGTCTTACCAAACTTGTGTTTGGCTATACAGGGTAGTAAATTCGTTCCGAGACTGTGTTCGGGGAAGGCTTTCGTGTAGACCTGAACGGATACTTAGTGACATATATGTAAATAAGATTTCGTTTGTCGATTGATTTTTTCAAAATCTCCGTGTCATGCAACAAAGCGAGCGGTACATATCGTCATACGAAGGTGGCGGGGACCTATCTCCGGTGGCGCCGGCTACGTCACCCGGGTCCCCTCGCGACTGCACGTCGTGTAGGAAACGCGAGCCCCCAGACGAGCCGGCCAGCCTCCAGCCGACGATCCTTGCGCAGGCTGCGGGTGTCGCATCACCGACCGGTACTACCTCTTGGCCCTCGAGAG…
>PB.86.5|Bomo_Chr1:3314027-3317869(+)|i3LQ_T02|c12631/f1p3/3839
attAAAAAAATAAAATATAAAATTTACCCTTTTCGTTCTTCTGTGAGCGTGGCTCGAAAAAAGGGGAGGTTCTAGAGCTTCCTTTGTCATAATAAAGTATACATATACGAGTGGGGGGGGGTGCACTCCGCTTGGTACTCATATTTGTATGGAACGTTTGCCTACATTTGCCACTAGGGGTGCTGTTCTAACTGCATACAAATTTGAGTTAACTTGTACATTATCGAGAATATTAAAAAATTCGCACTAAGCACATTGAATCAGTAACTCCTTTTTTTTACTTAAGGTTCGGAAAAAACTAAGTTATGTCACTAGATTTAATATTCACACATCGTTTTCTGGGTGGCGGTACTTTTTGTAATCACGTAGGTAAAGGGACAGACGAATTCAATATGTTCT…
>PB.86.6|Bomo_Chr1:3341649-3345185(+)|i3LQ_T02|c9417/f1p0/3115
gacgctttaattttttaaatcgtttttggtttggttctcggtttgtgagctattttacgatttagtatcatttggagcaactttagtttgtgagaatattagacgtaggattaaggaaactgtttcgaatctcttagacataacttggctccaaactttttcttcgataaagtttcgtagcctgtgatattgtttcatacttacagaaagttattattatagtcgcatgtccgaagatcaaaatgaaatttattcggatgccttggtaacaccaaaattatgcagctcacatcgaaatgacagccacaaatggaatgtgctgacttcaagtataatatgacaaaattgaaagtgtataacagagtaggtgccaatacttctttttaataaactactcta…
>PB.87.1|Bomo_Chr1:3561431-3587485(+)|i3LQ_T02|c6102/f1p0/3780
ggcCATGATCCCCGCCATAAAAAAAGTATTGTACGTTTTTACATAAAATAGACATTTTATTATTTTATTTAGAGCCGCTTTTATTTAAGCGTCCTAAAATGGTGACCCATGATATGAAATTAGTTATATTATTCAATCAATGCAACGCGACGAACTAGTGATCACCATTCATCATCGTCAAATATTTTGTGCGGCATACCACGATTTTTCCAAGTTTGGATAGTACGAGTATTAATGCAGATGAGTCCATCATCCATCCACACACGTTTTTTTTTGGATTGGTGAGCTTTTATGCTTTCCTGGAGTGGAAGACACTATGGAGAACAGCGATGAACACCATTCAGGATAGTCTAAGAAGATCTACAACAATTTGGTCTATTTATGCTGTAATTTATAAAC…
>PB.87.2|Bomo_Chr1:3561440-3583258(+)|i1LQ_T02|c25211/f1p0/1613
cccccgccataaaaaaagtattgtacgtttttacataaaatagacattttatttatttttatttagagccgcttttatttaagcgtcctaaaatggtgacccatgatatgaaattagttatattattcaatcaatgcaacgcgacgaaactagtgatcaccattcatcatcgtcaaatattttgtgcggcataccacgatttttccaagTTTGGATAGTACGAGTATTAATGCAGATGAGTCCATCATCCATCCACACACGTTTTTTTTTGGATTGGTGAGCTTTTATGCTTTCCTGGAGTGGAAGACACTATGGAGAACAGCGATGAACACCATTCAGGATAGTCTAAGAAGATCTACAACAATTTGGTCTATTTATGCTGTAATTTATAAACGTCTT…
>PB.88.1|Bomo_Chr1:3594447-3611843(+)|i3LQ_T02|c16233/f1p0/4150
tccatatttGAAGTATCACTACTTGATCGTCGAATTGTTGGGAAGTATTGTGTGTTGCTATTACCGTTGGAGACTTTCTACAAGCAGTCCGGGAGATCGAGAATTTGAGACTTTGTGGAATGAGATTCGATCTAGAAAACTCCACTACACAGGACCTTTAGATGTAATCAAAACTAGTCCAGTTTATGGACATTTGGATTTTTCGAACGCATTTCCAGTTTTACAGCTAGCCACCCGACTTCCTGACTTGAGATCCAATATGTACAGAAATAATGTCATTAAAAGAAATCATCATGGACCTGGAATATAGCTTATCTCAAATTGAAAAAAGATATAAAACAATGAAATCGTCAAATCCACAAGAATTTATATGTGAACTCAATAACGCACTAGATAAAA…
>PB.89.1|Bomo_Chr1:3618977-3621291(+)|i2HQ_T02|c1642/f5p1/2315
AGTCACGAAATCGGCTAGAAGACACTGAGACGTTAGTGATAAACAAAATATTCGTTGTAATTATTTAAGTAATTATTGGTGAAGACATGTCCGAGAATTCCAAAAAAGATGATCCCAATATTGATCAGAAAGTTATTAACGAATGCGACTCAAATAAGAATGTTGATTACGACCAACTGTTGTTCTCCGCCGGCGAATTCGGGTTATATCAAGTGTATTTGTTTTTTCTCTCGGGACCTTTCTACATATGTGGTGCGTTCAGCTATTTCTCGCAGCTGTTCTTAACGGAAGCATCCTCGGACCACTGGTGTTGGATACCTGAGCTAGAAAATTTGACAGCACTAGAACGAAAGCGACTTGCGATACCGGTTGATGCTAATAATCGATTTGAATATTCTA…
>PB.90.1|Bomo_Chr1:3741381-3771810(+)|i2LQ_T02|c20562/f1p0/2501
agagcagttaggttcgtgatgcaccgtacagacacatgaatcgataatgatgatgaattatctacttatttacagattaatgctctaaataatgaaggacaaattggacattccttaattttcaccagtggtgcagaatatgaaagagcctgtaatttttcgcttggggcgtttactgtctggaggtgccaaaggacccggaatattcttcattcctgccctgcattgacacgtacgccgagtcgacctacgcacacgtacctattgatgttccaccacaagaagtgctgaccaaagattccgtaactgttttccgtggacgcgtcgtatactaccgcgtccacaacgcgactatctctatcgccaacgtggagaacgctcaccactccaccaggctct…
>PB.91.1|Bomo_Chr1:3785225-3789992(+)|i2HQ_T02|c8629/f1p0/2003
AATGTCAAGTCCATTGGGTCGAGAAAAGTGAGTTCCGTCTGGTTCTGTCTGGAATTTAAATTATTTCTAACAAAAAATGACGATTCGACGAATAATTACGATGTCTGGAACAATACTACAATACAATCGTTCAGCTCCAATAATTATTAATAATTTTCAACTATTGAATCAACCCAGATTCACAACCATAACAAGGCTGAAACACACAAAAGCACTGAGAAGTGAAAAGGAAAAAATACGAACCTATTTTGTACAAAGATACATTGATTATGTAAAGAATTACACAAAAGTTCTTGAGACGAGATTTCCAAATGCAGTCAAAATGTACAGAGTATTTAGTGTTGGTATCAAAGATTTCTTAAGAGATTTAAAAATGTATATTACATTGAGAATAAAAGT…
>PB.91.2|Bomo_Chr1:3785249-3789982(+)|i2LQ_T02|c23848/f1p0/2127
attgggtcgagaaagtgagttccgtctggttctgtctggaatttaaattatttctaacaaaaaatgacgattcgacgaataattacgatgtctggaacaatactacaatacaatcgttcagctccaataattattaataattttcaactattgaatcaacccagattcacaaccataacaaggctgaaacacacaaaagcactgagaagtgaaaaggaaaaaatacgaacctattttgtacaaagatacattgattatgtaagaattacacaaaagttctttgagacgagatttccaaatgcagtcaaaaatgtacagagtatttagtgttggtatcaaagatttcttaagagatttaaaaatgtatattattgagaataaaagttgctagggatcatg…
>PB.92.1|Bomo_Chr1:3794219-3802118(-)|i2HQ_T02|c30803/f1p1/2149
ACTTGGAATTTGATTTGAAAGCATTCCTTAGCAGTAGACAACAGCTTGGCTCTGCCCCTGGTCTGGTTAACGTCCACGAGCAGCAGTAACCACTCACCATCACCATATGCCTATCTCACAAGAAAATAACAAAGAAAGTATTGAGGTCACCAAGTACAAAAGTGGTGTTACCGTTGAAAATCGATCAAAAAATGATTGACGTACCATATTTAATAGAGATCTTTGCTAACGCACTCAGCACTATGACTATACTGTCGTCTTTATTTCTCAAAGTACCGCAGATTATGTCCATACGTGAGAAAAGATCTGCCGAGGGGATATATATTCAGGCCATGCTTATGGAGATTATTGGCTTTACCATAATGTCTCTCTACAATTATACAAACAAGTATAACATCA…
>PB.92.2|Bomo_Chr1:3794221-3802439(-)|i3LQ_T02|c18983/f1p0/3332
acTTGGAATTTGATTTGAAAGCAGTGAGTATATTTTTTAAATCCATTTCGGGCATATTAAATTTAAATTCTTTAACTAATTATAGTGACCATATGCTACCAGAATTTTAAATTTAAAGTTTCCGAATACTATTTTTTAATTTTTCTTTCTGGTTCTTTATGTTCTATCAAAATCAATACAGAATCGCGCGAGATTGCGCAGTTATTACATGTACGCGAATAACATATTAAAAGTAAAGCTCTAATAAATCCTTAAGTAATCCTATACTTTTTTAAATCTATAAAAACGTGATTCGTAACATTATGAATCAAATTTTTTTTTATAGTATTAAAAAATATTTATGGTAGCAAAATAAAATACAACAATTGTACAGAACTAGTCCTAATAACTGTGTTTCAG…
>PB.92.3|Bomo_Chr1:3794237-3802439(-)|i2HQ_T02|c4434/f3p1/2307
CCTGTCAATTAGCTAATTTTGACATCTACGGTTCAATCAAATTTTGCGAGCCGGGCTGAGATTGTGAGCATAAATCCCAATAAATTTATTAACTAATTTTTATGAATGCTGAATAAAGCACTAGAAACTTATATTTGTATCCAGCTTTTTTCATGTTGAGTTTCAGTGATGGTAACTTTTTAAATTGAAAATTTTTAGACGTTCTCACTTAGTGACATTAATTGTGATGTTCGCAATGATCGTGACCTTCGTTTAAACTAGCCGAGATTGGCGCTACAATTGATAATACGGTGGAGGTCCTGGTCCTGAGAAAATTGCTGCACTTGGAATTTGATTTGAAAGCAAAATGATTGACGTACCATATTTAATAGAGATCTTTGCTAACGCACTCAGCACTAT…
>PB.92.5|Bomo_Chr1:3794238-3802438(-)|i2HQ_T02|c7218/f3p0/2165
CTGTCAATTAGCTAATTTTGACATCTACGGTTCAATCAAATTTTGCGAGCCGGGCTGAGATTACGTTCTCACTTAGTGACATTAATTGTGATGTTCGCAATGATCGTGACCTTCGTTTAAACTAGCCGAGATTGGCGCTACAATTGATAATACGGTGGAGGTCCTGGTCCTGAGAAAATTGCTGCACTTGGAATTTGATTTGAAAGCAAAATGATTGACGTACCATATTTAATAGAGATCTTTGCTAACGCACTCAGCACTATGACTATACTGTCGTCTTTATTTCTCAAAGTACCGCAGATTATGTCCATACGTGAGAAAAGATCTGCCGAGGGATATATATTCAGGCCATGCTTATGGAGATTATTGGCTTTACCATAATGTCTCTCTACAATTATA…
>PB.93.1|Bomo_Chr1:3813262-3828417(+)|i2LQ_T02|c13435/f1p0/2582
acacaataagctctcacaattacggttttactaaaaaccgttctgacagcgccacagttcacacgtacctgggctcagcgtaagcAGCGCTGAGCTACGGTATTCCCGAGCGCAAACGAAGTTGTGACTTTAAAAACTCATTGATTATTTAGTCAAATTTCTTGTCTTTTAAATTCATAAATAATTTCGAAAAAAAAATGTAAATAATTTTAGAATCAGTTCTATTATTAACTTTTTTAATTGTTGTATTCTGTTTGAAGAAACACCGAGATCGGCGGCCTAGGTCTGCCGCAGAGCCCTCATCATGCCACCACGTAATTATGCAGCGTTCTGCTGGGTCGATGCCGCCGCGCCTGTACTCGGTGGCCTCACAGCCCACAACACCTCGAGGGTCTACTC…
>PB.94.1|Bomo_Chr1:3817442-3822740(-)|i3LQ_T02|c16027/f1p0/4207
tttttttttttttttttttttttttattgcccttgTGTAGGCAGACGAGCATACGGCCCACCTGATGGTGAGTGGTTACCGTCGCTCATGGACTTCAGCAATGCCAGGGCCAGAGCCAAGCCGCTGCCTACAAATTTACTAGGTAACCTAATTTACTAGGTATTTGAATCTAAGCTGATTGTATTAATTTAACATCCCGCAAAGCTGTTATTTGTTTGTTAAACTGAGTGTAAATACTAATCGTTTACATCAGTTTATATTTAGAGTACAATCATTTTAAAGCGAAGTATAGTTTAGTAGCTGGAATTTTTTTATTTATTGCTTTGTTGAGAGGACGAGCTAGCTACCAACCACATCGTTCTGTTAAAACAGCGGATTTAGAGATTAGTTTAAAACGTT…
>PB.95.1|Bomo_Chr1:3843628-3846324(+)|i2HQ_T02|c7935/f1p0/2667
TACTTCTTTTTTTTTATAATCCCAGTAGGTTTTCTTTATATCTGCACTTTTCTTTATATCTATCACCAGAAGGGTCATGAGCTTTCTATCTACTCATGCAGGATCCTAGTGCAACATGCATCAGTATTCCATTTTGGTCCTCGACTTCACTGCTTGTTTTATTAAGCTTTACAACGGTATAGATGTAGACAAATATAGACAAATAAACTTGTTGAAGATATTACCAAGAATTCGTATCACAACAGAACGTGACGTGGTTCACTGTTATTGGTGCACCGAAAAACATGGCCGATAAGTCAAACTTCTAGTTTTTGAAATTAAAATAGCATGTCGATTTCATACCGAAATAAGGATTTCAAATAACTAGTGGTCACGCAGTAGTCGAAATTCGACTATAAT…
>PB.96.1|Bomo_Chr1:3921973-3924254(+)|i1HQ_T02|c30818/f1p0/1526
AGATTAAATATTGTTTGTCTTTGTTAATATTTTTTATAGTGTAGTCTTGGCAAAATTTGTGATTATAGAAGTTTATAATACAAATAATATAATAATTATAGTCGAATTTCGACTACTGCAGGACCACTAGTACTAATAATTCGGTAAAGAAAATCATAAGGTATCGTTATGTTACTAAATAACGATTTGAACACAAGGGCTTTAATACATCTCGTGTAATGATGTATCTTTATCTACATAGCAACTAGCTGTCATACGCGACTTCACCCGCGCGGTCAAGGAAAAATGTTAATGAAGTTTCTAGTGGGAATACGATTTTTTTTTCTGAATAAAAAGTAATCACATCAGTCTGTTGCTTCGTTTGAATATGACAGAAGGACAATTTTTTTTTAAAGCTTA…
>PB.97.1|Bomo_Chr1:3946405-3953030(+)|i2HQ_T02|c17230/f1p3/2680
ACTCATCAACGGAACCACCACATATGGCTCCATTGCCCAGTTCACATGCGAGCCCGACTACTGGTTGAACGGAGCTGAAGAGCTGGTTTGCAATAGGGACGGCAAGTGGTCGTATGACATCCCATCTTGTGAATTGACATCGTGTCCAGAGCCAGAAGTACCTTCCGGCGGTTACATGGAGGCTTTCGATTACTACGTGCACTCAACAATAAACTTCCACTGCGAAGCGGGACATAAGCTGATAGGGGAACCCAATCTCGTTTGCCAGCAAGACGGAGAATGGTCAGGGGATTCGCCGACATGTGAATATATCGATTGCGGGAAATTGCCAACATTGCCGTACGGCACAATGGAACTGTTAAACGGAACGACCCACCTGGGAAGCGTCATTCAGTACTC…
>PB.98.1|Bomo_Chr1:3960588-3999250(-)|i3HQ_T02|c5037/f2p4/4290
gtGTAGTTCGAGCTGGAGGACGCCGGTAGAGCGTCGCCTCGATCGGGGCAGCCGAAGCGACGGTCACCCTGCCGCTGCGTCGACCTCCGTCAGCATCGACGAACGCCACGACGGCCGCCGCAACTAAAGAAGACAACCGCACCGCAGAAGTTGAAGAGGAGAAAGACAGAGAAAGCAGTACGGAGAGCAAGTCGAGTAACGCCTCGCCTGCCAGCACGCAGGCGGCGCTCAATGTCATACAGCGTCGACGCAGGCCGAAGAGACGGTCGACCGGCGTCGGACATGTGGATATGGACGACATTGTGAACGACCGCGGCGGGGGCAGCGAAGGCGACGGAGACACCGATACCGCACAGTCTGGAAGCGAACGTACCGAGGAAGGCGAAGAGCGAGACTACA…
>PB.99.1|Bomo_Chr1:4000196-4002735(-)|i2HQ_T02|c4902/f1p0/2541
CTAACAGACCGAGGGCGACCACTTCTTGACCTGTCATCTACACTAGAGTCTTCATTGTATCGTTTGATGGTACGATAAACGAATCTTTTGGTTATATTCAAATTTTTCAGTATGTTAAAAATTTGAATTGGCGCGTAACCGCAACGATGCAACGCAATAACTGCAACACGGTCTTCTTTAAGCGTCCACTCCATATTTAAAAATGAGTAAAATTCTATATGTATACTATTTTTATTTTCATGAACAATTCGAAATTCGGGTTCAATAAACTTTTTTGTGGCCAGCATTCTAAAAGAAAAGTTTTTACTGTGTGACAATACTTATGACCTGACTAGGTACATTTTAGCATGACGATTGTAATCGTTTACAAAATTCGTTCAAAACACACTCATTACTTTA…
>PB.100.1|Bomo_Chr1:4057120-4059734(+)|i2HQ_T02|c7718/f1p0/2615
CATCAAAATAAAACTTGTCAATTTTACCGAAACAACACTGCAGTATGAAGTTTATAGCTTTTAGAAATAGCTGCTATGCGAAATTAGCACGTTTGTTTGGAAATAACAATACACGCCTTGACCTGACTATTTTCGTTTTAATCATTGGAACTGTTACTAAACGCCTTTAGGAATAGTTGAGTTTCATTATTGTATCAACATTTAATGGCCACAGAATAAACCGATCTCCACTGGGGTAGCGAGTGGAAAACATTTTAAATATTGATGGAGCTCTCTGCCAACCGATCTCGTTGGGAATATGTGTGAGAAAGAGAGAAATAACTTTCGCATTGCGTGTTCTTGGCGCTGATACTCGACAGGTTCTATGCGCAAACGAACAAGTAAACAAATAGACAGTAC…
>PB.101.1|Bomo_Chr1:4105071-4106447(+)|i1LQ_T02|c18763/f1p0/1393
atcTCGGAACTTTTCTTCTAATTGTTTAATGGTAAAAAAGGGCAATTTACGCCAAGAGCACTTAATTATGATTTTGATTTAAAATGGAAAGCACCATTGTATAGTCTGGGCATTTTTCCAATGTGGTTTTTGTTTTCACTAAGAAAGTATCTCGCAAATAGGTCACGAGAAACTGTGGATGCGGGCGACTCAAGAAATTACAGCGAATGCCTTTTTAAAAAGGCGCCACCATCTGGAGCCGGAATAGACTCGTTTAAAAATGCTAGAGCCCCCACTACTTAATTATCAACTGTTTAACCTTTTTTAACCAAGGACGGCGGTTAGTTCGCGGCGTTTGTTTAGTTGAGAAAAATTATGAGCTTCATTCTTTGAAATAAACATGGCGGAATGATACATGAA…
>PB.102.1|Bomo_Chr1:4129139-4131650(+)|i2LQ_T02|c3451/f1p0/2508
atatgatgcaccgcagctaggcgtagttgagagggacgactttgacaatagtgtacAGATTAATTTCTCACGTTTCACGTCAACATTCTCCGCACTTTGTAGATAGAGGAGCTATTTTTCATAGTCCAATAGATTACGAGTATTCCTTTCGAGTTTATATTTCACGAAAGAGATAGTTATTGACTAAACATGGATTAGAAATAGGTTAAGAATGATTTTTTTCAAACATAAAACATGTAAGAAAAAAAATTTAAATTTCCTAATGTGTTAGCAACCATTATTTACTATTCAGTCAGCTAATCAACTTAATGAAAATGTGTATCCAAAAATCATAATAAAAGTCTAGTTACATATCGTTTGATAAACAAACTACAAAGCGTGTTTTGACAAAAAAAGAAA…
>PB.103.1|Bomo_Chr1:4144836-4145769(+)|i0LQ_T02|c1237/f1p0/946
ttttttttttttttttttttttttagctgcattaaatgtactttattacttgttttactcttacaacaaattgataaaaaattaatgtcataataattcagattacgaagatcagtttttttctaataaagcacctagcatggaccatttacaaattgttgttcaagaaatagtgtatacAAAGATTTACAATGAATGTTTTTTAATTAAATGCTTGCACAATATTCTTTATTCGCGAATACTTTACTGCACAGGAAGCATCTATCCGCATCTTCTATGTGTCTATGTAGAACGTGACTCTGCAATGCAGAAGTTGAATTGAAGAATCTATAACAAGACCTACATGTCGTACCGTTGACGGATGTATGGAAGTCAAATGATTATTTAGGctccggctgt…
>PB.104.1|Bomo_Chr1:4195600-4199671(+)|i3LQ_T02|c10400/f1p0/3165
acgatcgcgTGTCCCTTGTGGAACGCGGCAGCCCACACTCTCTGTGTCTGATGGAGTCAGGAAAACTCTTGCCCGGGAGTTAAGTCATCACAGCTAATCCGGAAACCAAGGGCCAGTGTGGGGACTCGCACTTGGGCCGAAATTTGGGTACAGTCACCTCACAACGCCAGCGGGTACTTCACGATATACGGCGACGAGAGCGATTACGCGGACCACTTCAGCGCTCAGCTCGTTACCGGGAACACGGCGAAGTGTACGCCAGGACCGGGTACCTTGGATTTTTGAGGCGAACGGAAATCAGCTCGGTGAATACGAGCCTGGACGACTCTTCTTCGATGGCTACCGCGGTGATAGTGACACGGATTCACTAGCCTCGGCCTGCGGGAGCGTCAGCATACT…
>PB.105.1|Bomo_Chr1:4211904-4215742(-)|i2HQ_T02|c12375/f1p1/2627
cgACGAATTGAACAACTGAGACGAACTCAACTAGTGCTAAGAAATGGAATGGAGAGGTATTCCGCAAGGCCGTCTATTTATGGGCGGCCTATTAGAGAAGATAACTGGCATGCGGTCGAACCACCGCAACCCCCATCGCACTACGTTCCAAATATATTCGCAGTGCAGCCAGCCTATGAGTATAACCAGATGAATTATTATCAGCCTCCAACGTACCAAGTGCTGCCTCCGCCATTTTATCCGTCTCCACGAGTCGTTGTTCCGGCGTCGCATCCTCAAAATGTTCTATTTCTAAAAAATGTTTATCAAAATTCACCTAGTTACACCTACGAAAGACTCAAAGCATATTTTCAAGAGTTTCAAGGATATAAAACTTTACACTTACTCTGGGAGTTCGTA…
>PB.105.2|Bomo_Chr1:4211904-4220463(-)|i2HQ_T02|c35221/f5p2/2431
ACTCGCACCTTAGCCGAGGTATCTGGCGCGCTAGCTTTCCGTTAGTGGCTTAAATGTATCGTGCGTGGGTAAATTAATATTTAGTTTTATAAAATTAACAAGTGTTTTTCGCGTTATTCATAGAACTAAATCGAATTCTAGTGAACTTCTAAGAAAAATGGTTTCAAGGATATAAAACTTTACACTTACTCTGGGAGTTCGTAGACGCAGCGGCAGTAATATTTTCAAACGATCCCTGCACACGTTGGGCGGCAGCCAACGTTCAGGGAAAATATCTGAACCCTGCCCGACCCCTCGAAGCATACGTGCTGGACTACAACTTTGTTATGCCCTTCCACACGTGTGGACCTAATTGTACTTTTGAAACTCGTTAAGTGCTCACTAGATCGTCATTCATTA…
>PB.106.1|Bomo_Chr1:4281766-4333895(+)|i2LQ_T02|c3781/f1p0/2373
aatcagtggtaacaaaacagagtggtggctggcaacaccgttactaccacccttcgttttgttctttcgtgtgtgcaacgtttttttgtttttatttattttctttgttttcattttacatattcgttttaattctttacttttagaaacctaaattttcttttgtttaagacagcctatactaaaagcgtgctgttgaattaggtcattgttgttaaataagtgagttattgtgagtcaccatagtttttgtttgtgcagtgtgtataaatcaatcgttctaagtgataacatggtgtcataatattattttgtgattgtgggtttgcgaaatctttaccaatggataccccgcctattcctaagctagaagcgcatttttacctcaaaatgatccac…
>PB.106.2|Bomo_Chr1:4283122-4361371(+)|i3LQ_T02|c10537/f1p0/3682
ATGAGAGTGATTATTTTAATCCTCCAACACCACCTGAGAGATTTGATAGTTTATTCCCTGAAGAAAAGCCAACTGAAAGGGTTGCAAAATAGAGATAAAAACTCAAATTGGTTTGTGTCAGATTCTGATTCTAAATCGATTACAGAAGACGAAACAAAGCAATCAAATTCAGTTATACAAAGATTCTCAAGAAGGCTGAAGTTAGACAATGTTCTTAACAAATCAACTAAACAAACATTACCAAAGATAGAAGTGGTCGAAAGGCCTCCTGTTCACACTCAGCCTGTGCCATACTTCAGTGGCATCCTTATGAAGATAGTGTCTGGAGTAGTAGAAGACTTATTTAAAAATTCACAATCTCGGTATTGTGTTTTTATCTGATCAGAAGTTAATGTGTTA…
>PB.107.1|Bomo_Chr1:4363226-4368222(+)|i3LQ_T02|c8740/f1p0/3818
atagtGCATCAAAAATCGATATCATAAAAGAAGAAAAAAAAGTTGCTTTTAGAAATATGCATAATGCATTATGCATTATTATAATTAGTGTTGTAAATAGAATTTACTCCCTATAAATCGGAAGTCGGAAACGCTGCGTATAGCTTCCGGCAATCAATTATCAAGTGCCTTTGTAGTTAAAAAAGATATATTATCATAGTGTAGTTCTTCAGAAATGCTTAGTCCATCAATTAGACCATCTATAATGCACATATCTTACCATCCATACTAACATATATATATAATATATTATCGTAATTGTCATCTATAATGCACATATCTTACCATCCATACTAACATATATTATAATATATTATCGTTATTGTTACTGAATAAACTGTATTAGGTTAAAGCGTTTCC…
>PB.108.1|Bomo_Chr1:4378565-4509506(+)|i3LQ_T02|c16706/f1p0/3571
aCTCAGTCAAAAAATATATTGTTCGGAACGCGACATGCTGCGGGAAAAATACCGTAGAATCTAGGCGCGATCTCTGTGCATCAAATAACATTTACCTGTGAACAATAGACTGTGGTTATATTAACGGATTATTATCGTTTTCATGTGCAGTAAATATTAGCTCATTTACACACAGCTATATCATTTCTTCTATATCCCCGACTAACTGGAAGTGAAGCGGATTAAAACTTAAAACAAAACTACATTGAATTATGTTGTTGAATTCTAAACTAGATTGATGGTAACTGAATAATTATGTATTTATAATGAAATAGTTACACCAGACAACATGGATGATTCTGTGATACAGAAAAGACGAGAAGAATGCGAGCGGAAAGCAAGAAGGGGGGAGATGGACCC…
>PB.108.2|Bomo_Chr1:4483854-4487661(+)|i3HQ_T02|c11782/f2p0/3431
gataaaccttgttaggaACAAAAGGAGAATATATTAAAAGCGCACATATTAAAATCAAATAATTATGGCCATATTAGAGAAGCAAGATGAACTACCAGTAAATTACATTCCTGACAATGCTGCAGGCCAAATTGACATTAAAGGATCTATTGATGAAGTAAATATAAACAATCCGATTGGGAATCAATCTGAAGTGATTGCAATACAAGGTTACTTGACAGAGGCTGATATACTTTGCATTAAGATCATTGAAGCTGTTGAGTGTGAGTCATATGTTCTGTGGTTTATTGACTTCCTCATCCAAAAGGATCGGAAAAAAAATTATAACTATTTAACTAGCTGTCTTTTAATTGATTATCCTTGAATGAAATGTAACTACAAATATGATGCATTCCATAA…
>PB.109.1|Bomo_Chr1:4408453-4411176(-)|i1HQ_T02|c39536/f1p5/1961
AGAAATTTTGACAGCGACTAATGAAAAGGAATTCGTTTCTGAAAACCGAGCTTTGATCCATGACTGAAATTTGAATTACCTATATTAACATTATCTATTAGCCCTTGATCACATATTACTTAATTAAAACATAATAACTTTGTGAATTATTCGAAATTCTATAGCCGTAGCTAATCCTTTTATGAAGCTAAGATGAAGTAAGATAACTTAGTTTTGTTCAACGACCAGTGAAAAATAAATTAACAAGTTGATTATTAGTTTTGTACAAATCAAATAAACACAATGTTAACATACAGTGAAGTCGTTGCAATGCTGGACAGCGACGATGAAGAAGCCGCAACGATTGAACAACCTGATCTTGCTGCCAAGAAGCCAACATTTCATAGTGCAACAGAAGTG…
>PB.110.1|Bomo_Chr1:4664240-4667481(-)|i1HQ_T02|c27351/f1p0/1076
aAGTTAAGTTTTTGGTGAAATATCGACTTGAAATTATTTTTAAACAGTGGCTTAATTCGAAGAATGCTTAATCTTTCATCCGACACTCCTAAACCCTGATATTAATCCGTGGGTAATTTCTTATTGGTCAGTGTTTAGAGAATGTCGGATAAAGATAAAAAAGAAGGGTCCAAAGAAAGAGGATGAAGCAAGCTATGGTTTTTTAAAAGATTTTTTAGCCGGTGGAATTTCTGCTGCTATATCGAAAACAGCAGTTGCTCCAATTGAAAGAGTTAAACTTATTTTACAAGTTCAACATGTGTCCAAACAGATATCAGAAGACAAAAGATATAAAGGCATGGTGGACGCATTTGTCCGAATACCTAAAGAACAAGGTTTTTTGTCTTTCTGGCGAGGAAA…
>PB.110.2|Bomo_Chr1:4664254-4667848(-)|i1LQ_T02|c23366/f1p0/1443
ACTTGAAACGTGTGATTAAAGCATGATATTTCAAAAGTTTTAATCGATTTTATACGTAGAAGTAAGGATTTAAACAATTTAAAGCCATACATTTAACTTTTCGTCTGTATAAGCGTACGTGTGTGCATATTTGTTGACAAATAATTTATTATCGCATGAATTTGACGTAACCAGGAATTGAAACAATTTCTCCTCGATTCTTAGTCCACTGAAATGTGAGATGCAAAGTTAAAGTTCCTGAATAGCGTAATTTAATTAATTAATTGACAAATCCTCTACGTGCATGCAAACTTCCTGTGGTAAATTCTGAATTTAAAATTTTCTCCCATCGGATGCACGATGACAGTTTGAATGAAAGTGTCAATAAGTTAAGTTTTTGGTGAAATATCGACTTGAAAT…
>PB.111.1|Bomo_Chr1:4668849-4680142(-)|i3HQ_T02|c1435/f20p15/3773
tacTCTATTCTGACTGAAGTACTCTGTGATTTGAATATATCTTTCTTTTCAATGCAGCACGTGTAGAAAAGAGGACGCCCGATTTATCTTAAAATATAGTTAGGCCTAAGGATGCCGTCGGACGCGAAGAAAAGGGCTCAGCAGAAGAAGAAGGAGCAAGCTAGCGGCAGAAACAAGAAGCCGGTGGTTCGTGTGACGAACGAAGACGAAAATGGTATCGGAACTAATGGTATATCCAGGGAAGACCGTGAGCTGACGGCAGAAGAGGCATTGTGCCTTAAGCTAGAAGCTGAAGCGAAAATGAATTCTGAAGCTCGTTCTTGTACTGGGTCACTGGCTGTGCACCCTCGTTCTAGAGATATCAAGATAGCTAACTTTTCAATTACTTTCTATGGGAGT…
>PB.112.1|Bomo_Chr1:4683381-4740008(-)|i3HQ_T02|c16542/f1p9/3777
acactcgatTATCAGAACACAGAAGGATTAAAATTTCCAAGAATAATTTAAAAGTATAATGCCGCTTAAAATTCAAAACTTTATAAAATCCTTTTATTTGAGTTTCCTGTCGAGTAAGAAATTTCTGGCCAAATCGGGATGGAAGGTGGCTGGGGACGTGACACTATCCGAATTCATCCACTACGTCAGAGAGCACGAGAAGAACTTGCGGCTGCAGTTCAAACACCTTGACAGAAATCAAGACGGCAAAGTGGACCTGGAGGAGCTTATATCGGCTTTTGCAGATTTGGGAATAGCGATAGGAAGAAACGAGGCGATGAATCTGTTAAAAAGGATGGACCAGGATGGCAGCCTCAACATCAGCTACGATGAATGGCGAGATTACCTGTTACTCGCTCC…
>PB.112.2|Bomo_Chr1:4683383-4742768(-)|i3HQ_T02|c1187/f10p9/4007
AGTGCGGCAGCGAGTAGCTGTCAAAGACTACTCAGCGCGAATCGAGTGCGAATTTCTAAAATGTTTCTGACCACGTATTTAAGTTAGACTAAAGTTATGTATGCCCACACGAATACTCATGCAATAATATTGTTGTGTTCATTAAAAAAACGTACTTACGCCGATAATAGAGATCATGGTACAGTGTCATCCGCCGTTGGAAATAGAAGAATTACCAAAAGAAGACGAAGAAAGGCTTGAGAAACTTTTTTCTAAATTAGACCATGATGGAAACGGGAAGATTGATATACATGATCTGTCTGTCGCCCTCAAGGAGCTGGCCCCCCACATCAATCGCAGCTATGCAGAGAAATTTCTGGCCAAATCGGGATGGAAGGTGGCTGGGGACGTGACACTATC…
>PB.112.3|Bomo_Chr1:4683383-4705010(-)|i3HQ_T02|c12866/f1p4/3584
agtgtGATACAGTTCGCTGAGGAGGTCTGACGTGTGTCCGTTATCGCGTCTGTCTTACGCAAACTCGAATATCACTTAGTATTCTGCGATCTGATATTTAGTTCCAAAGAAATAATTCTGTGATTTAATTTATTTATTTACATAGCAATTTTTCATACATTAAATAAAATGTCTCTGGAATTGGAAGATTACACGGGAGCGACAGGCGACGTCTTGAAGATTTTCTCATCATCTTTCGCAGATGTTTGGCAAAGTATCTAGACATCGGCGAGGATATGAACGTTCCCGATGACTTCACACAGAGTGAACTACAAACGGGTAAATGGTGGAGACATCTCTTGGCTGGAGGCATAGCGGGCGCAGTCAGCAGGACCTGCACGGCTCCACTGGACAGACTAA…
>PB.112.4|Bomo_Chr1:4685123-4693515(-)|i1HQ_T02|c39714/f1p7/1918
gtcaCGTGTAATGTAAAAACCACCAAAATTGATATGCGATTTTTCAGCCCTGTAAACTTAAAATTTTACATGTAAAATGTATAGAACCTCGGTATTTTTTGTAAAATTTTTTCGTTTACATGGGTCTACTGAAAAATACGCTGTTTTTGGAACGTTTATTTTCCTTTCGCCACCGCTATTATGGGCTGGTGGGACTACAAGATGCCAAGCAATTTTAAATACACCACGGCGGACCAATTTAAATTCACAACTAAAATATGGATACAAAAAATGAATCGGAAGAAATTATACAAAGACGATCAGGACGAGGATGATTTAAACGACACATATCTAGACATCGGCGAGGATATGAACGTTCCCGATGACTTCACACAGAGTGAACTACAAACGGGTAAATGG…
>PB.113.1|Bomo_Chr1:4746676-4752104(-)|i3LQ_T02|c13714/f1p1/3941
gagacattcccaagctctttgctgtagtgaactgcattgtctcgtatttttgttatagtaatagttttttgtcgaccttttcattcgacaccgcgtttcctgccatgctccgcaagtgcttacgtttaatacaaaaccgctctgactgaatgcctttatgcctttttgactacggccatgtttggaggtgtattaaaagatgtattatcttataaatgctaaaacatctatcgtgggaaccgttttcgaacaattatgaagtgcaaaaaacatgcgtattgttaaacaggaatcagagcatttgctgcgttgtgtttagacaattttatttcattactataggtaatgttcgttttggtgtatcggtaatattggaatttttgtaacaaaacaagttta…
>PB.113.2|Bomo_Chr1:4746680-4752536(-)|i3LQ_T02|c15779/f1p1/3661
agtgtgTGTGTGTGTGCGTGTGTGTCCGAGCCAACCGTTGTTACTGAATCAGAGCATTTGCTGCGTTGTGTTTAGACAATTTTATTTCATTACTATAGGTAATGTTCGTTTTGGTGTATCGGTAATATTGGATTTTTGTACAAAACAAGTTTAAGTAAAGTGTTTGAACAAGTGAGCGTGTATTGTCAAGAAAGAAAATCTTTAGATTGCGCCAAATGGAATCAATGACAGGTCGCATTCTGTACGATGTGCCATGTGCCGTGTGCCGCGATCACTCGTCGGGAAAGCATTACGGCGTATTTGCATGTGACGGGTGCGCTGGCTTTTTCAAAAGGTCCGTCAGGCGAGACCGTCGCTACACCTGCAAGGCACGCAACCCTGGCGGGTGTGTGGTTGATA…
>PB.113.3|Bomo_Chr1:4746721-4752099(-)|i3HQ_T02|c7147/f1p1/3719
aTTCCCAAGCTCTTTGCTGTAGTGAACTGCATTGTCTCGTATTTTTGTATAGTAATAGTTTTTGTCGACCTTTCATTCGACACCGCGTTTCCTGCCATGCTCGCAAGTGCTTACGTTAATACAAAACCGCTCTGACTGAATGCCTTTATGCCTTTTTGACTACGGCCGTGTTTGGAGGTGTATTAAAAGATGTATTATCTTATAAATGCTAAACATCTATCGTGGGACCGTTTCGAACAAATTATGAAGTGCAAAAAACATGCGTATTGTTAAACAGGAATCAGAGCATTTGCTGCGTTGTGTTTAGACAATTTTATTTCATTACTATAGGTCGCATTCTGTACGATGTGCCATGTGCCGTGTGCCGCGATCACTCGTCGGGAAAGCATTACGGCGTAT…
>PB.114.1|Bomo_Chr1:4764208-4784717(-)|i2HQ_T02|c1941/f8p5/2728
AGCATTCGACCGACGCGCGTTACGGGACCATGATCGGGAGAAAATGTCCACGAGAGGGATAAGGCGGAAGAAGTCGTCGTTATCAGAAGTGAAAGTGGCGGTGATCGGTGCGCCCTCAGTCGGCAAAAGCGCGCTCACGGTTCGCTTCCTCACGAAGCGGTACATCGGGGAATACGACCATCAACAAGACAGCAAATACAAACACGAGGCGTTGCTAGACGGAGAACCCATACTTTTCGAAATATTAGACACATGTCCAAAGAGTCTAAATGAAATACCTGGGAACGAGATAGCACAATGGGCGGACGGTCTATTCTTGGTGTATTCAATCACGGACCGGGAGTCCTTTAACTACGTCCGGAGAGCCAAACAGAGCCTTCAACCGGAGATACCTCTGAC…
>PB.115.1|Bomo_Chr1:4789197-4792852(-)|i3LQ_T02|c12960/f1p1/3649
cttgacagcataaactcgattcacgataggtgtttgtggtaacagtaactctgttttgagatagttttttgtttcgttgataaaattttaaatgttgagctgatactgcgacccacgccgagtaaataacgtttagtaaaaaatatcattagctttagaagaacaaagccagatacagggtgttccataaattaatcataagatggcaacagattgctcgaacactgtcttcttatttattttttggctccagcacggtttgtgcattagcctcgtccaagtaataagatttttataattcgccgttttaattatttccagtaggtatatgaataataaaaaacgaagaacttaatcaattggcatgaaattaaatgaaatgagatgagatgatatatg…
>PB.116.1|Bomo_Chr1:4794735-4808272(-)|i1HQ_T02|c16746/f1p0/1781
ATGGTCTGTAATCTGTAGTTAAAATACATAATACCAGAAGTCAAAATTAAGATTTTCTTATTTTTTATCAAATTTGCGTAAATAATTTCGTTGTGCGCTATTTATATTTTAGAAATGAAACATGTTTCGCGTAATGAAAACAACTTTCCTGTACATCCTGATGGTTGTGGCTTCAGTTTCATGCAGAATACACAAACTGCTTCTTACGGATGATCAACGGAAGTATGTGGACATCACGACTTTCGGATTCCTTGAGCGTGGTATCCTAGAAGTCAATTTAGTTAACTTTATGATGCCTTCAGGACCTTTCGGGGAGTACGGCTTCACATTGGACCGAACAATAAATGACGCGATTAGTCCGTATTTAGCTCAAGGAAATTCCAATTCATGTTTTCTGAA…
>PB.116.2|Bomo_Chr1:4805942-4808245(-)|i2LQ_T02|c29015/f1p0/2343
atAATACCAGAAGTCAAAATTAAGATTTTCTTATTTTTTATCAAATTTTGCGTAAATAATTTCGTTGTGCGCTATTTAATATTTTAGAAATGAAACATGTTTCGCGTAATGAAAACAACTTTCCTGTACATCCTGATGGTTGTGCTTCAGTTTCATGCAGAATACACAAACTGCTTCTTACGGTAAGGATATTACTGAAATGCTTACAGTTTTAATATTTTTGACAAATCACACAAAAATGTGTAACTTAATTGCTTTTACTTTTTAAAAGAACCATATGGAGTTTTCCCACCTTTTTTCTAATCTTTAGCTAAAAAGGACGTCAGGTTGTGTGCGTTGCTAAAACTTAGTACAAAATACATCTTGGTGATATCTAAATGTTAAAAAATGTTTTTGATT…
>PB.117.1|Bomo_Chr1:4810286-4818480(+)|i2HQ_T02|c5354/f3p4/2525
ATTGTGTTTGCGACGGTCGATATGAGGGTTTATGGAGGGGCAAGATACCTACGGGGTAGGACGGCTGCACCTCGAATTTTCTTGTTTCAATTAAGCAGAGTTAAAAGGAAAATTCAATATTACTCTGCTTATAACGCATCATCATGGGGTCTACTGTGGCTAGAATGAGGCGTATGTGGCGATGCATGTTTTCTCCTCGACTCTACAAGATTTACTTCGATGGACGACAAGAGGATCCGTATCGCCCGGTCGGAGTTGAAAAGATTGGTGAAAGGACCCTTGCAACGGCCTATACCGCTATCAGAATCGGTTATTATGCAACTCCATTGATCTGCCTATACATAATCCAACGTGGCTTTCTTTCAATGGAAGAAGTAAAAACTTTAATGCGCTTCTTCG…
>PB.117.2|Bomo_Chr1:4810313-4818487(+)|i2HQ_T02|c2655/f13p5/2564
GGTTTATGGAGGGGCAAGATACCTACGGGGTAGGACGGCTGCACCTCGAATTTTCTTGTTTCAATTAAGCAGAGTTAAAAGGAAAATTCAATATTACTCTGCTTATAACGGTATATAGTGACTTCTTAATTATTTAACGTGACACGAAGTTATTATAAACGCATCATCATGGGGTCTACTGTGGCTAGAATGAGGCGTATGTGGCGATGCATGTTTTCTCCTCGACTCTACAAGATTTACTTCGATGGACGACAAGAGGATCCGTATCGCCCGGTCGGAGTTGAAAAGATTGGTGAAAGGACCCTTGCAACGGCCTATACCGCTATCAGAATCGGTTATTATGCAACTCCATTGATCTGCCTATACATAATCCAACGTGGCTTTCTTTCAATGGAAGAA…
>PB.117.3|Bomo_Chr1:4810322-4818480(+)|i2LQ_T02|c25691/f1p0/2702
aggggcaagatacctacggggtaggacggctgcacctcgaattttcttgtttcaattaagcagagttaaaagggaaaattcaatattactctgcttataacggtatatagtgacttcttaattattttaacgtgacacgaagttattataaacaggtattataacaataaattactgttaaacgttaagaaaactaaaaaattttatcaatcgatatttctaaattttacattcacttctacatatagcatcatcatggggtctactgtggctgaatgaggcgtatgtggcgatgcatgttttctctcgactctacaagatttacttcgatggacgacaagaggatccgtatcgcccggtcggagttgaaaagattggtgaaaggacccttgcaacggc…
>PB.117.4|Bomo_Chr1:4810324-4818478(+)|i2HQ_T02|c13339/f1p2/2608
GGGCAAGATACCTACGGGGTAGGACGGCTGCACCTCGAATTTTCTTGTTTCAATTAAGCAGAGTTAAAAGGAAAATTCAATATTACTCTGCTTATAACGGTATATAGTGACTTCTTAATTATTTAACGTGACACGAAGTTATTATAAACGCATCATCATGGGGTCTACTGTGGCTAGAATGAGGCGTATGTGGCGATGCATGTTTTCTCCTCGACTCTACAAGATTTACTTCGATGGACGACAAGAGGATCCGTATCGCCCGGTCGGAGTTGAAAAGATTGGTGAAAGGACCCTTGCAACGGCCTATACCGCTATCAGAATCGGTTATTATGCAACTCCATTGATCTGCCTATACATAATCCAACGTGGCTTTCTTTCAATGGAAGAAGTAAAAACTTT…
>PB.117.5|Bomo_Chr1:4810355-4818478(+)|i2HQ_T02|c9298/f2p5/2606
ACCTCGAATTTTCTTGTTTCAATTAAGCAGAGTTAAAAGGAAAATTCAATATTACTCTGCTTATAACGGTATATAGTGACTTCTTAATTATTTAACGTGACACGAAGTTATTATAAACGGTATTATAACAATAAATTACTGTTAAACGTTAAGAAAACTAAAAATTTTTATCAATCGATATTTCTAAATTTTACATTCACTTCTACATATAGCATCATCATGGGGTCTACTGTGGCTAGAATGAGGCGTATGTGGCGATGCATGTTTTCTCCTCGACTCTACAAGATTTACTTCGATGGACGACAAGAGGATCCGTATCGCCCGGTCGGAGTTGAAAAGATTGGTGAAAGGACCCTTGCAACGGCCTATACCGCTATCAGAATCGGTTATTATGCAACT…
>PB.118.1|Bomo_Chr1:4820057-4829893(+)|i3HQ_T02|c11931/f2p2/4217
atataATCTATGCCGTATAACTATGATCTATGAACTAGGTTACAAATTGAGATGAATCTTTCTCTAAAATTAGTAATTTGTGATTATTTTCTTTTCTTTTAAACTGATAAATATAAAGCTTAGGTTCACAACTTGAAATAACAATAGTACAAAATTTCAATCATGTCACACATTAATGATTTGATAGGTGTAGCCCGTGGCTTACGGCTAGTTGTTGAAGCCAGTACAAAGATGCAGCAGGAAGCATGTAGTATTATGTGGAATAACTCTAGCATTAGGCCACTCCTACAACAATGCCCAACTAACCCACTCACAGCTTATAAACCTAGTGCTGATACTGCAAAAGATGTAATCGAAAGAGCAGTGGTTGTTGCTCATGGCTTAAGGAAATATGTTGTA…
>PB.118.2|Bomo_Chr1:4827538-4829892(+)|i2HQ_T02|c6565/f1p1/2315
ATACAAGCCTTAGTGCCGACGATACTAACGCATAGACTCTGTCCGCCCCCGGAGGAAATATATTCATTACACAGGAAACTCTCAGGCGTCTTTCTGCTATGCTCGAAGATGAAAATTAAAATGAACTGCAGGGATATGTTCAATGAGATTTACGATCAATATAAGAGCAACAGCCTCAGGTAATTGTTGTTATGAAATCTATATAGCAAAATTGTCGTTGTTAAACTAATATTTGTTATGTGTTATTATTTGATAATTTGAACATTTGCACCATTATAACCACGCTATATATAAGACAGAAGTAAAGAAATTTGGTTAAAGTTAAGTTTTTATTCAGCATCACAAAGTAATGGTAGGTGGTGGTGGGACCTCTTGTGAGCCCGCGCGGGTAGGTACCAC…
>PB.119.1|Bomo_Chr1:4927224-4933949(-)|i3LQ_T02|c16385/f1p0/3705
acaGACTGCAGTTTACACTTTTGCGGAGCGTTCAAATTCCGGGTCGTGGCTCTTTATAATTGTTATTAAATATCCTCAGGGAAGACTAAGTGCTTTTCTCTGCAAGTGTGACATTTCTTCTAAATAATAAGCAATCATCCGATCCGATTCGTGAAAACAGTTCTTTAGTAGTAAAAAAAAAATGGTATAAGTGAGCAATGAAAATTTGATTCGTTCAATGTAAATTGGTAGTACTGCAAGTAAAGTTAGAAGAATGGAAATGACTTCCTTTGTTATCCGGCTGATGGAGTTGAAATCAAACGCGTGAAGTTATTCCTGTTTGCAAATAGTCGGCGGCGGTCGACAACAGTGTGTGGGTGTTGAAATTATATCAGTAACTAGAAAAATTTCCAGATCAGA…
>PB.120.1|Bomo_Chr1:4947777-4950505(-)|i2HQ_T02|c23444/f1p1/2267
TTACCATAATCAAAAGTACACAGTAATAAATTTTATGTAGAAGAAAAACAATTATTTTTTATTGAACAACCTCTATTTTGATTTATACTGTTTCCCATTGCCCCCTTGACTCTGCACAGTATATGCAGATCTTATTGACCGTAGCGGTATTTTAAGGCACCATTCCTCAAAAAAAATCACCACTTATAGTCGTAATTTTCATAGTCCATTCACTAACCTTCTCGGGGATTTCAATAGCATCCTGTGTGTTGTAAATAAGTTTTAAATGCATGCATAAATATCCAATGTAGGCGTTAAGTTATTATGTCATGTAGCGCTGAGACACTAGGGGTGTTCGTCAACTTCACGAAGTAAGTATTATTGAAACTGTAACATCGAACCTAATAGCATTCGCGTGAA…
>PB.121.1|Bomo_Chr1:4954838-4957072(-)|i2LQ_T02|c7454/f1p1/2233
CATCGCCGTATGTAAGTCAGGATAAGTGGAGAGAAAGCAAGATTACCACCAGGCGATCTTCTGCTTCGAGCACTAATTCGGACGCATCCATTTGCTCTCAAAAAGCTGCTTTAAAATCACATTTGAGTGCATGTGAAATATCTGCTCGTCAAGTTACTATAATGCCTGAATTGATTCATATCCGCCGGTCCCAGCCTATTCATGTACCGTGGAACCATCAATGCCCTTAAATCAGTATTCTGCTTACCCTCCGAATGCTTCACCTTATTTAGGTACATTATCGTTACCATTATTTGGGAATCCAGCCTCGCAGCTACCATTGCCTTCGCCCGGACCTCTTTATAGTGGATTGCCATATTCAACCACTCCTTTAATGCCTCCAAAACCTTCGTTTACAAT…
>PB.122.1|Bomo_Chr1:4989283-4991793(+)|i2HQ_T02|c13972/f2p0/2536
aatgtagtttgatttGAAGTTTGAGTAACAATTTCACAAAAGATTTCAACTAACCACGGAAATTATTATACCGAATCACTATGTGCATCAATTGGTTATTTGAAAAAATTAAATGACGATTTTTTTGTAGATTATCAGTGAATTTACCTAGGTAATAAATACCTTAACCAATGAATTAAGCTTACAGTTACTGATAAAGTAGTATCACAGGTACCATCACAAAGCTGGAAGCCTTAAAAATAAATGTTAGTATATTTACGTACCTATTTATTTTACTATAGTATATCAAATACTATATTATACAAACTATTTGTCCTTTCGGTTTGTTGTTCAATGAACAAACATTATAACTTACCAAACTGGAAATTTTAGGAAAAATATGAATGATTTTAAATGAAT…
>PB.123.1|Bomo_Chr1:4991805-4994035(+)|i2HQ_T02|c7572/f2p4/2260
TTTTTTTTTTTTTTTTTTTTTTTTTTTTTTGACACATTCAACTAATATTTTTATTGAAGTTTTGAAGTTTTATATTATGTTAACAGTTGATATATTAACTTTAAAAGTTTTTACTCTAGATATGATAACTTACGCATTTAACAAGAAAAATGAAATAATTTCAAGTACAGTGAAAAACAACTATAAATTTCTTTTGATGAAATTACAACTGGTTTGGAAATTCATACAACTTTTCAACAAATTAGCATCTTGCTGTTGTGACTATAAGTAACACTGTACTTCACTTGTAATGCTACAATTAAAATAACAAGTTGTTGATGATTATTATTACCACTTATTATGATGTTAAAACGTAAAACCGCCAAGACTGTAACTATCGCTTTTATAAAGCGCATATAC…
>PB.124.1|Bomo_Chr1:4991806-5021644(-)|i3HQ_T02|c11792/f2p5/3616
tacCCACGTTAACAATTGGATTCCAAACTAAAATATGCAGCTTGCCATATCTGACCATATCGAGAGGTGAAAGGCCATTTAGTTTAAGAGACGTTTTTGAAACTACAGGAGAGCCATTTAAAGATTAAAAATTGGAAAAAATCATGAAAAAAATAACTTAAGCTATTTGAATGGTGTAAACTTAATTAAAATGAATTTAATTGATAAAGATAAATTTCGCGTATTTAATGAAATGTCGCTTTCACCCCTCGAATATTTTTTTTTTATCTAGACCAGTACCGTACTGTTTAAGGAAAAAATTTGTATTATTTTATTTTACCTACTTCATTGGAGCACGTTTGTGGCACAATACCTGCCTTTATTTATCATATTTATTAATTAATACAATAAAAACATTTT…
>PB.124.2|Bomo_Chr1:5016496-5020404(-)|i3LQ_T02|c18771/f1p0/3894
taatgatatttttttaaatttaatctgaagtgctaagtttttttggtaggttttggacagctaggtcacagctttggattttttattaaaaatgcaatgagaattagtttgtcatgtaattaatatttacaaaactttccttaccttggttttataaactatagtgctcacttgtaaaacatgcttttgataaaaatatgcttaaagttttcagcattgatactcttatctattccataaaattttgagctggctggatgcaattcaaatttttttttataaaattttcctttgagttgaatctggatattactattttaattcttgtcactcgcaatcatctacagtccgtttccagatattattttacattttacatctacatattgtctggcattg…
>PB.125.1|Bomo_Chr1:5023178-5029371(+)|i1HQ_T02|c3372/f7p1/1426
AACACATTCTGTATTATCTATGGTTCAAGTAATCAAACAACTCTCAACTAAGTTTAAAGTTTAAAATCTATGCAAAAAAAATTGGAGTGTACGCTATTTAATATCTATGTAGGTTTTTAGTTTATTGAGTAAATTGAGTTATCTACTGTACAAGATAAAAATAAGAACATGCTAGGTTATTCGAATGCCGGTATACCGGATAAATCATGGCAACCACCCGTTGTTGTAATTGAAACGACAATGGGAAAAATTATGTTGGAAATGTATTGGAAACATGCACCTTTGACATGCAGAAATTTTATGGAATTGGTACGTCGAGGCTATTACAACAACACTAAATTTCATCGAGTTATTCGAGATTTCATGATTCAAGGTGGTGATCCAACTGGAACAGGAAAA…
>PB.126.1|Bomo_Chr1:5050963-5054646(+)|i3HQ_T02|c7409/f2p3/3669
AAAGACAGATAATGTAACTGGTAAAAAAAATATTGCAAAGATGATTAATATTAAAAATGTCGCATGTTTTAAATTTTCAAACACTCTCCTGTAAAATTAGTAAGTTTTGAGATTATACAGTTTTAATGCGAGAAGACGATATGTATTTTGATGTATGTGGTATGTATTATGCTGTCATTAAAATTTCGACTCCGCAATCGATCCCCTACATCCTGTATTAAAACAACTATTATTTTATTTATTATGAATTGAACTAAAGAGAACAAAATATAACACATCAATTAGATATTCTTCTGTAGCCCTGGCATATTGTAGAATGTAGAATTGCAAATAACATTGACCATATATTAGTTTTGACTTTAATTATATTTTCTATTAACCTTAAGGGTTTTTGATATA…
>PB.127.1|Bomo_Chr1:5197139-5199131(+)|i1HQ_T02|c38876/f1p1/1995
GCGCCCTTATTTACCTTAAAACATCAAGAGGATAAGACATTTATGCATTTTTCTATCGTGTTTCTATTCGCGTTTGAGTCGTATACAATAAAATGACTCAAATAAGAATGCATTAAAATCAGTGCAATTCTAAAGAAAATTAATAACACCTTGGATTTCAGTAGTTGCGATGAGATTAAATATCTGTAAATGGCATTAATTAATTCCGAATTCGATTACAACGATTGATCTAGATCTGATATAATTACACTATAGTAGTTTATACATTTTACATACCAGAGAAAATATTATATAACCTATAATTAAGAAATTTAGAGCTCTTATACTTTGGTCAGTTATTCAGAATATTTAGATGTTTTTAAACAACCCATTTACTGTTAGCTAATAGACAATTTAGCG…
>PB.128.1|Bomo_Chr1:5279625-5305727(-)|i2HQ_T02|c13130/f3p2/2111
AATCAAACAAATGGTGTGCAATCAGTAATCTTTGCTTCTTTTCTTTTTGCGTATTTATAATCACACGCATATTAATTTTCACTAAAAGCAATGTCTAAGCGTCAAATTATAATAATATTTGGAAGTTACTAAAATCGATCGCGTCATTCAACAATATCGCTCACCAAATTAAAATCATGTTTTCACGTAAAATTCATTAGACGGCCTCGGTGGGGGCAGACGTAATTTCCTTGAACCAAAAGTTAATAAATAACATCGAAAATGAATTTCGACGACAGTGCGAGCAGCGGGTATGTTACCAATGAGACCATATACGGAACTCATGAAGATTCTCACGTAGTTATGTCAGAGAAGGTACAATCTCTTGCTGGAAGTATCTACCAAGAGTTCGAACGTATG…
>PB.128.2|Bomo_Chr1:5279627-5305775(-)|i2HQ_T02|c1734/f14p5/2174
ATTTCCCAGAGAAATAGTAATTTTTCGATAGTCACCGCAAATACGTCAATCAAACAAATGGTGTGCAATCAGTAATCTTTGCTTCTTTTCTTTTTGCGTATTTATAATCACACGCATATTAATTTTCACTAAAAGCAATGTCTAAGCGTCAAATTATAATAATATTTGGAAGTTACTAAAATCGATCGCGTCATTCAACAATATCGCTCACCAAATTAAAATCATGTTTTCACGTAAAATTCATTAGACGGCCTCGGTGGGGGCAGACGTAATTTCCTTGAACCAAAAGTTAATAAATAACATCGAAAATGAATTTCGACGACAGTGCGAGCAGCGGGTATGTTACCAATGAGACCATATACGGAACTCATGAAGATTCTCACGTAGTTATGTCAGAGA…
>PB.128.3|Bomo_Chr1:5296783-5305727(-)|i1HQ_T02|c6018/f1p4/1243
AATCAAACAAATGGTGTGCAATCAGTAATCTTTGCTTCTTTTCTTTTTGCGTATTTATAATCACACGCATATTAATTTTCACTAAAAGCAATGTCTAAGCGTCAAATTATAATAATATTTGGAAGTTACTAAAATCGATCGCGTCATTCAACAATATCGCTCACCAAATTAAAATCATGTTTTCACGTAAAATTCATTAGACGGCCTCGGTGGGGGCAGACGTAATTTCCTTGAACCAAAAGTTAATAAATAACATCGAAAATGAATTTCGACGACAGTGCGAGCAGCGGGTATGTTACCAATGAGACCATATACGGAACTCATGAAGATTCTCACGTAGTTATGTCAGAGAAGGTACAATCTCTTGCTGGAAGTATCTACCAAGAGTTCGAACGTATG…
>PB.129.1|Bomo_Chr1:5310263-5315175(+)|i3HQ_T02|c7651/f1p2/4145
tggCGCAAACTCAAGAAGGCATCGTTTTGTTAAGAGAGTGATTGTCCTCGGTGTGTGTGCTTGCCTTTACTTATCCCTATGGTGTAGCTACTTGTACTTCAATGCACGATCACTGACAGTGAAGGCGACGAGGTTCCAATCTACGAAGCATTGCATCACTTCTTTACAAGTCCTTGGTGGCTTGATGTGAAGCAGTGCCTTATTGATACATACCAGTATGCACAGCATCATGGCTGGTATGAAGTGTGGAAACAAATTATTGATCTGTCTGATCTCATGGTGAACAAAACGCATACAAGGTGCTCGGGCTGGGCCTGAAGCTACACAACAAGAGATAACTTCTACTTGGCGAAGATTGTCCAGAGAGCATCATCCCGACAAAGTCAAGGATGAGAACGG…
>PB.130.1|Bomo_Chr1:5317568-5321865(-)|i3HQ_T02|c14856/f1p1/4213
AAGCAAAAGCAAAGAAAGAAGCTGTCAAAATGACGATGGTGTTGACAGGGTGTGAAGACAACGAACCACTGCGTCCAACTAACGTCAAACCAAATCTTGCCAAATTAAGAATAGTAAAGGAAGCTGAGCTTCGCAGGGGTGGTATGTTAGGATTTGGTGCTTTTGGAAAAGTATACAAGGGCGTATGGGTTCCTGAGGGAGAAAACGTTAAAATACCTGTCGCTATAAAAGTGCTAAAAGAGACAACAGGTGCGAACACTAGTAAAGAATTTTTAGAAGAAGCTTACATAATGGCTAGCGTCGAACATCCAAACCTATTACAACTTCTAGCTGTATGCATGACCAATCAAATGATGCTCATCACTCAGTTAATGCCGTTGGGGTGCTTAGTTGACTATG…
>PB.131.1|Bomo_Chr1:5326258-5328544(-)|i2LQ_T02|c29629/f1p0/2285
AACATAGGAATTATTGAGCTATTTCTTTACAGTAAAAACAAGCCTTTGTTTACTGTGGAAGATGACTGTCGTTTGTTTGGACTGCCTATGTGATGCAAGGTCACCATCTCCATTGACATTGGTAATGCCAGAGGTATGATCAGACCGCAGTGTACAGTAAATTCATGTAAGACTTGTTTAGCTATTCATGTGATTTAAAAAAACCTTTGATTCAATGAGCGAAAGATTTCTCTTAAATACTTGTTTTTAACTTATATTGAACTTGTACGTTGAATACAATAATATTAAAATTCTATAATGAATTAATTTAAAAAAACGCACCTCTATCTGCGTCTATCCCCATGGAAGATGTCGAGACGATAATCGAATAGCCAAATTTGCACATTCAATGCCTTTTTT…
>PB.132.1|Bomo_Chr1:5352197-5353475(+)|i1HQ_T02|c6104/f2p0/1281
AATTTTAATTGAAATCATGAAACCACTATCGCTGGATGTTATTTCAAGATACCTTACTAAAAATGTTATAGCGGAAGTTTTTAAATTGAAGACAGACAGCGATGAAGACATAGAAAATATTGAATTAACAAAAGCAGCACCAAATGGCGAAGGTCTCCTCAGTGCAGTCTACAGGATCAAAGTTACAGGCAAGAGATATTCCACATCCTTTATCGGGAAGGGTTTCGTTGACAATGAACGCATCAAAAACTCTTTAAACTGTGCCGAACTATTCAGAAGAGAGGCATTGTTTTACTCTGATGTGCTACCTATACTAGTCGATTTGCAGCAATCGTTAGGTGCGAGCGAATGCATTCAGAACAGCGTGCCTATTTGTTATGGTTGTTATCTGGACGGCGT…
>PB.133.1|Bomo_Chr1:5371974-5379064(+)|i3HQ_T02|c8628/f1p0/3888
TTTTTTTTTTTTTTTTTTTTTTTTTTCCACAGGAGAAAATCGCCGGATCCCCACCCGCGCGGCAGGTGGGGTATGTGGGAGTTGAACCTCACTAAAAACTCCTGCCGCTCACAACCGGCGCCCTACCTCGGACCGGGCCGGAGCCCAGTCGGGGCTATTGAAACGGCGGGACAGGGTTGACGCAGAGCACATTACATCCATCCCACCGTCCCACGGACGCCGGACCGGTGGCCGCCAGCGAAACGACCACCGGTTCCCTCGTTCAGCGGGCCGAGAGCCCGCTTTGATGGCGCCGCGTTACACCTTCCCCCAGAGCGGTCGGGGGAACGCGGTCTACCATCACCCGGCTTCCTATTGTGGGTGAGCGTGCAGAGCACGCCACCCCTCGTCTGGTCCCTC…
>PB.134.1|Bomo_Chr1:5371999-5379106(-)|i3HQ_T02|c11956/f1p0/3908
acaTTACGAACTTAGTTCCTTTTTTTTGTTTTTTTTTTTTAATTTGTTTATATCTATCTGGACACGTGTACATATTGAGCACTCTGAATCCAAACCAGCCTATAGGTTAAGGTAGTTTTGAGGTTAATTTTGATTTTTTGTTTTATTATTATTATTATTGCTTTTGTTTTATTCCGAGATTTTAGTTAATGTTGTTATTTAATTCTTGTATACGATATAAAGAATTTATTGATAGTGTTATATTACAAAACTTGTCGAACTAGCGTTCGTATGAAAATAGCCTTAGGTAATGTGAAGTGAAATGAAATGTTAATGAATTTAATATGGATTCAAAATCTGAAGAAAATGAAAAAAAAAAAAAAAAACGGTATTATGTAGCAAGAGACGTACATAAAAATT…
>PB.135.1|Bomo_Chr1:5381451-5383907(-)|i2HQ_T02|c11117/f1p0/2457
AAATAACCGAAATTTTACTACATATTTTTTATGTATGCTTATTATGGTAAAAAATATAGAATACCTACAAGCATAGTTGACATGTTTCACTCAGAAAAAACACTCAATTTTACCTCTTAAAGCACGGTTTCACACAATACGGGACTTTGTAGGGACGCATCTACCCTGATAAAGGAGGGTTGCTCATACTTACCTCTTCGAAGGAAAATGAATCCACATTTGTGATAGAATATAAAACTATACATAATGCGTAGTCGTTAGATCTATGTATAGGTATCCGATTCCTTTTACTTGAATTATAAATTATCATTAAAGAAACACCGTACTGATGTCAGTTTAATAATCCTAAATATGTCTTTTTATAGTTTAAGACTTTAATGCGTGATTGTTACAGTGTTG…
>PB.136.1|Bomo_Chr1:5388274-5390640(-)|i2HQ_T02|c29366/f1p1/2368
ATTACAAATTTAAATTACAGTAGACAATGAATTGACATTCATGCACAAGACGCCAGTGCAAAAGGAGAAAAACTCGAAATTAAACCCTGTACCAACAACTTTAGCCAGCATGCTACATTAAGAAGCTAAATGCTCGTACCTCAATGGAAATAAATAAAATATGCATACAATACATATTTATATCGCACTTTACTTAAAAAATTTTTGTACTGTTTATCAAGAAAGAAAGAAAAGAAAGACATTATCTGCCTTGAATAATAAAATCGATTCCATTTTTTTCCTTACCATCAATTTGACTGAGTGAAGCAACAGCTCTAGAAGAACTGGTCGATAGGTTAAGTGTTAAAAAAGCGTCTTTTACATTTATGTTTATTAACAGAAAACACGTACCAAATATTA…
>PB.137.1|Bomo_Chr1:5436041-5438365(-)|i2HQ_T02|c3624/f1p0/2321
TACAAAATCCATTTTGCGCACTTTTATATGTCTTAATTTTATTAAAATTCTATAAGACAATAATAATAACACACTAATAAATGTAAATTATTAAATTACATGTTATTAAACTTAAATTTTCATATACAACATCATGTATTAAATGTTTGAGTCGGATTATAATGGAGAATGAATGTTAGTCCCATTTAGTTTTGTATTACAATAGAATAGAAATTTAATAATGTCCAATAAGAAAAAGGCATTATGTGTTCAAAAGAATCGTTTCGAATAATAAAAAGTCTTTAAAAATGGACATTGTCATTTTTGCGAAGAACAAAGAACGATTAAGTATTGTTTACAAAACACAGCTCCAATTGTACACGGACGACTTAGCTAGAAACGCGAACTAGGAGTATTACT…
>PB.138.1|Bomo_Chr1:5462290-5463953(-)|i1HQ_T02|c38856/f1p0/1662
TCCTTGACGAACCGCCGCTTGCAACGAAGGGCTCGACTAGTAAATTAACCCATAGACACAGCCCACTGAGTTTCTCGCCGGATCTTCTCAGTGGGTCGCGTTTCCGATCGGGTGGTAGATTCTGCGAAGCACTACTCTTGCTAGGGCCAGTGTTAGCAACACTCCCGGTTTGAACCCCGTGAGCTCACCCTACACGTCAAGGAGAAGCTGAAATAGCTCTCAAGGCTATCAGAATGAGTAGGAACAAAAAAAAGTAAATGATAAAAAATTGGTAGAAACCGATTTAAGTCTTCTATAGTCTATAGCTCTTCTATAGAGCTCTTCAATAAGGTGGAGTTTCTCTAGGATTTGTATACATACCCACGGTATTTTCAAACTTTCATTAAACTGACTGACAAC…
>PB.139.1|Bomo_Chr1:5470931-5473313(-)|i2HQ_T02|c19645/f1p2/2383
tatAGTGTATTTCTTAACAATTTAAATCTTTTGAAACCTATATACTAAACACTATGAGATACTTTTGACATAAGTAAAATACCAACGATATTTAGTAATAATTTATTTTTAAAATAAATAACTGAAGTGTATTGAATTACAAGACCCAATTAACTTCGTATCATGCTCTTTGTCTATATAATAATGCGTGAAGCAAAAACATTGTACCCCTTTTTACGAAAAAATTTGCGGACGGAGGAATATGAAATCTCCCACACTTATAGAGAATATGGAGAAGGAGTGCAGAATGCTATATTTTTTTATATTATGCATTAATAATACATTAAATCAATAAAAAAAACATTACATACACTACCATGTATTTGACAGACACACACACACACCACACACTCTTTGTTT…
>PB.140.1|Bomo_Chr1:5480218-5496360(+)|i3LQ_T02|c15932/f1p15/3528
tccagggaccgacaggaatccaccaggaagtaactggaccagggcgctatactgggttctgcttggcgcattcgttagaccctacactactaagggtttcgccaaaatttttggtcaaaacaaataaaagagcggcgcggtgttaagacgggcgtgtctataaaaggttgagaggggggtgcgcgggggtggtaacacgatccgcgagctccaggcaagcggcaacgccctggagaggggagcgcgagggggcatcagcgcgcgcgccgcccgcTCCGCTCTCACTAGTCGAACGGTGCCCGACCGGTAACGTAGCGCCGACTGCCGACCGAGACACGAACACCGAACATGTCTGCCATGGCGAAGACTTCCAAGTACACCTACCGCAGCAGCGGCGGG…
>PB.140.2|Bomo_Chr1:5480531-5495735(+)|i3HQ_T02|c8124/f1p0/3090
acTCACTAGATCGAACGGTGCCCGACCGGTAACGTAGCGCCGACTGCCGACCGAGACACGAACACCGAACATGTCTGCCATGGCGAAGACTTCCAAGTACACCTACCGCAGCAGCGGCGGGGGCACCACCGACGTTAACATCGAGTACTCCGCCGACCTGAGTGCTCTCTCCAGGCTGGAGGACAAGATTCGTCTCATCCAAGATGATCTGGAATCCGAAAGAGAGCTGCGTCAGAGGATTGAAAGAGAGAAGGCAGATTTGAGCGTGCAAGTGATTCAACTGTCTGAGAGGCTTGAGGAAGCTGAAGGCGGAGCCGAGAGCCAGTTCGAGATCAACAGAAAGCGTGACACCGAACTCCTCAAGCTACGCAAACTACTGGAAGATGTCCATTTGGAGTC…
>PB.140.3|Bomo_Chr1:5480779-5495727(+)|i3HQ_T02|c17396/f2p37/3112
CTCTCCAGGCTGGAGGACAAGATTCGTCTCATCCAAGATGATCTGGAATCCGAAAGAGAGCTGCGTCAGAGGATTGAAAGAGAGAAGGCAGATTTGAGCGTGCAAGTGATTCAACTGTCTGAGAGGCTTGAGGAAGCTGAAGGCGGAGCCGAGAGCCAGTTCGAGATCAACAGAAAGCGTGACACCGAACTCCTCAAGCTACGCAAACTACTGGAAGATGTCCATTTGGAGTCAGAAGAGACCGCCCATCTGCTCAAGAAGAAGAACCAAGAGATCGTAATCGACTTCCAGGAACAAATCGACCAGCTTACCAAAACTAAAGCCAGGGCTGAGAAGGAGAAGTCCAAGTTCCAAGCTGAAGTTTACGAGCTGTTGGCCCAAGTCGAGAACGTGACCAAG…
>PB.140.4|Bomo_Chr1:5481617-5495728(+)|i3HQ_T02|c15185/f2p1/3250
gagttagtcAGAGCCGCCGTGAGACATGAAACGATTCTTATTTTTAGACTTGTACAATGCTAAAATACGCGAAGGACGTTTTAATTCGTAATCGTTTGCATGCATTCGTGAAGCAATAATGACGTTTTTAGGGTCGAAATAACAATTAATTTACAACAATTATATTAAGGGATTGAAACAACTTCACAAAAACGGGTGCATGCAGATTGAAAGAGAGAAGGCAGATTTGAGCGTGCAAGTGATTCAACTGTCTGAGAGGCTTGAGGAAGCTGAAGGCGGAGCCGAGAGCCAGTTCGAGATCAACAGAAAGCGTGACACCGAACTCCTCAAGCTACGCAAACTACTGGAAGATGTCCATTTGGAGTCAGAAGAGACCGCCCATCTGCTCAAGAAGAAGAA…
>PB.140.5|Bomo_Chr1:5489817-5495485(+)|i2HQ_T02|c6224/f1p1/2413
AATTTAGCGACCTCGGTCGCTGTCGAAGCATGTCGGGATGACCGATTAAGCGTTCAATTTTGCTCTTCGCTGTGTATAAATCTTTCATCGCCGCAATGCCGCCGTCCACGTGCCCAACTACAATAAATGGAACAGACCCCCACCGCTGTCTACGAAGATAATTATGGCTACGGTATAAATTTCTATCAACCAATGATTGACTACATCTCAGCCAAAGAGCACGGAGTCGCCGCTAAACCACCACACTTGCCGTGGAATAACGAGAGGCTTTAGATAAATACAGATTTAATAAGCCGATCCGTGCGTATTCGGAAGAGGATCTCACTCGGATCTCGCATGATATTGCTGAGCAGGCCAAACGAGATCTGAATACGTTTACCGTGGGCAAACGCTCGCCCT…
>PB.141.1|Bomo_Chr1:5538123-5540315(+)|i2LQ_T02|c6086/f1p0/2224
agaccgagtACGACGTTAACAAAAAGGCTAAACGTGGCAATTCCGTTATTTTCTAACTAGCTCCACGTCGTCGCTTTTTTCCCCCACAACCTTAGGGTCGTCGTGTCAAGTACTAAAGGTCAACGCGATCCAAATAGTAACGAAATAATGATGCGGCGAAAATATATATTTGTATTTTAAGAAACAATACTTATCGAGTATCGGATGTGAGTGCGAACGGAGGCGTTGACCTCGCCGTACGCTGTCTTTCGTACCGATCCGTTCCTGATAATCAACAGGTTGCATTGTGGGCACCTCACTATTTTTTGCTAGTTACCACAGTGTGGTGCAGCGTTTAAAATTGCGATCATTTACGCTGTCTCATTATGAGAACTGTTTTATTCTGCTCGACCCACAATA…
>PB.142.1|Bomo_Chr1:5616627-5618971(+)|i2HQ_T02|c12166/f1p6/2055
aTTCGTAGTTGTATTATCTATAGTCATATATTTGAAGGCGTGATTGCCATTCGCCTGCTGAGCCGTTACTATTTGTTTGTATTTTCATCCATTGCGAAACTAATAATTAACTAAATTAAGTGAAACAGTGAGTTACTAGCGAAACTTCACTTCGTTACTATAAGAAAATAAGTTACCCGCATAGCCGAAAATAATGTCGGCATCTGAACCTATTGACTTATTTACAGGGAACGGCACGTATAAGTCTATAAACCCCATCATATCAAAAGTCGGTGATTTTACACCTTTTTACATAGCGATAGCTATAAGTTCCGTTATTTTGGGTTTTCTCCTGATTTTAAACATTGTTTGCTGTTGCTCCCGATACTCTGACTATTGGCTCGATAGACACACAGGAAA…
>PB.142.2|Bomo_Chr1:5616642-5618139(+)|i0HQ_T02|c884/f2p2/984
ATCTATAGTCCTTATATTTGAAGGCGTGATTGCCATTCGCCTGCTGAGCCGTTACTATTTGTTTGTATTTTCATCCATTGCGAAACTAATAATTAACTAAATTAAGTGAAACAGTGAGTTACTAGCGAAACTTCACTTCGTTACTATAAGAAAATAAGAAATCGCTGGATTGTTTCCATCTGGTCTACAACCCCTCATAAACAGCCTCCTCTTGACTTGACTGAGTTAAACATTGAAAAATTGCCTATTCAATTTGTGGCACCATACCACAGTGACGAATATCATGAAGTTTTAAGACACGAGTCTGATTTACCCCCATCAATATCCCGTCAGCCTCTCACTTCATCACAAGAGTACTTGGAGTTGCAGAAAAGAGAAAGTGACATTTAGAAATGGCAT…
>PB.143.1|Bomo_Chr1:5618974-5622295(-)|i3HQ_T02|c12592/f1p4/3317
TTTGTTTGTTTTTTTATTCTTCTTCTTTTAAATTTGAGTTGAGTCGCGAGTACGGACCTGAAGCGTGCTGGGATCGCGTTCGACTTGTGCATGCCACCTCGCTCTACCTCAGATTGTATCAGATTGGAGCATTTATTGGAAGTAATATGAAGCGCTCCCGTGCTCGCTTGTAGTGATATATTTTTGTTACCAAGTGCGTAATTTTAAACTTTTATTAGCGGGGTTATATAATTCAATTTTATTTTCCGTAAAATAAAAATAACAGATTGACATCGTATTTTTTTTTTTTTATAATTATAATATTTATTTTGTACACTACGTTTTCTGTGATACGAGAATGAACCGCGGCTTTTATTGTAGGTTTAAATATGTTAGTTCAATGACGTAATCACTAATGTT…
>PB.144.1|Bomo_Chr1:5634511-5637847(-)|i3HQ_T02|c14509/f1p4/3347
CCGATCATGTTGAAACATATGTTTAATGTTAACTTACTGATCTCAATTGAAAAAAAACAGAGTCATCAATTCGTCTTGCATGTGAATGTTGAATCAAAATCATCAGATATTCGCCCCGTGGATCGTCCAATACATATAGTTAATGTTCAGACTTGTGTTAACTCTGGGGCACTCCCTAGTGGTATGAATGTAGTAGACAGCCAATAATCCATGAAATAAAGCGCCATATCTGAGGGAAAAAAACAGGAAAGACATTTTGCGTAACGAAAGCTTTCCGAGGTATTTTTGTTATTACAAGTTGAATGATTATTGAAAGATATATTTAAAAAGTATCCGGGAATAATTGCATTTATAGCAATGGCATGATGGGAAGGCGACGGCATAGCAACAAGTTGAATA…
>PB.145.1|Bomo_Chr1:5639760-5643463(-)|i3LQ_T02|c14356/f1p0/3693
TGAACATACAATGTAAAATAAAAATTATTCTATTTCTTTTTAACCATTTTGTAATCTCCTTATAATTCTAATGTATCCATGTTTGTCACTGAACTCCTAAATTGCTTGTCTACTTTTGTCTGTTTTCAAGGCTGTTAGTTGTTGGATAGTTTGGATTTACATTTGCACCAAGTTGGTGTAGCAATCATTCTAAATAAGTTTTTTCAATATCACCCACACCCGTTTCCTTTGGATTTAACAAGATTAAATAAGAAAATAAGATAGAATTCATAAAAAAACTGCCCACTTGCTACGTCAAAAATGAAATCAGAGAAGTTCAACTGTTCAACCCTATTCAATTTCGAACATGATTACTACGCTTTTTAAGTTATATTACGTAGTCTCAGATATCAACGCCCA…
>PB.146.1|Bomo_Chr1:5645423-5650667(-)|i2HQ_T02|c11713/f1p0/2384
AAATAGGAACTTATATCGATCATTTCTTAAAATATAGTCACATTTTATTAGTGTTTCTTCAATTTTTTGCAGTAATTTGTTCGTGTTAATATTATATAATTATTTTAAGCAGGTAAAATCATGGGTATTGGCAATATTCATAAAATTAAAGTAATTAAAACGTACAACGGCAATAATGAGACTTGATGAATTAAAAAAAGAAATGTCTCTTGCATTATAATAGCATAGTACCTATGAGTCTAAAATTGCATTTAGTTAAATAGAACAAGTTACATGTGGTGTAAAGGGGCAAAAAAGAACAAATTAAAAATGACGAAAAAATCAACATAAATTCTGGCATTAGTAATATCAAAATTAATCCATCACAATTTATAAGTATTTTTATGGAATTTGTTTTTT…
>PB.147.1|Bomo_Chr1:5660066-5661274(-)|i1HQ_T02|c21984/f1p0/1208
aAACCGAAACGCATTACTGCATCACGGTAGAAATAGGCAGGGCGGTGGTGGTACCCACCCGTGCGGACTCACGAGACTTCCTACCACTATTAATTGGGCGAATTATTATTTTTCTGGTTTGATTTTTACTATATTCATTCACCGTGAAAGTTCACCGTGAACAATGTTAAATTATACCATGTGCGTGAAATGAAACGATTTTTGTAGCTTGAGGCCTGTATTTATTTATATTCCAATCAAAATCAATAGCTTACGTTATTTGCGAAGATGTCATATTATGTATGTTAATTTTAAGGAACCAGACGATAATACTGTCTATGGGACACCGGGATACATGGATCCCACGTCATTCACGTCCAAGGTACGTATTGCATATATTAAAACATATCGTATTCATAC…
>PB.148.2|Bomo_Chr1:5675153-5702104(-)|i3HQ_T02|c15156/f1p3/4267
gcagcaGACTGCACAGACGCACTGCAGTTTTGAAATTATGGATCCATCAATATTTCTACCATACGCACCGCCTAACGGGCTTCCACAAGAATCGAAGCTAGTTACATACATGGTATTGGTGAGCGAATTTATTCCGATGAACTACTATGTTCCGCCACCGAATATGCTTCCCCCAGAATCACCTGAGGGTCCACCACCACCTCCTATACCAATGGCGAATGCTTCAACTGTCCATCAGAACGTGGGAGGAACTACCTATTTCTACTCGACCAATTCAGACAGCCTCAATACCACTAGCGGTCTTAATTCATTCGGCTTCCATGGAAGAACCGTGCATGGACTACTCTCTGCTGAGCACCGCAAGACCATATCCATTGGTATACCCATGTCCGTCTGAGC…
>PB.149.1|Bomo_Chr1:5704106-5718009(+)|i3HQ_T02|c11980/f1p3/3669
tTTTTTTTTTTTTTTTTTTTTTTTTGATGAGTAATTTTGAGCAAGCAGTAACTGCAGTCCTATGATCAGCTCTAAACTTATCTGTAGTAAATGAGTAGCATATTCTGCGTTTGATTGTTTTCTATCATAGCTCTGTAGTGTATGGGAAGAAGAATACAACCATTATTTTAATTAACATAAAACTATACATACTCACCATCTCTTTCAATTTATAGTGGTGAAAATGGAGGCGTCTTATCAAGGAGGTGTGTCATACGATGAGAATGGAGATAACTTTCAACGACTTTCTCAAACTATCGCCAGTAATATTAAGAAAATATCCCAAAATGTATCCTCAATGTCAAAGATGGTCAATCAGTTACAAACACCTCAAGACTCCCAAGAGCTTAGGGCTCAGTT…
>PB.149.2|Bomo_Chr1:5710649-5715503(+)|i2HQ_T02|c22878/f1p3/2329
caggcAACACAACGACTCGTTGCGCAAAAGACAAAAGAAGATGTGAAAAAAGCAAAGGCTCAGTCTATAAATATTGGGGATCCTTTCGCTATGGGGAACAGTAACAAAGATTTGGTAGAGATGACCGAGACAGATGTCCGTAAGCAGGAGCAAATGAATATGCAAGCTGAACGTTCTCTCGTCGAATTGGAGGAACGCGAAAGAGATATTCGGCAACTTGAGAGTGACATACTAACCGTTAACGACATCTTCAAAGAGCTGAGTACAATGATACACGCTCAAGGCGAAGTTGTGGACTCCATCGAGTCTAGTGTTGAATACACGGCACAGAACGTCGAGAGCGCCACACAGCAAACTCCGGAGGCTGGGAATTACAAAAACAAACTGAGGAAGAAGAAA…
>PB.150.1|Bomo_Chr1:5720247-5721257(+)|i1HQ_T02|c18956/f1p0/1011
TTTATGATTTGTGATTAGTCGGAAAACGAATACGGTTTTAAGAAAAGAAATAGTAAACGCGGCATATTTCTAAGTAGTGTTTGTGATCGTTCGCTTGAGCCAATCATATATACTGTGTTACTGTAATTTGTTTAAGTAATAAAGAAATAATAAAGTAACAATCCAAATATTATTAGCTGGTTTGTCTACTATCATTTGAGCAACATTGATTGCTGAAACTCTCGGTGATCTCGTCGGGACCATCAATTTCATGCTAAGTATTCCCAATGTTTTCCTTTTCAAGTATCTGTGTGCTTAGTGCGAGATTTTTAACGTTCTCGATAGCGACAAAGTTAACTCAACTTTGTATGCAGTTGGAACAGCGCCCCTAGCGGCAAACGTAGGCAAACGATCCCATTT…
>PB.151.1|Bomo_Chr1:5741663-5743045(+)|i1HQ_T02|c9165/f1p1/1380
TATAGAGGATTGAGACAGGAGTGTGATAGCTACCAATGTGCAACATTTATCACATTGCATATTCGTTGTGTATTTAGTTCGTCTGCTGTTCACGGGCGCAGTGTGCTTTCTGGCTCATGTGCTCGTAACAGCCACGTCATTATTGAAAGTTAAAACGATAAACACAATGTTAAAATATGAATGAGGAATGTTGCACCTCACGAAGTAGGTACGCATGAACGTCGCCAGCACGGCATCTCATAGATGACAATGTTATGTACGTTGACTATATTTTCTCTAAATCAGGCCGGTATACCTTCTTGACGTTTATTATCATTTTCGAATATGTTCTTTTTACATTTTCATCTATGAGGGATTTTTATTCAGTATGCTAGACAGTCGGCGGTGTGTACCTGCTAC…
>PB.152.1|Bomo_Chr1:5754663-5755263(-)|i0HQ_T02|c1490/f1p0/601
GGGGTGTAAGTGGCTCTTCCTGGACCTCTTGAGCCAAAGTCAACCTCTCCTGCCCGCGGCGCACCCTGCCGACTAGCGAACGAGGCTCTGGCGGAGACGCGGCGGACTCAGCTCCGCGTGTCACTCGTGCTCAACAATAACAACAAGCCGAGTGCACCATCGCGTCTCTAGTTTATTAGTTATTTTTTATAGGTTAAGTTTATATCCAGATCATACGAACGACGAATAATACTTCAATTATACTTACTAGTTTTAAGTCATATATAATCTCATATTTATTAGATACTAAAATAAGCATTGTGTATCAATGTTAGTGTAGGTTTTTTCTCAATTTTGAGATTATAGTATATTATTAAAGTAGACATCTTGATACGGCTCTTGATGTGAACTATGTCATAA…
>PB.153.1|Bomo_Chr1:5767585-5768485(-)|i0HQ_T02|c556/f13p1/901
GGGTGTAAGTGGTTCTACCTAGACCTTCTGAGCCAAAGCCAACCTCTCCTGCACGCGGCGCACCCTGCCGACCAACAAACGAGGCTCTGGCGAGGCGTGGTCGTCACGGAACCACCGTCGCCTACATCGTAGACGACTCTGGCTCCGACCATAAATTTCCAACGACGACACTTTGAATAACGACTACGTCTCTAACATTCAGTGTCGTATTTACTAATGTAAGACTTCGCAGTCATACTTACCCCATTTCATTTCTATATTAGACTAGTAAAGCACTTCCAGTAATATGGGTTACTGTCTAAGGCTTTAGGTGTAGATTTTATTCTAATCGTCATTATATGTGTAAATGTATCTCCAAAATACGGCAGCGATACATTAATTAATCTAGGTTATTGTCTC…
>PB.154.1|Bomo_Chr1:5782410-5874092(-)|i3LQ_T02|c13514/f1p0/3448
AAAATGCTGAATTGGTGAATTCCGTTTTCTAGCGACTTACATGCTTATGAAATAAAATGCTCTAAATAGTTAAATTAAACATAAATTATTTTCAAGAGCAACACCTGGAGTACTTTAAATGGTATACTTTGAGATGGAAACTGTTTCAGGCAGTATGGACGACATCGAACTTCGCAACATCCAACTGCAGTTCCCGAGTGCTCGCGGTTTAGCGGAGAAGCCGCTTGTACCGAGTGCGGTGCGCACCGACCGCGGCGACATCCTCGTCGCTGTGCAAGGAGACCGTAACAAGCCCGCCATCATAACCTATCATGACCTCGGCCTCAACTACGCGTCATTTCAACCGTTCTTCGGATACGTCGATATGAGGGCTCTGCTCGAAAACTTTTGCGTGTACCA…
>PB.154.2|Bomo_Chr1:5782413-5873778(-)|i3HQ_T02|c7328/f1p2/3516
tgATTACTTTGATGTCGGCCGCAGAAGCAGGTGCACTGGTGCTCACAGTATCTTCAGTGAATTAAAACATTCGTCTAACTCTTTTAAAAAAAATATTTGCTCCGACGGGCGCCCTTCAGCAAAAGGCTATAACTCAACCAGACAAAGAAAAATCCATGAAAATGCCATCGAACAATGCTGAAGAAACTGCTCTGCTTGGTATGGACGACATCGAACTTCGCAACATCCAACTGCAGTTCCCGAGTGCTCGCCGGTTTAGCGGAGAAGCCGCTTGTACCGAGGTGCGGGTGCGCACCGACCGCGGCGACATCCTCGTCGCTGTGCAAGGAGACCGTAACAAGCCCGCCATCATAACCTATCATGACCTCGGCCTCAACTACGCGTCATTTCAACCGTTCT…
>PB.154.3|Bomo_Chr1:5782413-5873777(-)|i3HQ_T02|c9929/f1p0/3708
gatTACTTTGATGTCGGCCGCAGAAGCAGGTGCACTGGTGCTCACAGTATCTTCAGTGAATTAAAACATTCGTCTAACTCTTTAAAAAAATATTTGCTCCGACGGGCGCCCTTCACGTTGTATTAAGTTGGCATGTCTCGAAGTTTGCTGAATGGCGCTTATTATGTGGTGTTGGATGAAGTATACAGAGATACAACTGTGCCAATAAAAAAGAAAAATATTAAGAAATTCTACAGTTTCGTGCAGCTGTTAGGAAAAGGCTTACTCCACTTTTGCCAAGCGCTTGTCTCAATTTGTTGGAGTTTTAAATGAGCAAAGGCTATAACTCAACCAGACAAAGAAAAATCCATGAAAATGCCATCGAACAATGCTGAAGAAACTGCTCTGCTTGGTATGGAC…
>PB.155.1|Bomo_Chr1:5918876-5959554(+)|i2HQ_T02|c3501/f4p8/2191
GTTGTAGTACAGGCGCAGTTGGTAACGCACGCTTCTCTTGTAAAAAAAAACTTTTCGTAAGTTCAACAATGACGACGTTGCGCTGCGTGCTTATGCTGGTTGCCTTGGCCGGGGCCACGTTCGCGGGTCCTGAGGTCACTGAACTAAAGACAGAAGTAGTTAGCGTTCCAGAAGGATGCACCACGAAGTCCAAGCACGGCGATATGCTCACCATGCACTACACTGGCACGCTAGACGACGGACACAAGTTCGACTCGAGCTATGATCGCGATCAACCTTTTACGTTCCAAATTGGCGTTGGGCAAGTGATCAAGGGATGGGACCAGGGCTTGCTTGACATGTGCGTTGGTGAGAAACGTAAACTGACTATTCCCGCATCCTTGGGTTACGGAGAGCGCG…
>PB.155.2|Bomo_Chr1:5918876-5958971(+)|i1HQ_T02|c15773/f2p3/1675
GTTGTAGTACAGGCGCAGTTGGTAACGCACGCTTCTCTTGTAAAAAAAAAACTTTTCGTAAGTTCAACAATGACGACGTTGCGCTGCGTGCTTATGCTGGTTGCCTTGGCCGGGGCCACGTTCGCGGGTCCTGAGGTCACTGAACTAAAGACAGAAGTAGTTAGCGTTCCAGAAGGATGCACCACGAAGTCCAAGCACGGCGATATGCTCACCATGCACTACACTGGCACGCTAGACGACGGACACAAGTTCGACTCGAGCTATGATCGCGATCAACCTTTTACGTTCCAAATTGGCGTTGGGCAAGTGATCAAGGGATGGGACCAGGGCTTGCTTGACATGTGCGTTGGTGAGAAACGTAAACTGACTATTCCCGCATCCTTGGGTTACGGAGAGCGC…
>PB.155.3|Bomo_Chr1:5945012-5946105(+)|i1HQ_T02|c30362/f1p0/1094
GGCGCGAGTTGTTCTAAATAACTATGCCAATTATCGTTACGCGCGTCGCTTAAGCGGGAGTGGACTTCGCGTTGTAGACGACGCATCTGAATCCGGTTTGAATGCGTGGGAAGACGATCGTAGGCCCGGATTGCCGCGTTCCTAACTCTTAAGAGATTCCTAAGATCGGGGGACAGTCTGATGCGGTGGAAGCTGTCCTCCACATCGACTTCTTTAGAAGATCTAATGATCGCGGAAGAGATGTGATCGGTAATGATGTTTATGGATTCGACGGTGTCCTCGGGGGATGGATTCGAATCCGGGCCGTAAGGGAGGATTGGCGGAGCGGCGTCGGCTAGGCACGTGCCCAGCTTATTCCAATCCACCATGGTCCTCGTAACAGTGACTGGGTTGTGAGGG…
>PB.156.1|Bomo_Chr1:5963109-5967538(+)|i3HQ_T02|c11804/f2p7/4428
aATACTGCAAGGTACATACGCTATGATAAAGATAGTCAATTTATTTCGCCATTTTTCTCCAAGTCTGTCAGTGAAATGAAATTACATAGTGTCTAAGTCTAATCTATGTACCGACAGAAAGTTTGATAAAGTTAATGTGAAAATATACTCAAGGGTGTGAACTATAAAGGAGTGCGGTATGGTTTTTAAATAATCTTATAATTAACGAATTTGATACTCGTAGTGAATTACGAATTGCAATATTGCAGTTAATATTACCGTAATTGTAAGAAAACGAATAATGATGTCGAATAAACGATTAGTAGCTACATGTGCGATAGCATTTTGCTGCAACGTGGCTATGCTCGTATTATTTGTAAAATACAACGGCGGTGTAAGGTACTTTGTTACGATTAATGA…
>PB.157.1|Bomo_Chr1:5966754-5969823(-)|i2HQ_T02|c19343/f1p8/2076
ACTCCAACGGGACACACCAATACAGTGATCGTTAAAGTTGTTAGTGAGTTTGTTCGCTAGTCATGGTTGGTCAAAGTTGATGTACTTATTCACTGAATCAACGCATAGCACAACTTGAAACATACGCTCGTTTCCCAACGAACATCAATTTGGCATTTAACTAATTTATTAAAAATGTAGTTTGTCCAACAATAAACGTGTCTTCGCCTCGGCTACGTCAGTTTACACAAGGAACTAGACTTGGTCATTCGGCCCACTTTAGTTGTCAATCTGGTTTTCATCTTAATGGCTCTGCAATTTTGACTTGTATGGGAAACGGTCATTGGTCAACCAGCCTTCCGACATGCCTGGAAACTTTCTGTCCCATGTTGAAGTCTTTAGGTCCTCACTTAAGTTTCG…
>PB.157.2|Bomo_Chr1:5966754-5970960(-)|i3LQ_T02|c15863/f1p4/4204
atacgcaattataagggttcagcagttgtagaaccacaggagaatgttcgtatttcctagtgacagtactctacgtcagacttgttccagagctttaggcaacccggaagtggagttggaaaccaagcccttggaaattacgaaaaccggtttgtgaatatattattctaaggtataattgagagacgtcgcgcaaaagtgcctaacctcacaacttcatattcgccctttattattgcaatttatttaaaaacaataatgttgtacaaaaccggccctatccctagtttccccctgtgtttacagattgtaaatattgctttgtaaaattattttcggcgtagtttttccctatgaagcagtctaaaaaaaataaacctcattcggctccgtactaac…
>PB.157.4|Bomo_Chr1:5966758-5977990(-)|i2LQ_T02|c18222/f1p5/2782
cataagtGATCGTTTAAGCGATTAGTAAAAGTAAAAAAACTAATAAATAATCAATCAATAATACATCATGCAGCTCTTGTTGCTAATATTTATTCCCTTCGTGGTCAGTGAGGACACTGGTATTGATGATTTTTCAGAAGAAGATTTTAAGTGCTCCCTACTGATGTAACCAGTCCTAATCAAAAGTTGATATAAATAGGATTCGTGCGGACTTCTCTAAAATATCTGAGGTTAAATTTCCTGGTTTGATTGGTCCATTAATGAAAGATTAATCTGCAAAATTAAGTGCATCGATGGGAACTGGGTAGGACCGCTTTGCGCTAGTACTCCGGATGGTAGATTCCAACCATATTAAGGCAGTGCTATACAAACACGAACATCCACTATTAGCAATTTCAT…
>PB.158.1|Bomo_Chr1:5981718-5991422(+)|i3HQ_T02|c6753/f10p2/3318
ACATTGTTGTGGAGCACCTAACATGATAATACACAAGTGCTGTTATCTTCTAAACAATTAACTGAACGATAAATTTCGTATATCTATGTAATTATTATAATTCCATTACATTTAGTGAGTGTAAATAAAAATCGACAAAATGAAATATTCAATGAAAGTTTCATGGACATTATTTATTTTTATGTGTACTTGTTTTGCTGAGAAAAAGTTTCAAAATAAACTTCCAACTGTCGGTATTTCAGTTTTAGTTCGTAACAAAGCGCATATTTTGCCTTATTTCTTCAGCAGCTTATATAATTTAGATTATCCGAAAGATCGAATTTACTTATGGATTCACAGTGATTTCAATGAAGACAAAAGCATAGAAATTATAAACAAATGGGTAGAGAATTATGGGTC…
>PB.158.2|Bomo_Chr1:5982199-5991397(+)|i3LQ_T02|c9419/f1p1/3364
acttccgcaaatatcgaattaaagttaatctaggtatatttctcttaatattgcattgtcgataagctgttgtttttaagaatcttcatttacatggaataccgattgcacatgttcattaaatatattttagtacagtttgttgaccaattagcctcagtctgaatatgatgaaattttaagaactcttcaattggctttagagcataatcctgtgacgcttagtaccactttttatcgaaatcaaatatcgaccagcaaagcaggattcacaGTGATTTCAATGAAGACAAAGCATAGAAATTATAAACAAATGGGTAGAGAATTATGGGTCTGAATACAATGGCATGTATGTTACGACGAATACCAGTTCTGGACCCCTACATAGCGATGAGTCAA…
>PB.158.3|Bomo_Chr1:5984746-5991409(+)|i2HQ_T02|c28444/f1p1/2310
ATTGCCTTTGCTCTGAACTCAAAGGCACTTGGCATACCGTTGTATATTTGTAATGAAGCCATTTATGGTTTTGTTCCCGTTCCCTTGGAAGATAATGATCCTCTGGAGAAGGATTATGAACAATGCTCAATATAAAACTGGAAGCAATTAGCCAAGGTACACCTTTACCATTAAACCATATGTTGGAAGAATATGTAACACATCCAAACAAATGGAAGTTTGGTTGTGATGAAATATATATGATTAATTTAGAGAGAAGGCAAGAGAGACGGTTTCTTATGGAGCTCAGTTTCAAAGAACTTGGAATGTCAGTGCAGCATTTCAGTGCAATTGATGGTCGAAATTTAGACATGAATGATCTAAGAGAGTACTCTATTACATTAATGCCAAATATGAAGA…
>PB.159.1|Bomo_Chr1:5992312-5996556(-)|i3LQ_T02|c15432/f1p5/3692
atggcGAGGAACCACGTATTTCACCGGCGCCAAGACGAAAACGAACTCGACTTCCACCACCATCGCCTTCACAAGAATTAAGTTCGAATTCTGTACCAGATACATCAAGACACGATCTACGACCTTCCAAGCTCCAGAACAAAACGGTAGCAATGAGTTTATGCTCTTGCTTTACCCAGAAGTGCAGAAGCTGGCGGAAAAGACCGATGCGCGGTCTAAACGGGAGTCTTTCCAACTGGACTTGGATTCTTTATCACCGCCTCCACTGTCACTTTCGGCACCTGATTTGAGCTCTAGATGTATTGTACCATTTAAGACTCTTCGTAATGCCGTAAGTACTACACAACTACTTCACGAACGTGCAATGGCTCGATTTTATAAAGCCATTGAAATGAAAGA…
>PB.160.1|Bomo_Chr1:6018181-6019342(-)|i1HQ_T02|c41490/f1p16/1162
TCTGGCATAGGGCACTTCTGTCGAAGCTACCATCTTACGGAATCCCCGAGGGTCTCTGCAAGTGGATCGCTAGCTTTTTGGATGGGCGGAGCATCACGGTCGTTGTAGACGGTGACTGTTCTGATACCATGACCATTAACGCTGGCGTTCCACAAGGTTCGGTGCTCTCCCCCACGCTTTTCATCCTGTATATCAATGACATGCTGTCTATTGATGGCATGCATTGCTATGCGGATGACAGCACGGGGGATGCGCGATATATCGGCCATCAGAGTCTCTCTCGGAGCGTGGTGCAAGAGAGACGATCAAAACTTGTGTCTGAAGTGGAGAACTCTCTGGGGCGAGTCTCCAAATGGGGTGAATTGAACTTGGTTCAATTCAACCCGTTAAAGACACAAG…
>PB.161.1|Bomo_Chr1:6026311-6029091(+)|i2LQ_T02|c29008/f1p0/2752
atcCGCTAACTATTCGCAATCGACCGACGTCTTGGTTGTTGGACTTGGTTAATAATGACTTAACTTCTGCTAAATGAACCCGTGGACTAGTTTAAGTTATTCGCAGTGGCGTATGTATTTATATTTGAGCGAGCGCCGAAGCGACGTTTTTAATACAATAAGGACCAGTAGCGTCGAGTGAGAGTTTTTTTGTGCGTTGTGCTGCTGTGGCGGCGAGATGGAGAAGCAGTCGAGATGGTCGGAGCAGCGCTCCGAACAACGTTCTGAGCAACGCGTTCAACAAACTCCGAACGACGCGAGCAAGTTGTGCAGCAACAGGAGAGGATCCAACGCACGGAGCAACACTTTACAAGACAAATGACGACACAAGGTGAGCGATAGTTTACTTAACATTATTTA…
>PB.162.1|Bomo_Chr1:6023723-6027258(-)|i2HQ_T02|c3823/f1p6/2607
atcacGACATGGACCAGTAGTGAACTAAGTATTGTGGACGGGTCGCACAAGCTTGTCCATATTCTTTTAATGTCTGTGTATGAGTTCGCTAGTCATACTAATAATTATTCCCTAATTCGCATTAGTAAAAGATACAGTTCGAGGTGATCATCTATTTTAATAAATAATGGAAAATGTGTTTGATTTATTAGTTTATTTGTGCCATATTTTGACGAAGCAGTGCGGGGCGTATCGACCGACCACCCGGACTCGAGTGTATTTAGTTTCTTCCTGTCGGACACTGTCAGAGTGGTCCACAGAAGCACCCGTTAGGTCGCCCATGCTCCCGAGGACAGCCCTCCAAGCAATACGATTCCAGATTTTTTTTCCTACCTTAGCTGAGTGCCTTGATAGGCTACT…
>PB.163.1|Bomo_Chr1:6037915-6039532(+)|i1HQ_T02|c16093/f1p0/1250
CAACATCAAAAATATTATCAGGAAGTACCGGAAAGTACACAAAAACCAGAATTTAAAACTCCTATCAAAGACCAAATCAGCATCAAAGAAGGAGGATTCGCTCATTTCGAAGCCCGGTTAGAACCAATCGGGGATTCGACTTTAAGAGTTGAATGGTTAAAGGATGGTCGCCCAGTCGAAGCTAGTTCAAGAATAACGACCTTCTTCAACTTTGGATATGTCGCATTAACTATCAAATCAGTTACGGTACACGATGCAGGTCATTACACCTGCCGAGCCTACAATGCTATCGGTCAAGCAACTACAAGTGCCAACTTAACGATCGTAACTAAAAAGGATATTATTGCGGAATCACAGCATCCTGGTGGACTAGAAAAAATTCAATACCTTGAGGACGCT…
>PB.164.1|Bomo_Chr1:6040356-6044535(+)|i2LQ_T02|c19783/f1p0/2643
AAGAACGTCGAAATCAAGGAAGGACAACGCGCTCACTTCGAATGCAGATTGAACCAGTATCTGATGCTACATTGAAAGTAGAATGGTATCACAACAATAAACCTCTGAAAAGCGGCTCGAGATTTACCGAAACCACAATTTTGGTTTCGTCGCTTTAGATATCATGTCTTGCTTGCCAGAGGATTCAGGTACTTATACTGCAGAGCAATAAACGCTCTTGGGAAGCCGTAACTTCTGGCATCGCAATAGTACATTCCAAAAAATCAATATATTTGGAGTCTCAACATGAAGGAGCTCTTCCAAGGCTTAATCAATTGGAAGATACTTCAAAGTATCAAAGGCACAGCGCACAAGACGAGGTAATTACTCAAGCACCTGTGTTCACTATGCCGATGAAAG…
>PB.165.1|Bomo_Chr1:6050945-6056921(+)|i3HQ_T02|c16821/f1p4/4375
aTTGAAAAAATACGAGAGATGGAAGCATCTTGGCAAGTGACGCCCGAGCAAGTAGTGGAAGAAAGTAAGGCGCGCTGCCCACCTGTCTTCGTTAGTCTTCCGGACGCAGTTACGGTAGAAGAAGGAGAATGGGCTCGTTTCTGCTGTCGCGTAACTGGTCATCCAAAACCACGAGTGATGTGGCTCCTAAACGGCAACACCATCGTCAATGGATCAAGATACAAACTGACTTACGATGGAATGTATCATTTCGACATACCAAAGACAAGGCAATATGATACTGGTAAAATCGAAGTTATTGCAAGAAGCTCAGCCGGCGAGGCGGCGGCATCAGCCGAATTAAAAGTTATTCCCAGACATGACGATTATCGAGGTGTATTGAAGAACGCACCACGTCCG…
>PB.166.1|Bomo_Chr1:6071619-6082608(+)|i3HQ_T02|c17651/f1p1/3603
GAACGCAAGTGGCCTACTGGTAAAAGACGACCTAAAGAAGCGACTTCACAAGAAGAGGTCGTTCTCAAACCCGTACCAAAGCAAAAGGAACCTGAAGAAGAGAAGCCTGAGGAAGTCCAACTTAAACCGGTTAAAAAAGAGAAGCAAATTGAAGATGCAACACCTGAGGAGCGTAAATGGCCCAGTGGTAAGAGACGACCAAAGGAAGAAACTGCACAAGAAGAGGTCGTTCTCAAACCCATACCAAAGCAAAAGGAGCCTGAAGAAGAGAAGCCCGAGGAAGTTCAACTTAAACAGGTTAAAAAAGAGAAGCAAATTGAAGATACAACACCTGAGGAGCGTAAATGGCCCAGTGGTAAGAGACGACCTAAGGAAGAGACTCCACAAGAAGAGGTCGTT…
>PB.166.2|Bomo_Chr1:6071730-6082608(+)|i1LQ_T02|c5985/f1p1/1725
acgacctAAGGAAGAGACTCCACAAGAAGAGGTCGTTCTCAAACCCATACCAAAGCAAAAGGAGCCTGAAGAAGAGAAGCCGAGGAAGTCCAACTTAAACCAGTTAAAAAAGAGAAGCAAATTGAAGATGTAACGCCTGAAGAGCGTAAATGGCCCAGTGGTAAGAGACGACCTAAGGAAGAGACTCCACAAGAAGAGGTCGTTCTCAACCCATACCAAAGCAAAAGGAACCTGAAGAAGAGAAGCCCGATGAAGTCCAACTTAAGCCGGTTAAAAAAGACAAGCAAATTGAAGATGCAACGCCGAAGAGCGTAAATGGCCCAGTGGTAAGAGACGACCTAAGGAAGAGACTCCACAAGAAGAAGTCGTTCTCAAACCCATACCAAAGCAAAAAGAGCC…
>PB.166.3|Bomo_Chr1:6073019-6082608(+)|i3LQ_T02|c11151/f1p1/3612
GAGCGTAAATGGCCCAGTGGTAAGAGACGACCTAAGGAAGAGACTCCACAAGAAGAGGTCGTTCTCAAACCCATACCAAAGCAAAAGGAACCTGAAGAAGAGAAGCCCGATGAAGTCCAACTTAAGCCGGTTAAAAAAGACAAGCAAATTGAAGATGCAACGCCCGAAGAGCGTAAATGGCCCAGTGGTAAGAGACGACCTAAGGAAGAGACTCCACAAGAAGAAGTCGTTCTCAAACCCATACCAAAGCAAAAAGAGCCTGAAGAAGACAAGCCGGAGGAAGTCCAACTCAAACCGGTTAAAAAAGACAAGCAAATTGAAGATGTAACACCTGAAGAGCGTAAATGGCCCAGTGGTAAGAGACGACCTAAGGAAGAGACTCCACAAGAAGAGGTCGTT…
>PB.166.4|Bomo_Chr1:6073095-6082608(+)|i3HQ_T02|c8953/f1p1/3420
cAAAGCAAAAGGAACCTGAAGAAGAGAAGCCCGATGAAATCCAACTTAAGCCGGTTAAAAAAGAGAAGCAAGTTGAAGATGTAACACCTGAAGAGCGTAAATGGCCCAGTGGTAAGAGACGACCTAAGGAAGAGACTCCACAAGAAGAGGTCGTTCTCAAACCCGTACCAAAGCAAAAGGAACCTGAAGAAGAGAAGCCGGAGGAAGTTCAACTTAAACCGGTTAAAAAAGACAAGCAAATTGAAGAAGCAACGCCCGAAGAGCGTAAATGGCCAATTGGGAAGAGACGACCTAAGGAAGAGACTCCACAAGAAGAGGTCGTTCTCAAACCCGTACCAAAGCAAAAGGAACCTGAAGAAGAGAAGCCCGATGAAGTCCAACTTAAGCCGGTTAAAAAAG…
>PB.166.5|Bomo_Chr1:6073121-6082608(+)|i1HQ_T02|c17870/f1p1/1486
aAGCCCGATGAAGTCCAACTTAAGCCGGTTAAAAAAGACAAGCAAATTGAAGATGCAACGCCCGAAGAGCGTAAATGGCCCAGTGGTAAGAGACGACCTAAGGAAGAGACTCCACAAGAAGAAGTCGTTCTCAAACCCATACCAAAGCAAAAAGAGCCTGAAGAAGACAAGCCGGAGGAAGTCCAACTCAAACCGGTTAAAAAAGACAAGCAAATTGAAGATGCAACGCCCGAAGAGCGTAAATGGCCCAGTGGTAAGAGACGACCTAAGGAAGAGACTCCACAAGAAGAGGTCGTTCTCAAACCCGTACCAAAGCAAAAGGAGCCTGAAGAAGAGAAGCCGGAGGAAGTCCAACTCAAACCAGTTAAAAAAGAGAAGCAAATTGAAGATGTAACACCT…
>PB.166.6|Bomo_Chr1:6073740-6082610(+)|i2HQ_T02|c32792/f1p1/2372
AAGAAGAGGTCGTTCTCAAACCCGTACCAAAGCAAAAGGAACCTGAAGAAGAGAAGCCGGAGGAAGTTCAACTTAAACCGGTTAAAAAAGACAAGCAAATTGAAGAAGCAACGCCCGAAGAGCGTAAATGGCCAATTGGAAGAGACGACCTAAGGAAGAGACTCCACAAGAAGAGGTCGTTCTCAAACCCGTACCAAAGCAAAAGGAACCTGAAGAAGAGAAGCCGATGAAGTCCAACTTAAGCCGGTTAAAAAAGACAAGCAAATTGAAGATGCAACGCCCGAAGAGCGTAAATGGCCCAGTGGTAAGAGACGACCTAAGGAAGAGACTCCACAAGAAGAGGTCGTTCTCAAACCCATACCAAAGCAAAAGGAACCTGAAGAAGAGAAGCCCGATGAA…
>PB.166.7|Bomo_Chr1:6075512-6086800(+)|i2HQ_T02|c29287/f1p2/2480
aagcaAATTGAAGATGTAACACCTGAGGAGCGTAAATGGCCCAGTGGTAAGAGACGACCTAAGGAAGAGACTCCACAAGAAGAAGTCGTTCTCAAACCCGTACCAAAGCAAAAGGAACCTGAAGAAGAGAAGCCCGAGGAAGTCCAACTTAAACCAGTTAAAAAAGAGAAGCAAATTGACGATGTAACGCCTGAAGAACGTAAATGGCCCAGTGGTAAGAGACGACCTAAGGAAGAGACTCCACAAGAAGAGGTCGTTCTCAAACCAATACCAAAGCAAAAGGAGCCTGAAGAAGAGAAGCCCGAGGAAGTCCAACTTAAGCCGGTCAGGAAAGATAAGCCCATCGAAAAAGATTCACATATAATAGAAAAAGACAGTACAGCTTACGAATACGTTCCT…
>PB.166.8|Bomo_Chr1:6077610-6082605(+)|i3HQ_T02|c6177/f1p1/3348
CCAATAAAAAGAAAGTAGGAAAGTATGAAGTTATTGTTGAAAATGACAATATTCTAGCAAAAACAGCATGCTCTGTTAAATTAACGAAAATATAGAAGAAAATACTGTCTTACCCCCGTGTTTGTGCGAGCTCTACAGCCAAATAAAGTTTCTTTAGGAACTATTGTGCTTTTGGAAACCGAAGTTGTGTCGAATCCCTGTGCTTCGTTCCAATGGTTTATTGACACTAATGAAATAAATTCGCTTATAAACAAAACAAATTAAGTAATGTTTATGTATCTCATAATGAAAACGTTTCATGTCTTTGTATTGAAAATATAAGCAAAGATCTGATAGGAGTTGTAACGTGCCGAGCAGAAAACTTTGCAGGCTCTGTTTCTACATCAGGAAGTTTGATTT…
>PB.166.9|Bomo_Chr1:6079066-6082608(+)|i3LQ_T02|c13270/f1p0/3512
aacctgcaatctaaaattcgccatgttgatataatattttgtgatcgttaagcgtagactacgaaatattacagttttacgcttatgtcgtgttgacggtaaaaattcagttttcaaaagaattgcatacattgtgttggaattacattttccacattccttccacaattcctcaaaataaaaaaagggcggtaaaaataataccggtgcaaaatttcaaaatttgtatatattattaggaattaaatattattatcggagtaagtcaactaataacttatcatttttctataacatcccaataacattagccatataacaaacacgagtggttcttaccaaaattctgattgtatagtataggttgtagtagtgtagggcgccttgaggaatttgttg…
>PB.166.10|Bomo_Chr1:6079820-6083660(+)|i1HQ_T02|c19351/f1p2/1550
AAAAAACGAGCGATGTTGAAGAATTTGCACCACGGATAGTAAAGGCACTACCCACTGTGGTCACAACAACTGAAGGAAAATTAATAAGATTGGAGGCGAAAGCTATTGGCATACCTAAACCACAAGTCAGATGGTTAAGACAGGGTACCGAACTTCTTCAATCTACTGAGTATCAAATTGAAGAATTAGACGACGGTACTTCTATTTTAACAATGCCAGAAGTTTATCAAGACGACACAGGAGAAATTGTCTTCGAAGCCTACAATCATCTTGGGTAACAGCGACAATTGCTGCGTTGTCGGTTGAAAGTATTGTGGGAACACAAGAATATAGAAAGCCCGAATGGGTGACACACATGGAAGAGTTACAAGCAGCTTTGAAAGCAACACAATCTGTGCC…
>PB.167.1|Bomo_Chr1:6090999-6098028(+)|i2HQ_T02|c18195/f2p0/2352
AACTCAAAATTATTTAGTAATTTCCAATGATATAATTAGGGAATGTGGACGAAATATGGAGGATAGCCTAACTATACCATCCTTATCTTCTCAACAAGGTGTTGAAATAAATCCAGCTACACACATCACAGTAAGTGAGATGGTTCCTGTTGAAGGTACTGTTAGGTTTGCTGACACAACTGACACAAATACAGAAACTAAGGCAACTCCCAAGCAAGTGGTTAATACTGAGGTAGTTAACAATGACCACCAAACTATCGAAACTGTTAATAAGATCGTCCCTGACTATATGACAGAAAATAACAAAGCTCAGGTAGCAATAGAAGCACAAAAAAGCATTGTAACTTCTGAAGATTACCCTCAAGAAACCTCAGGACAAATCTTTACTACTACAGACAA…
>PB.167.2|Bomo_Chr1:6093731-6115470(+)|i1LQ_T02|c38732/f1p3/1997
GACGACAAACAACCAGTCGTTTCAATTCAAACCACAGAGGAACTCATGGATGACACAACTACACCACTCTCAGATATCACACCAGATACTGCTCAGGTCGTTGAAGAACCCCTGAGAAAGTACACATTACACAAGTCAAAACTGAAACCGGCGATGTTCAAATCGTTAAAACCACTAACGCGTCATCAAAAAGAAAAAGGGACCTAAGAGGAAGTCACCGAAATCACCACCGTCCAAAAAGACGACGAGGCCCCTGTGACAAGTGTTACTGTAGTAGAAGAATTACCCCCGAAGAGAGCAAGCCAGAAGAAGTTGTTGAGTTGCCTGAAGAGGTGACTGTAGAGGAAACTGAGACACCGGAAGGTAAGCCAAAACAAAAGAAAATCACAAAGCGTATAT…
>PB.167.3|Bomo_Chr1:6099193-6101428(+)|i2HQ_T02|c23177/f1p3/2226
AACTACACAAATTACTACTGAGCAAGAAGACGACAAACAACCAGTCGTTTCAATTCAAACCACAGAGGAACTCATGGATGACACTACTACACGCTCTCAGAAATCACTCCAGACACTGCTCAGGTCGTTGAAGAAACCCCTGAGAAAGTACACATTACACAAGTCAAAACTGAAACCGGCGATGTCCAAACCATTAAAACCACTAAGCGCATAATCAAAAAGAGAAAAGGACCTAAAGAAGAAGTCACCGAAATCACCACAGTCCAAAAAGACGACGAAGCCCCTGTGACAAGTGTTACTGTAGTAGAAGAAACTACCCCGAAGAGAGCAAGCCAGAAGAAGTTATTGAGTTGCCTGAAGAGGTGACTGTAGAGGAAACTGAGACGAAAGAAGGTAAGC…
>PB.167.4|Bomo_Chr1:6102009-6126026(+)|i3LQ_T02|c18512/f1p8/4279
cagaggaACTCGTAGATGACACAACTACACCACTCTCAGATATTACACCAGACACTGCTCAGGTCGTTGAAGAAACCCCTGAGAAAGTACACATTACACAAGTCAAAACTGAAACCGGCGATGTCCAAACCATTAAAACCACTAAGCGCATAATCAAAAAGAGAAAAGGACCTAAAGAAGAAGTCACCGAAATCACCACAGTCCAAAAAGACGACGAGGCCCCTGTTACAAGTGTTTTCTGTGATAGAAGAAACTACCCCGAAGAGAGCAAGCCAGAAGAAGTTCTTGAGTTGCCTGAAGAAGTGACTGTTGAGGAAACTGAGACGAAAGAAGGTAAGCCGAAACAAAAGAAAATCACAAAGCGAATCATTAAAAAACGGGTAGGGCCTAAAGTTGAAA…
>PB.167.5|Bomo_Chr1:6103756-6104913(+)|i1HQ_T02|c3967/f1p2/1158
TAAGAAAAGGGTGGGACCTAAAATCGAAACTACACAAATCACTACTGAACAAGAAGACGACAAACAACCAGTCGTTTCTGTTCAAACCACAGAGGAACTCATAGATGACACAACTACACCACTCTCAGATATCACACCAGATACTGCTCAGGTCGTTGAAGAAACCCCTGAGAAAGTACACATTACACAAGTCAAAACCGAAACCGGCGATGTTCAAACCGTTAAAACCCTTAAGCGCGTTATCAAAAATAAAAAGGGACCGAAAGAGGAAGTCACCGAAATCACCACAGTCCAAAAAGACGACGAGGCCCCGGTTACGACGGTCACTGTGGTAGAAGAAACTACCCCCGAAGAGAGCAAGGCAGATGAAGTTGTTGAGTTGCCTGAAGAGGTGACTGT…
>PB.167.6|Bomo_Chr1:6104175-6107667(+)|i2HQ_T02|c18371/f1p5/2570
AAGGTAAGCCAAAACAAAAGAAAATCACGAAGCGTATTATTAAAAAGCGGGTAGGGCCTAAAGTCGAAACTACACAAATCACTACTGAACAAGAAGACGACAAAGAACCAGTCGTTTCTGTTCAAACCACAGAGGAACTCATAGATGACACAACTACACCACTCTCAGATATCACACCAGATACTGCTCAGGTCGTTGAAGAAACCCCTGAGAAAGTACAAATTACACAAGTCAAAACTGAAACCGGCGATGTCCAAACTGTTAAAACCACTAAGCGCATAATCAAAAAGAGAAAAGGACCTAAGGAAGAAGTCACCGAAATCACTACAGTCCAAAAAGACGACGAGGCCCCTGTGACAAGTGTTACTGTAGTAGAAGAAACTACCCCCGAAGAGAGCA…
>PB.167.7|Bomo_Chr1:6114563-6131042(+)|i3HQ_T02|c13813/f1p0/3331
tTATCAAAAGAAAAGGGACCGAAAGAGGAAGTCACCGAAATCACTACAGTCCAAAAAAGACGACGAGGCCCCTGTGACAAGTGTTACTGTAGTAGAAGAAACTACCCCCGAAGAGAGCAAGCCAGAAGAAGTTGTTGAGTTGCCTGAAGAGGTGACTGTAGAGGAAACTGAGACACATGAAGGTAAGCCAAAACAAAAGAAAATCACAAAGCGCATTATTAAAAGCGGAAAGGACCTAAAGTCGAAACTACACAAATTACAACTGAGCAAGAAGACGACAAACAACCAGTCGTTTCTGTTCAAACCACAGAGGAACTCATAGATGACACAACAACACCACTCTCAGATATCACACCAGATACTGCTCAGGTCGTTGAAGAAACCCCTGAGAAAGTACAC…
>PB.167.8|Bomo_Chr1:6126289-6130085(+)|i3HQ_T02|c16315/f1p1/3802
ACTGAACAAGAAGACGACCAACAACCAGTCGTTTCTGTTCAAACCACAGAGGAACTCATAGATGACACAACTACACCACTCTCAGATATCACACCAGATACTGCACAGGTCGTTGAAGAAGTCCCTGAGAAAGTACACATTACACAAGTCAAAACTGAGAAAATTGACGTCTAAACCGTTAAAGATACAAAGCGCGATTTAAAAAAAAATAGGGCCGACAGATAGAAGTGAGTAAAACACCCCAGTACCTACTGCATGATATTGATTTACCCATTCTCTACGTCTCTATTATTAAAGAGTCGACACTGGAAGATACAAAGACACAATAAATTTGTAAGTAACCTATAAGGAAATTGAAATAAAAGAAGGTAAGTTGAAACATAAATTTGGAATGGTGTA…
>PB.168.1|Bomo_Chr1:6131775-6139675(+)|i2HQ_T02|c15586/f1p0/2349
AATTGCCTAAAGAAGATGTGCCTGAACAGTATACTATAACTCCTAGAAAATCAAGCGCACAAAAGATTGATGAGATAGTAGATGAAGTAACTATTAAAAAGAGATTGAAACCCGTTCGAAAATCTTCTGTAACTTTACCTGAAATAACAGAACCTGAAGTAGTAACATTTAGGCCAAAAATTACGAAAACCAAAGAAGATGTGGAGCAGGAATTTAACATCCAGTTAGACTCTTATGCTGAAGAAGAAATTTCAATGTCAAGCAAAGTAAAACTAAAGCCTCAAAAACAACTGACATTTAAAGAAGAAGATGCTGAAACATCTATTCAATTTTATGAGAAAGGCCAAGACGAAAGTCCAGAAATAATTGAAATAGTAGACAGTGACGTTGAAAAAGAAG…
>PB.168.2|Bomo_Chr1:6139665-6147894(+)|i3HQ_T02|c12971/f1p5/4157
TAACGTGGTATAGAAACAATGAAATTATTAGCCCATCGGAAACGATTACTCAAAACTTTGACGGTGAAAATATTGAGCTTGTTATAACAAACGTAGATTCAGAGATTGATTCAGGCGATTATAAATGTGTTGCCTCGAACAGTGCTGGTAAATCATCTCACGGAGCCCGAGTCACTATCGATGTTGAGAAAGTAACATTCGTTAAGCATCTACAGAAATCTTACGAAACCGAGGAAGGTAAACTGTGATTTTAGAATGTCAAACATCGCATACTGTTTCTACAAAATGGTATCACAACAAAAAAGAAATTAGTGGAATGGACCACAGAGAAATAATTCAGGAAGGTAGAATTCATAATTAAAAATAAAGAAAACTAAGCTTACTGATGTTGGTGTTATA…
>PB.169.1|Bomo_Chr1:6151157-6158011(-)|i0HQ_T02|c791/f3p0/845
ACTCTCGACCCGTTCGCAGCCCCGGCATCACGCTCCAACGACCCATCTTACCCGATAGTTGACATAATATCCATCAAGTAGCGCTCTCCGCTGAACATCATGGAGCTCAAGTACTGGTGGTGGATGATGGCAGGACTGGCCCTCTTATCGGTAGCGGTAGTTGCCGCAGATGGCGAGGTGTGGGAGGAGAATGACCATGAAGTTCTCATTCGAAGCGCAAGAGGCGCAAAAAATAGAGAGGCATGTCGATATGTGCGCGGTGCTTGGAGCGAATGTGACTCCAAAACGAATATCCGCTCAAGGAAGTTGACTCTGAAAAAGGGCGATCCGGCTAACTGTGAAGTTGTTAAAACCATCCAGAAAAAGTGCAAGAGAACTTGCCGCTATGAAAAGTCATCT…
>PB.170.1|Bomo_Chr1:6163751-6176241(+)|i1HQ_T02|c16115/f3p0/1164
AATCGTTTTCAAACATGTGGAATTCGAGAACAAAGATTTGGTTGGATATTTTAATAGTAGTTTGCCTTGCAACACTTTGTGGTGGAAGGCAACCTTTTAAACCAGTATTCGGATCGTTACCATTTTTGGTATATTTTCCGTCACGTCATCGAGGGCTTTGTGTGGGAAGCCTAGTATCTAGAACAGCTGTGATTTCCGCTGCTGTGTGTGTGACCAGCCCTGTGTCTCCTGTGAGGGACACACGATCCATAAATGTAGTAGTAGGAGCAACATATCGCCACCCCAGAAAAGGCATCAGAGTACAAGTTTCTAAAGTCATAATTCCAAACTTGCGAAATGTGTCGTCATCAAATCGTGGCTATCTCATGCAGAAGTCTCCGGCTGTTCTCATTCTGAAAC…
>PB.170.2|Bomo_Chr1:6176909-6184231(+)|i2HQ_T02|c18725/f2p2/2310
TTTTTTTTTTTTTTTTTTTTTCCATTTATTTGCTAATTAAAACAAAAAACAACAATAAAAGTAATAATACAATGACTGTAAAAGACGTGCAAGAATTTATTCTACCAAAAAAACTTCTAAATACATTTATAATTGTCAAATAATTATAAAATAACCCCCGATTATGGTCAAATAGGCACTAAAATCAAATGTACACCTTTCTTTACTTTCACATTTACCGAGATAAGTATTTTACATTGGGAACTAATAGAATTACATTAATTAATTATATAATAATGGAAAGACATTTAGAATTTAATTAATTGGCATTTCCAACATATCCCTTTAAGAATCGAGATACTACATCTAATATTTTGACTAATATATTCTATTATCTCTGTCGGAAGTCGGTAAAATATA…
>PB.171.1|Bomo_Chr1:6175588-6184323(-)|i3HQ_T02|c2663/f2p2/3698
aTAGACAATAACATTCATAATGTACAACAATAACAAAAAAGTTTATAAATACAATAAATGTATGTACAAAATCACTATTTTTTTTCGAAGTTTTGTTTTATACACTGTACTATGATACATTTTATATTTAATTATTAAAATTCGAAGTGTATTAGTTACATACAGCTATATATTGTGCAGCAATACAAGTTCTAGAGTAAAAAAAGTGACAAAACCAAAACTGAACTCTGAAAGAAGGGAGGCAACGAGGTGGTAATAGATTGATAGTGTGGGGCTATTGTGGGGTGAATCTAAGCAGGGTTTGTTGTGAGTTCTCCCGCCCCGAAATAAGTCCTCTGCGGTTGCGCACTGCAGAGCGTTTTGCCACTCTGCGCTGTTTGCATTTTACATGAGCGAGCA…
>PB.171.2|Bomo_Chr1:6176893-6184299(-)|i2HQ_T02|c9389/f1p0/2392
ATGTACAACAATAACAAAAAAGTTTATAAATACAATAAATGTATGTACAAAATCACTATTTTTTTTTCGAAGTTTTGTTTTATACACTGTACTATGATACATTTTATATTTAATTATTAAAATTCGAAGTGTATTAGTTACATACAGCTATATATTGTGCAGCAATACAAGTTCTAGAGTAAAAAAAAGTGACAAAACCAAAACTGAACTCTGAAAGAAGGGAGGCAACGAGGTGGTAATAGATTGATAGTGTGGGGCTATTGTGGGGTGAATCTAAGCAGGGTTTGTTGTGAGTTCTCCCGCCCCGAAATAAGTCCTCTGCGGTTGCGCACTGCAGAGCGTTTTGCCACTCTGCGCTGTTTGCATTTTACATGAGCGAGCAAGGGATAGAGAATAAGG…
>PB.171.3|Bomo_Chr1:6176903-6183834(-)|i2HQ_T02|c29752/f1p2/2090
AGGTATTGTACGAGTGTAAGAGAGTGTGCATTTATGGTTAAATTTACAGTTTAAAATTTTAGAAAATCCACAATCACATGGTTCTTTTAAAATTTTTGTTTTATTTTTTGTTGACATGACTTTAGAAGATCCTTTCTACGTCGTTAAAGATGAGGTGTTCAAAGCACTGAATAAGACTCGTGGTTTGTACCTACGCTGGCAGGAGATTTGTAAGACTCCAATAATTGCAAGTAGTCCAGAAGTAGAATGGACTTCGACTGAATTGAAAAATGCACTGCGCAGCATTGAATGGGATTTGGAAGATTTAGAAGATACAATAAGTATTGTAGAGAAGAACTCTTCAAAATTCAAGATTGACAACAAAGAAATTTGTGATAGACGAACCTTTATCGAAGCAAC…
>PB.171.4|Bomo_Chr1:6176903-6184262(-)|i3LQ_T02|c18175/f1p0/4050
aatacaaTAATGTATGTACAAAATCACTATTTTTTTTCGAAGTTTTTTTATACACTGTACTATGATACATTTTATATTAATTATTAAAATTCGAAGTGTATTAGTTACATACAAGCTATATATTGTGCAGCAATACAAGTTCTAGAGTAAAAAAAGTGACAAACCAAAACTGAACTCTGAAAGAAGGAGGCAACGAGGTGTAATGATTGATAGTGTGGGCTATTGTGGGTGAATCTAAGCAGGTTGTTGTGATTCTCCCGCCCGAAATAATCCTCTGCGGTTGCGCACTGCAGGCGTTTGCCACTCTGCGCTGTTTGCATTTACATGAGCGAGCAAGGGATAGGAAAAGGCTTCATCGAGCGAGCTTTAACAGGTGAGGTGTTCAAAGCACTGAATAAG…
>PB.172.1|Bomo_Chr1:6185422-6214189(+)|i2HQ_T02|c10859/f1p6/2457
gatggactttagtCGCATTCACAAATCACAATTCACAAAGCTCGCTCAACAAAGGCTGCCGTCGTATTTTGATTTCGGTTCACTTCTTTTATTTGCGTATCAAAATGAACTCCGCGCTTAATCCAGATGCACCTGAGTTTTATCCACACCTGGCGGCAGTCACACAGGAAGGATATAGAAGTGTTAACAAGACAATAAAGTCGTCAAATCAACTGCCGATGAGCTCTTCGTATGATTTATTTAAAACATATCCAGAATTTAATGAAATTTCAAATCAGATCAGCCAAAATGTTGCTCAACAGTCAAACGAACTGATTGGCACTGAACAACCGGCCGTGAAGCTGAAGTGTGAGGATTTCACAAGCAACATAGAGAAACTTGCTGATGTAAACGACAGCT…
>PB.172.2|Bomo_Chr1:6185424-6193481(+)|i2HQ_T02|c27412/f1p2/2149
GCATTCACAAATCACAATTCACAAAGCTCGCTCAACAAAGGCTGCCGTCGTATTTTGATTTCGGTTCACTTCTTTTATTTGCGTATCAAAATGAACTCCGCGCTTAATCCAGATGCACCTGAGTTTTATCCACACCTGGCGGCAGTCACACAGGAAGGATATAGAAGTGTTAACAAGACAATAAAGTCGTCAAATCAACTGCCGATGAGCTCTTCGTATGATTTATTTAAAACATATCCAGAATTTAATGAAATTTCAAATCAGATCAGCCAAAATGTTGCTCAACAGTCAAAACGAACTGATTGGCACTGAACAACCGGCCGTGAAGCTGAAGTGGTAAGTGATAATTTAAAAATTAAATAAATGTAAGTACTTTATAAATGGAACGCACGTGAACGC…
>PB.172.3|Bomo_Chr1:6185425-6214188(+)|i2LQ_T02|c29562/f1p0/2226
caTTCACAAATCACAATTCACAAAGCTCGCTCAACAAAGGCTGCCGTCGTATTTTGATTTCGGTTCACTTCTTTTATTTGCGTATCAAAATGAACTCCGCGCTTAATCCAGATGCACCTGAGTTTTATCCACACCTGCGGCAGTCACACAGGAAGGATATAGAAGTGTTAACAAGACAATAAGTCGTCAAATCAACTGCCGATGAGCTCTTCGTATGATTTATTTAAAACATATCCAGAATTTAATGAAATTTCAAATCAGATCAGCCAAATGTTGCTCAACAGTCAAACGAACTGATTGGCACTGAACAACCGGCCGTGAAGCTGAAGTGATGGATCAACTATATTCATCGGAGCTAAAAACATTCCGCGTCCACAGCTTACTTTCAAGGATACAATT…
>PB.172.4|Bomo_Chr1:6185425-6214186(+)|i3LQ_T02|c13465/f1p10/3963
CATTCACAAATCACAATTCACAAAGCTCGCTCAACAAAGGCTGCCGTCGTATTTTGATTTCGGTTCACTTCTTTTATTTGCGTATCAAATGAACTCCGCGCTTAATCCAGATGCACCTGAGTTTTATCCACACCTGGCGGCAGTCACACAGGAAGGATATAGAAGTGTTAACAAGACAATAAAGTCGTCAAATCAACTGCCGATGAGCTCTTCGTATGATTTATTTAAAACATATCCAGAATTTAATGAAATTTCAAATCAGATCAGCCAAAATGTTGCTCAACAGTCAAACGAACTGATTGGCACTGAACAACCGGCCGTGAAGCTGAAGTGTGAGGATTTCACAAGCAACATAGAGAAACTTGCTGATGTAAACGACAGCTTATTGGACAGGATTAA…
>PB.172.5|Bomo_Chr1:6189665-6214187(+)|i2HQ_T02|c28904/f1p14/2541
agTCTAAAAAAAATCTCTTGACATTTACGTTTCTATAGGGTAAAAAGTGTTACTAAAATACCTAATGAGCAACGTGTCTAAGAAAGCTAATGAATTTTTGTTTTAATTCCATTGTAAAAGTGTTTTTATGAACTGGCTGGCCCGTCAGACTTCGTAGTGCCTCAATCGATAAATAAAAGACCTAACTTTTGTATAAAATAAACTTAAAACAAACAAAAGGAATCCGTACGACGGGGGACACATTAAAAGGAAGGATATAGAAGTGTTAACAAGACAATAAAGTCGTCAAATCAACTGCCGATGAGCTCTTCGTATGATTTATTTAAAACATATCCAGAATTTAATGAAATTTCAAATCAGATCAGCCAAAATGTTGCTCAACAGTCAAACGAACTGATT…
>PB.172.6|Bomo_Chr1:6194330-6214189(+)|i2HQ_T02|c33288/f1p14/2121
CTGAAGTGTGAGGATTTCACAAGCAACATAGAGAAACTTGCTGATGTAAACGACAGCTTATTGGACAGGATTAATATTAGCATTGATACAGTGAGCGGTGAGAACTTACCCAGTGAGGCATTCGCGAGCGGTCTCAATGATAATCCTTCTCATAACTCATCGCCTTGGAATAAGCCTGTCATTTCTGAAAAGAAGATGGGATCAACTATATTCATCGGAGCTAAAAACATTCCGCGTCCACAGCTTACTTTCAAGGATACAATTGATAATTCTGAGAATTTGTGGGTGCCCAAAATTTCAGACAAACCAAACAACATCAAGCCTTTGGCTTTAAACATTTTGTATACCGAGAAGGGCGAAGCTGTTGGATATGAGCATCCATACCAAATGGAGTTGGAC…
>PB.173.1|Bomo_Chr1:6214289-6218267(-)|i1HQ_T02|c1705/f18p3/1213
AATTAGAAGAGCGTATCTGTAGCTGCAGAGTTTACTTGGAGCTCGAACAATGAGTTTGTCGAGTCAAATTGTTATTTGCATTTACTTAACCGAAATCGCTTTTGCTGTTAACGACAAACCAGTCGTTATTGATCAAGAGGATTCGAGGGTTGACGATGAAGATACTAGTCGCACAGAGTCGTGGGATCGTAAGAAAGGAATAGATATTACTTATATGCCATTCATTAAAAAGCGTAATGTTGCGACCGAGAAGCATACTGAATATGAAGATGAAAAAACAACAACGGAGAAAACGAAACCACTTCACCCAAATGAACTGCTCTTTCCCTTGATCTACAAACAGAGTCATGTCAATAGCATGTTCAAGTTCGGCGAGAATTGGTACACTTGGTCGACCGA…
>PB.174.1|Bomo_Chr1:6218484-6226896(-)|i3HQ_T02|c7571/f1p0/3704
AATGAAATTATTATTTTTTTAAGGGATTTTATGACCTGGTAACTGAGACCTTCAGGTCAAGTCTTACTTTAATTTTAATGAAAACTTTTTTATATGAAAAATGATATTATGAAATGAAGTGACGCTGATTAATATGAAACATGGCATGAAACGAAATGAGATGAGAACAGATGATATATGGCATGAAATATAATCTCAGTAACATGGTGGTCATTTACTGAGACTTTTGGACTTTTTGGAGGATCCCAAGAAGTTACGTTAAGCGGCTTTGTTTCATTTTCCCACATTTGCGCACTTTCACAGATACTAAACAGTTAATAAACCACTGTTATTAAACATTTAAACCTGAAGAAACCCTAAATAGACAAAATAAAACAAATCCCACAACTTCACTCCTCG…
>PB.174.2|Bomo_Chr1:6218485-6222126(-)|i3HQ_T02|c9623/f2p0/3528
atgATATATGGCATGAAATATAATCTCAGTAACATGGTGGTCATTTACTGAGACTTTTGGACTTTTTGGAGGATCCCAAGAAGTTACGTTAAGCGGCTTTGTTTCATTTTCCCACATTTGCGCACTTTCACAGATACTAAACAGTTAATAAACCACTGTTATTAAACATTTAAACCTGAAGAAACCCTAAATAGACAAAATAAAACAAATCCCACAACTTCACTCTCGCGTTCCCGCCAAAAAGTCCAATGAAATTATTCATTTTGACATTTGACACTAAACAATAAGGTTCCTTAATAATACATATGAAAATGTCACTCATTTAATACGATCATTCATTGACAGTTCGAGTGTCATCGTATTCCGTTAAGAGATATTCCGTTAAGATCGAGTGTTCCC…
>PB.174.3|Bomo_Chr1:6225050-6229461(-)|i2LQ_T02|c6427/f1p0/2619
gctCGGGGACCTGTGTGCGTTCCTGCGGGCTGCTATTCCGCGACGGCAGCCACGCTCCTGCACATTGCACGCAGATAGCCGCTGGAATGCAATACCTCGAATCGCTCAATTTCGTTCACAGGACTTAGCAGCTAGGAATTGTCTGATCGGAAGGTTATCAAATTAAAATAAGCGATTTCGGCACGACAACGAGGCGTACACTGCGACTATTATAAAGTGGACGGTCGCGTACCGCTGCCTCTGCGCTGGGCGGCTGGAGTCGGTGCTCCGGGGAAAGTACACGACCAAGAGCGACGTGTGGCGTCGCGTCACGCTGCACGAGATATACTCGCTCTGCCGACGGCGCCCTACGAGCACCTAACCGACTGCGAGTTTTGGATAATCTGTCGCACTTACAAG…
>PB.175.1|Bomo_Chr1:6273243-6278884(+)|i1HQ_T02|c10247/f3p5/1583
ttTTTTTTTTTTTTTTTTTTTTTTTTTTTCATCGCCTGCGATCGTGCGCTTTAAACGTTTTTGAATCCAGTAAAGCAATAAGTGAAAATTAAGTAGAATTTTAACAATGGCAAATATAGCAGCCAAACGTATAAAAAGAGAGTTCAAAGAGATAATGAAAAGTGAAGAGGTGATTGGTGGCTCCATAAAATTGGGACTCGTGAATGAGAATTGGACTGAACTCAAAGGCGAGATAGCTGGTCCTGTTGATACTCCTTATGAAGGTGGGACCTTCCTCCTTGAAATTAAAGTTCCCGAAACTTATCCTTTCAATCCTCCTAAGATACGCTTTTTGACCAAGATCTGGCATCCGAACGTGTCCTCAGTCACCGGTGCCATATGTTTAGACATCTTGAAAGA…
>PB.176.1|Bomo_Chr1:6273253-6278883(-)|i1HQ_T02|c29267/f2p5/1588
TTTTTTTTTTTTTTTTTTTTTTTTTTTTTTTTTTTATACGATTCATTTACATATATTTAATTACCATTAAGGAAACATCGTGGAATTCTTACCCACGCCACGCCTTCGATCATACTATACAAAACTAACTAGAAATGGAATAAGCTAAACATATCAAATGTATAGTAACTACCTACACGAATTAGGTCATCAATACCACCAAACTAATATTTAAAATAAAAATAATTACTATTCATTAATCATTCATAAAAATCATTTAGTTCGAAATCTAATTACTTTCTTTAGTAAAGTTTCGCGTCGATGGAATAAAAGTAGAAACAAATAGTCTACGTAGAGTAAGAGTCTGCATAAACAAATATTGATTTATAAATGGAATACATATAACAATCATTTATAGGT…
>PB.176.2|Bomo_Chr1:6276701-6278278(-)|i1HQ_T02|c27124/f1p0/1580
AATATTAAAAAGGTTATGGAGTAGTTGGTTTTATATTTTCTGTTTTATTGAGTTCAATAGTATAGTTCGCTTTCAAACGTACTTATATATAACAGTAAATTTTACTTGGACATCAAACCTATCTTAATTAGTGATATACTGTAATTATTTTTTACGATGGATTGAAAGAAAAAAAATCTAAGTCCCCACAAAGGGCACACTATGAAAATAACAGGGATAATTACAACATCAAAGTAGATTGGTTGCAACACGTCTTAATTAAAATTTATTACAAATATCTAGCCAAAAAGTTTGCTCAGTGGCACGCTCTAAGTCCCAATCATATGAGGAGAGAGCTACTCTGGCCTGATGTTCATCAATACCCATGTCCAGCATACGCTGCACTTTGCTATTGCATTC…
>PB.177.1|Bomo_Chr1:6281473-6331277(+)|i2HQ_T02|c1003/f68p15/2546
AGTCACATTTGACGTTACTTTGTGAACGGAGCTCTCGCGCGCCCCTCCTATGCTTCGCTTGAATTCGAGGAAGGCAGAGTGCATAACACATCACCAGAATGTGACAAAATAAGTGCACCACTTAGCCAATAATTTCCTTTCGCCTTCCTTAAATATCAAACGGCTAACAAACTTTTTATTACTTTCTAAAACGTATTTAATTTTCCGCGTGTGTCTCATTCCAAGCTTGCGCCAACAAAACGTGCGTGTCTAAATAAAAATAATTTAATAGTGTTTTAAACTAAACAAAAAAATGACTATATCGTACGCCGGTGAAGTACCAAACGGCAGCAGTTTTGGTTGTTTCTGGAGGATCCTCTGCAAATGGAGAGGCAGCGTCTACAAGCTGGTGTGGCGCGA…
>PB.177.2|Bomo_Chr1:6281473-6331277(+)|i2HQ_T02|c2750/f2p6/2548
AGTCACATTTGACGTTACTTTGTGAACGGAGCTCTCGCGCGCCCCTCCTATGCTTCGCTTGAATTCGAGGAAGGCAGAGTGCATAACACATCACCAGAATGTGACAAAATAAGTGCACCACTTAGCCAATAATTTCCTTTCGCCTTCCTTAAATATCAAACGGCTAACAAACTTTTTATTACTTTCTAAAACGTATTTAATTTTCCGCGTGTGTCTCATTCCAAGCTTGCGCCAACAAAACGTGCGTGTCTAAATAAAAATAATTTAATAGTGTTTTAAACTAAACAAAAAAATGACTATATCGTACGCCGGTGAAGTACCAAACGGCAGCAGTTTTGGTTGTTTCTGGAGGATCCTCTGCAAATGGAGAGGCAGCGTCTACAAGCTGGTGTGGCGCGA…
>PB.177.3|Bomo_Chr1:6281473-6331277(+)|i3LQ_T02|c6128/f1p10/3895
AGTCACATTTGACGTTACTTTGTGAACGGAGCTCTCGCGCGCCCCTCCTATGCTTCGCTTGAATTCGAGGAAGGCAGAGTGCATAACACATCACCAGAATGTGACAAAATAAGTGCACCACTTAGCCAATAATTTCCTTTCGCCTTCCTTAAATATCAAACGGCTAACAAACTTTTTATTACTTTCTAAAACGTATTTAATTTTCCGCGTGTGTCTCATTCCAAGCTTGCGCCAACAAAACGTGCGTGTCTAAATAAAAATAATTTAATAGTGTTTTAAACTAAACAAAAAAATGACTATATCGTACGCCGGTGAAGTACCAAACGGCAGCAGTTTTGGTTGTTTCTGGAGGATCCTCTGCAAATGGAGAGGCAGCGTCTACAAGCTGGTGTGGCGCGA…
>PB.178.1|Bomo_Chr1:6341327-6362304(+)|i3HQ_T02|c4402/f1p4/4277
CAAGCGTGAGATTCTGCAGGTTGGTGATCCAGTAACTTTTCAAGCTGACATAGAGGGACGGGCCAGTAACATAGTGCCAATTAGAAAGAAGCGACGTGCCATTGTTGACGCCATAAAGGTGTTTTTGGCTTTTTGTCTGTCGACGGCGAAGATACTCGTCGTTTGTTCTTCCACATGTCTGAGGTTCGAGGTAATCCCTCCGAGTTGCAGTCGGGGGATACTGTTGAGTTCGTGATGCTTACTAATCCTCGTAATGGGAAGTCTTCTGCTTGCAATGTCATTAAAATAGCGAGCAAGGGTAAAGTGAGAAGTGAACGTCCAGAGCGGCTTCTCTCTCGGCTCCGGACGGCTTCGTTGGAGGAGTCGGCAGGGCCTCGAGTGATTGCTGTGCGCACTCCA…
>PB.178.2|Bomo_Chr1:6341339-6358882(+)|i3HQ_T02|c8531/f1p3/4015
agattaattTAGATTCTAGACAAAAAATAAGCACAAAATTCAAAAATCATAATTCTATATTTAATTTGGATAAAAAAGAGCTTTATTGAATTTAATTAACCAAAATACGAAGTTTGAATAGGTAGTTCAACATAACACAGAACCAAATCGTGATAAATGTTGACATTCAATATGGCGGTATGTCGTCAGTGCTATGCTGTGTCGTGCTTGTGAATATCGACTTACAAACGTGCAGATAGCAACACGATTTTATTATTGTCTGCAACCGAGCCAATGCATCACGGAGCTCCGATTCAGCAAGCATTGAAGACATCTGAGGATTTAGCTTAACACAATTATACAAATTCACACTCATCTCCCCTGCAAGATATTTTAGATCTCCAGCACTCCAACATGCAG…
>PB.178.3|Bomo_Chr1:6341339-6358375(+)|i3HQ_T02|c18844/f1p1/3420
acTCAAATGACAGATTAATTTAGATTCTAGACAAAAATAAGCACAAAATTCAAAAATCATAATTCTATATTTAATTTGGATAAAAAGAGCTTTATTGAATTTAATTAACCAAAATACGAAGTTTGAATAGGTAGTTCAACATAACACAGAACCAAATCGTGATAAATGTTGACATTCAATATGGCGGTATGTCGTCAGTGCTATGCTGTGTCGTGCTTGTGAATATCGACTTACAAACGTGCAGATAGCAACACGATTTTATTATTGTCTGCAACCGAGCCAATGCATCACGGAGCTCCGATTCAGCAAGCATTGAAGACATCTGAGGATTTAGCTTAACACAATTTAAAATTCACACTCATCTCCCCTGCAAGATATTTTAGATCTCCAGCACTCCAA…
>PB.178.4|Bomo_Chr1:6341350-6359005(+)|i3HQ_T02|c11618/f2p13/4244
ACATTCAATATGGCGGTATGTCGTCAGTGCTATGCTGTGTCGTGCTTGTGAATATCGACTTACAAACGTGCAGATAGCAACACGATTTTATTATTGTCTGCAACCGAGCCAATGCATCACGGAGCTCCGATTCAGCAAGCATTGAAGACATCTGAGGATTTAGCTTAACACAATTTAAAGTACATAATTTTATTTTGCAACAATAGTGGTTTTGGTGTGTATTAAATGGTCACAGTCGCATTGGTACATTATGTTCGCGTGAACGCAGACTTTATAAATATGATTTGATTAAAGCTTTGTAATCGCTGTAGATTAAATTGTGACACCATAAAATTAACTGTGATATATTGGTAATAAAACAGATTTTTGACTCTTATACAAAAAACCTAAGAAAAATAT…
>PB.178.5|Bomo_Chr1:6341513-6356840(+)|i2HQ_T02|c30749/f1p7/2694
ATTCAATATGGCGGTATGTCGTCAGTGCTATGCTGTGTCGTGCTTGTGAATATCGACTTACAAACGTGCAGATAGCAACACGATTTTATTATTGTCTGCAACCGAGCCAATGCATCACGGAGCTCCGATTCAGCAAGCATTGAAGACATCTGAGGATTTAGCTTAACACAATTTAAATAATCCTCAGTGGAAAATGTTCCAACCGCCAGATTCACACTCATCTCCCCTGCAAGATATTTTAGATCTCCAGCACTCCAACATGCAGCACAAATCTTCGTATCGTAATGGTACCTACAGCAGTGAGTACCCAAGTTCTCCTCGGGATAATTATAATGGTGGTTCCAAATCAAGTGGTGGAAACCGATTCTCAGGTGGATACAATGCTGATGGATGTCCAAT…
>PB.178.6|Bomo_Chr1:6341513-6359005(+)|i3HQ_T02|c15917/f1p2/3830
ATTCAATATGGCGGTATGTCGTCAGTGCTATGCTGTGTCGTGGTGAGATTCGATAATAACATAGTTTTGTATTTATTATTTGCTGTCAGACACCATAACGTATGCGAAAATTTTGAATAATTGCGTAATTAATATGATACAGTATTCGCATTTATGAGAGCAGTTAAGCTTGTGAATATCGACTTACAAACGTGCAGATAGCAACACGATTTTATTATTGTCTGCAACCGAGCCAATGCATCACGGAGCTCCGATTCAGCAAGCATTGAAGACATCTGAGGATTTAGCTTAACACAATTTAAATAATCCTCAGTGGAAAATGTTCCAACCGCCAGATTCACACTCATCTCCCCTGCAAGATATTTTAGATCTCCAGCACTCCAACATGCAGCACAAATC…
>PB.178.7|Bomo_Chr1:6341546-6358378(+)|i3HQ_T02|c13282/f1p3/3710
tgtgtcgtggtgagattcgataataacaataGTTTTGTATTTATTATTTGCTGTCAGACACCATAACGTATGCGAAAATTTTGAATAATTGCGTAATTAATATGATACAGTATTCGCATTTATGAGAGCAGTTAAGCTTGTGAATATCGACTTACAAACGTGCAGATAGCAACACGATTTTATTATTGTCTGCAACCGAGCCAATGCATCACGGAGCTCCGATTCAGCAAGCATTGAAGACATCTGAGGATTTAGCTTAACACAATTTAAAGTACATAATTTTATTTTGCAACAATAGTGGTTTTGGTGTGTATTAAATGGTCACAGTCGCATTGGTACATTATGTTCGCGTGAACGCAGACTTTATAAATATGATTTGATTAAAGCTTTGTAATCGCT…
>PB.178.8|Bomo_Chr1:6341567-6358375(+)|i3HQ_T02|c11529/f4p2/3425
aataacatAGTTTTGTATTTATTATTTGCTGTCAGACACCATAACGTATGCGAAAATTTTTGAATAATTGCGTAATTAATATGGCGGTATGTCGTCAGTGCTATGCTGTGTCGTGCTTGTGAATATCGACTTACAAACGTGCAGATAGCAACACGATTTTATTATTGTCTGCAACCGAGCCAATGCATCACGGAGCTCCGATTCAGCAAGCATTGAAGACATCTGAGGATTTAGCTTAACACAATTTAAAATTCACACTCATCTCCCCTGCAAGATATTTTAGATCTCCAGCACTCCAACATGCAGCACAAATCTTCGTATCGTAATGGTACCTACAGCAGTGAGTACCCAAGTTCTCCTCGGGATAATTATAATGGTGGTTCCAAATCAAGTGGTGGA…
>PB.178.9|Bomo_Chr1:6341912-6346261(+)|i1HQ_T02|c35079/f1p9/1569
CAACACGATTTTATTATTGTCTGCAACCGAGCCAATGCATCACGGAGCTCCGATTCAGCAAGCATTGAAGACATCTGAGGATTTAGCTTAACACAATTTAAAGTACATAATTTTATTTTGCAACAATAGTGGTTTTGGTGTGTATTAAATGGTCACAGTCGCATTGGTACATTATGTTCGCGTGAACGCAGACTTTATAAATATGATTTGATTAAAGCTTTGTAATCGCTGTAGATTAAATTGTGACACCATAAAATTAACTGTGATATATTGGTAATAAAACAGATTTTTGACTCTTATACAAAAAACCTAAGAAAAATATAATGTCTAGTAATCCTCAGTGGAAAATGTTCCAACCGCCAGATTCACACTCATCTCCCCTGCAAGATATTTTAGATC…
>PB.178.10|Bomo_Chr1:6366103-6386469(+)|i2HQ_T02|c30796/f1p2/2444
TTTTTTTTTTTTTTTTTTTTTTTTTTTTTCGTGAACAATTCGAAATTCGAATTCAATAAACTATTTTGTGGCCAGCATTCTAAAAGAAAAGTTTTTACTGTGTGACAATACTTATGACCTGACTAGTTATTAGCAAATCAAATTGCAATAAGTAAGTTGTGATGTAGAACATCGCCATAGCGCCCAACTTCAAATTAAATGCAAATGAAAGTGTAATCTGTTAATATATAATTATTAATTTATTAGCGCCAGTAATTATCAGTTTTAGTGATTACAGTGAAGTCTGCAAGGTAATTGAATGACGAATAAATATTTTATTTCACGTGTTTATATGTATATTTCACATAACATTTTAGTTAATAATGGAAATTATATTTGAGAAACAAAACTCATAAACAT…
>PB.178.11|Bomo_Chr1:6366396-6386861(+)|i2HQ_T02|c33424/f1p4/2403
tTTTTTTTTTTTTTTTTTTTTTTTTTTTTTGTTTTATTTCACGTGTTTATATGTATATTTCACATAACATTTTAGTTAATAATGGAAATTATATTTGAGAAACAAAACTCATAAACATCATCAGATGTTTCAAAACTAAAGATTTTTTTTTTACATTAGGACCCTTAAAATATATTAGTGCTAACTTAATTATCTAATAGCCTAGTACTAATTTTGGCGTCAAAAATTAAACTGTAATTTGGAAATATTTACTTTTTTACAGTATAGATTCGTTTCGATGGTTTGAGGCATTTTATCGTTTCTGTATGTCTGTGACTGTGGTAAAAGGAATTAACGATTTATTAGAATTAGGTTAGCCATTTTGGAGTGGCTGAAACTTTTGGGTCGTAAAACCCTTTG…
>PB.178.12|Bomo_Chr1:6377488-6386861(+)|i2HQ_T02|c14119/f1p0/2077
tttTTTTTTTTTTTTTTTTTTTTTTTTTTTTCTTTTTTTTTTTTTTTTTTTTTTTTTTTTTTTTTTTTTTTTTTTTTTTTTTTTTTTTTTTTTTTTTTTTTTTTTTTTTTTTTTTTTTTTTTTTGAGATTTTGGACGTTTATTTTAACAGTTTCAAAATTTCTTTCTATTTGAATTACAGACGTTAGTAATTTGTGGTAGCACTACGTTTTAATTACATAGAAGGTATGACGCAGTACAGACAAGGCAGTTAGGCCCGGTTTCATTTAAGAATAAACAAGGTAATGGAATGATATTTAAAAGTAAAGTATTACCAATTTTTTTTGACGGCAGACATGATTAAATCTACTTAAATAAAATTATTTTGGTTAAAAAATATGTACTTGATTTTTATTACCCT…
>PB.179.1|Bomo_Chr1:6334367-6386287(-)|i3HQ_T02|c14518/f1p11/3399
CGGGCCCAAGTTCGTATCGGTCACACAAAAAGTCAGGAATACAGAAGAAATAAAAGAACTCCCGCTGCCGCGTTACCTATGGAAAGTTTTGAAGAATACAAGCAGAGCAGAGAGACTATCGTGCTCCGTAGCGCTCACCGCTCTTGTCATATGCATCGGGCTAACTTTGTACTTCGCTTTGACAACCGAGACAGTCGCAAACGATGATGACATCGATGTCGCTCCTCATGAATGGAACATCACAAGGGAGATGTGGTTGGCTCAAATTGTAAACGACACGGAATCAGTCAGAGAATATAACCCGATTCGTCTGGTCATCGTTCAGCATACGGTCAGCCCTGAATGCGACACCTTCCAAACATGTGCGTCGCAAATGCGTATTCTTCAATCCAATGTCTT…
>PB.179.2|Bomo_Chr1:6364676-6386873(-)|i3HQ_T02|c12888/f2p3/3776
AGAGCGAGCCGTCGTCTCAGTGGTTACTCACGCTTCACTCATTGTGTTGTTCCATTTGTTTTTTTTTTTTTTTTTTCGTTTACATCGGTGCTAATCATGTGGAGCGATAGTGACGGAGAACGTGAACTTGCGATGATGTACCGTCCGGACTGCAGTTCTGACTTCGTTTTGATGGACGAACGAATGATAGCATCAGCTTCACGTGCAGCAGTTTCGCCGCCTATATCACAGCTTAACGTGTCCAAATCATCGAGGGTCCACATCGGGCCCAAGTTCGTATCGGTCACACAAAAAGTCAGGAATACAGAAGAAATAAAAGAACTCCCGCTGCCGCGTTACCTATGGAAAGTTTTGAAGAATACAAGCAGAGCAGAGAGACTATCGTGCTCCGTAGCGCTC…
>PB.179.3|Bomo_Chr1:6366293-6386549(-)|i2HQ_T02|c30696/f1p1/2179
agagcgagcCGTCGTCTCAGTGGTTACTCACGCTTCACTCATTGTGTTGTTCCATTTGTTTTTTTTTTTTTTTCGTTTACATCGGTGCTAATCATGTGGAGCGATAGTGACGGAGAACGTGAACTTGCGATGATGTACCGTCCGGACTGCAGTTCTGACTTCGTTTTGATGGACGAACGAATGATAGCATCAGCTTCACGTGCAGCAGTTTCGCCGCCTATATCACAGCTTAACGTGTCCAAATCATCGAGGGTCCACATCGGGCCCAAGTTCGTATCGGTCACACAAAAAGTCAGGAATACAGAAGAAATAAAAGAACTCCCGCTGCCGCGTTACCTATGGAAAGTTTTGAAGAATACAAGCAGAGCAGAGAGACTATCGTGCTCCGTAGCGCTCACC…
>PB.179.4|Bomo_Chr1:6366406-6386873(-)|i2LQ_T02|c20272/f1p0/2439
tTTTTTTTTTTTTTTTTTTTTTTTTGTAAGCGAAACGATAATGTGAACAAGGGTGCAGCGACAGTGATTTTCTCTAGTAAAATAAATATAAATTTAACTCGTCAATTACAACTAAAGTGACTTATCATCAATTTCTTTTTAGTACCGCTTATAAAATCGTTGCACAAATTCAATAAGCATTGCTATTTATAGAGAAACTCAGGTGATTGTAACCGACGGGAGTTTCTGGTAAATGATAGAATAGGAAGGCTATAGTTGTCCGACATATTCTGGTTATTACTACAATTTTTATCAGCCAACGTTTCTGCAAAAGAAACGAACTTAGACGCGTTTGATAGACAGAGCGAGCCGTCGTCTCAGTGGTTACTCACGCTTCACTCATTGTGTTGTTCCATTTGT…
>PB.179.5|Bomo_Chr1:6377491-6386553(-)|i1HQ_T02|c18306/f1p1/1642
AGACAGAGCGAGCCGTCGTCTCAGTGGTTACTCACGCTTCACTCATTGTGTTGTTCCATTTGTTTTTTTTTTTTTTTTTCGTTTACATCGGTGCTAATCATGTGGAGCGATAGTGACGGAGAACGTGAACTTGCGATGATGTACCGTCCGGACTGCAGTTCTGACTTCGTTTTGATGGACGAACGAATGATAGCATCAGCTTCACGTGCAGCAGTTTCGCCGCCTATATCACAGCTTAACGTGTCCAAATCATCGAGGGTCCACATCGGGCCCAAGTTCGTATCGGTCACACAAAAAGTCAGGAATACAGAAGAAATAAAAGGCCAATTACTCGGTCTGGAGTTGGTTTCGTCTCAAAATACGCGCAAAATTCGCTGTAGCATCGCCGTGTTCGTCTGC…
>PB.180.1|Bomo_Chr1:6396571-6424889(-)|i3LQ_T02|c19074/f1p3/3160
ATTCCATTGTTTTCTGTGTATGTGTGTGCGTGTGTTGTGTTTTTCTTGTTTTGTTTTAAGTGCTAGCCATGAAGAGTGATGGTGATGAAAATCCTAAACACGAGACGAAAAGCCCGCCTCCTATCAGCTCTGACGTAGCTGTAGTGGACGACAGAATAATGGCAGTTGCAACGCAAGCTGCGAGTTCGACGCCTATATCACAACTCAATGTAACAAAGTCGTCACGGGTCCATATCGGACCCAAGTTCATATCAGTAACTCAAACCGTCAGGAATACAGAAGAAATCAAAGAACTTCCACTGCCGCGCTTCATATGGAAAGTGTTGAAGAATACAAGTAGAGTGGAAAGATCGCTATGTGCTGCTGCTGTTTCAGCTTTAATCATATGTATAGCGTTGA…
>PB.180.2|Bomo_Chr1:6396574-6424949(-)|i3HQ_T02|c15159/f1p3/3299
GTCGCGATCGGAAAAACGTAGAGAGCCGTCGTCTGAGTGGTTAATCATCTCGGTGCGTCATTCCATTGTTTTCTGTGTATGTGTGTGCGTGTGTTGTGTTTTTCTTGTTTTGTTTTAAGTGCTAGCCATGAAGAGTGATGGTGATGAAAATCCTAAACACGAGACGAAAAGCCCGCCTCCTATCAGCTCTGACGTAGCTGTAGTGGACGACAGAATAATGGCAGTTGCAACGCAAGCTGCGAGTTCGACGCCTATATCACAACTCAATGTAACAAAGTCGTCACGGGTCCATATCGGACCCAAGTTCATATCAGTAACTCAAACCGTCAGGAATACAGAAGAAATCAAAGAACTTCCACTGCCGCGCTTCATATGGAAAGTGTTGAAGAATACAAGTAG…
>PB.180.3|Bomo_Chr1:6413854-6425655(-)|i2HQ_T02|c14615/f1p2/2480
atatttTTCCTCATATCAACATCGAGTTATTGATTTCACTAGAAAAGATGTGTAGCAATTCGATGAACAAGAATCTGTTAATTGTTAAGTACATAGATAACAAATAAATGTAAACATGTACGTTTTAACGCTAAGCTAAACAGGGACATTCAATGAATCGCCTTAGAGACGTATTAAGGCTATTTAGTGAGTACTTGATTCGAAAAATTTAAAGAGAAACGAACTACGAAGTTAGTCGCGATCGAAAAACGTAGAGAGCCGTCGTCTGAGTGGTTAATCATCTCGGTGCGTCATTCCATTGTTTTCTGTGTATGTGTGTGCGTGTGTTGTGTTTTTCTTGTTTTGTTTTAAGTGCTAGCCATGAAGAGTGATGGTGATGAAAATCCTAAACACGAGACG…
>PB.181.1|Bomo_Chr1:6434264-6446407(-)|i1HQ_T02|c6854/f12p3/1251
AAGCATATATTATGTATATGATGGTTCGAATTTATCAACATGCAAAGTTTATCAACCAGTGTTGTTTTGTAGGAAACATAAATTAGTTGCGTTCGAGAAAACGTGGCGATACGTCGTCTGCTTCCATATATTTTAAAGATCATTTTGTGAGTTTTGTTTCATTTTTTGGACTAAGATGCCTAGACGGGGCGTACATACAGAGAGCGGTCCCAGCACAACTGCAGATGTCATCATGTTGAATGACAGAAATGTAGCAACTGTGTCGGGAGACGTCGCGTCGATTCAAACTTCACAATTTAATGCAACCGAAGGCCCTCGAGATGTTGAAACCAATGCTTCGAACGCACAAAAATCCGAAAAAGACAAAGATATACCGTTTTCGCGCTACCTGCGAAAAGT…
>PB.182.1|Bomo_Chr1:6450903-6456895(-)|i3LQ_T02|c6472/f1p2/4119
GAGAGCACAGCACAAACTCTACAGTCGTGGATACCAACAAGACTGCCCTTACGTGTGGAGCTAACTTTTGCGTCATAGGAGGTGGTCACCATGACAACCAGAATTTGCACCGACCACCGGACAGCGAGATCTACGAAATCAGTGCAATTTACTTATCCTGTGTCGTTGTCGCCGTCGTGATGGTGGCCCTTCTTGTTGACCCATTGTCTAGGTATGGTGAAAAACAAAGGAAAGCTGATCCATCTAAGGAGCTCAGCGGTATACAATTGTTATCTGCTACCGCTTATCAGCTGAAGAAGCCAAATCAGCAACTTCTTATTCCAATCACCATCTGGATTGGAATGGAGCAAGCTTTTATTGGAGCTGACTACACTCAGGCATACGTCTCGTGCGTTCTCG…
>PB.183.1|Bomo_Chr1:6465598-6473928(+)|i1HQ_T02|c35469/f1p0/1365
agaTACGACAGGCCACAGTATCTTGTTTTGATATCCGAACATCGTATTTCAAGTGTGTTGTTTAATATAAGACGCAACGTGTTTATTTTAATTTTAGTTTCGTTGTGATTACTCTGGATATACACTGCAGCTATTACTGATAAAGTAAATACAGTTACAAATCATTTACTTAAGACACAGCGTCACTCGTTTTAATAATGTTATCTTGAGCAATTAATCATATTAGTGCGAGTGTGGTATGCAATATCACGTGAAACATATTTTTGTTGGACGAACCGGAAATAAAAGTTATTCTTGTCCATGAGAAAGGACATATGAGACAAGAACAAGTCGAAATACCTGTAATATAAAAACTGACTCCAGCTAGGAATCGAAATCGAAGCTCTTGCAGTAGTCAGA…
>PB.184.1|Bomo_Chr1:6482463-6483670(-)|i1HQ_T02|c7426/f1p0/1211
agtttCAAATAGTAATTTTCAAAGTTAATGTAGAACAACCACGAATGTATCACGAACGTGTTTACGTAATTTGTGTTTTATTTGGGGAATTTGTTGATTAGTTTTTCATTTTTGGGGTATTAGATAATGTACAATACTACCGCTCATAAATTGAGGATGTCTTTTGTTTTGCTAAAATTTCGATTTCACGCATGGCACGTTCTTAATTATCATGTCTGGTTTAGTGAAAATAACCTTCTTTTTTTACACACTAAAGCTAACTGCTAGCGCTAGGGGGCTATTCCAGTTTCACCGGTTTGATAGGCGAACTCACGGACTTTTAACCTGAGATAGTTGCTTATATTTGCAAGAGCAGTATTTCACTGAGCTCAGTGGGTTAGTGTCTATGTCGAATTCTAA…
>PB.185.1|Bomo_Chr1:6520737-6522097(-)|i1HQ_T02|c7466/f1p0/1364
TATTGTGTGTGTATTTGACGTTTCTGATACATTGGAATTCACAAATCGCCAGTTGTTTTTTTCGCACATTAGCTTCCCCCGCATTACGTTTTGAGATTTCGACACGGCCTGTTAGACACAGTTTGACATCACGAACACGGTATTATGGAATGTTTTTAATTATTCATAGTATGTATAAGTAAATATACAACTAGCCTCATTTAATATAAATAGTAAAATAGATTCTGTAATACTAATATATCGTTTGACAATTAAATTGATTTCATTAAATAATATTTATTACTGAAGAATTGTATATATTATATAATACTACGCAGGCAGCGCTGCACTGGTTGTTCTGGCGAAGCGTGGGGCAGGCCTACGCCCAGCCGTGGACATCTGTCAGCTGAAAGATAGATC…
>PB.186.1|Bomo_Chr1:6530329-6534331(-)|i2LQ_T02|c20654/f1p0/2456
GGCAGTCGTTGTAACTATACTGAGATCTTAGAACTTATATCTCAAGGTGGGTGGCGCATTTACGCTGTAGGTGTCTATGGGCTCCGGTAACCATTTAACACCAGGTGGGCTGTGAGCTTGTCTACTCATCTAAGCAATAAAAAAAACGAATGAGCTCGCACCTTGTGCTTCGGCACGCAGATAATAGGCACCACAACGGTAGGTAATTGCGTGTGGCATTACGCCTGTCAACTGAAATGCAATTTAACGATCGTTTTTTTTTATTCCCTACCTATTCACTAGTAGTCTGGGGAGCTATTTCGAGCTATTTCGGATCGTAGTACGCTGGTACAATACTCAGAAAACGATGGGTGGTGCTATTCTAAGCCGACGTCATACAGCCATGTAGTTACATAGTTA…
>PB.186.2|Bomo_Chr1:6534200-6536663(-)|i2HQ_T02|c23658/f1p0/2465
ATAGATAATATTAGTATAGACTATCTAAGACATTCATCCGACAGGTTCGATTATACTCCACATTTGAATCTGATTAAATCAATACGGTAATGTGTTACATGAAAGAAGGTCAAACTAAATGATCGGAGTTGAAAAAACTATTAATTAGCTAGTTCACACAATTTATATTAAATTAGCGCCGGTTTGTATGTGAATACTATTTCTTAATTGGTGGAAGCTATAATTTGTATTTACGCAATATACATGTGTCTCTTACTGCGAGACAGACTCAGGCTTGATTTCTTTAAATTTAATTTCATTATTTAAAAGTATTATTGCGATAGACATTTGGACGTTTAGAATATACGTATTTTATGTACTCACACAGAAATAGGCAAAGGCAAAACAGTACCTTTTCCT…
>PB.187.1|Bomo_Chr1:6561436-6575253(-)|i3HQ_T02|c1422/f9p9/3985
AAATCAGCCAATAAACTGTACTAATCGATTGATATTTTGATTAAACTCAAATTAATTTTGTTATAATATTCCTATCAAGATGGATGAAGAAGGCGAAAGCATTTTACTTGAAGATAATTATTATCAGCTTCTAAATGTATCAAAGACGGCTTCTTTAGAAGAAATCAATAGTGCATATCGTCGTTTCTCTCGAATGTTTCATCCAGACAAACATAGCACAGATCCCAACAAACAAAAATGGGCTGAGCAGATATTCAACAAAGTGAAAGAGGCTTATGAAGTTTTATCTGATTCACACAAAAGGGCCATATATGATACACTAGGAAAACGAGGTTTAGAAGTAGATGGTTGGGAGGTTATTTTCCGCACACGCACTCCTAGGGAAATAAGAGAAGAATA…
>PB.188.1|Bomo_Chr1:6576127-6602871(+)|i2HQ_T02|c29203/f1p0/2272
ATACACATAATATATTCGAGAGATATCATAATAAAATGTGGAATAAATTCAATAAATTTCTCCAAGATGTGCCGTTAATTGTTATTGTTTTGAATGTCGAACTATAAATTATTAAGTTGTCGAGTCACAAAGTTAATACATAGGCGTTTTTATATCGAAGGTATAGAGAGATAAGATGCCGTCAACCCACCTAAATCTCCGAGAAGATGACGTTGTCCGTTTGTCACTCGAGTTCCTCCATAACAGAGACCTTCACATCACACAGCTTTCCTTAGAAAGAGAAACCGGCGTAATAAACGGCAACTACGCAGATGACGTTTTGTTTTTGAGACAGCTAATCCTTGATGGACAATGGATGATGTGTTGGAATTTATTCAACCGCTTAGTGCACTTAAAACG…
>PB.188.2|Bomo_Chr1:6576129-6638550(+)|i3HQ_T02|c4154/f4p3/3863
ACACATAATATATTCGAGAGATATCATAATAAAATGTGGAATAAATTCAATAAATTTCTCCAAGATGTGCCGTTAATTGTTATTGTTTTGAATGTCGAACTATAAATTATTAAGTTGTCGAGTCACAAAGTTAATACATAGGCGTTTTTATATCGAAGGTATAGAGAGATAAGATGCCGTCAACCCACCTAAATCTCCGAGAAGATGACGTTGTCCGTTTGTCACTCGAGTTCCTCCATAACAGAGACCTTCACATCACACAGCTTTCCTTAGAAAGAGAAACCGGCGTAATAAACGGCAACTACGCAGATGACGTTTTGTTTTTGAGACAGCTAATCCTTGATGGACAATGGGATGATGTGTTGGAATTTATTCAACCGCTTAGTGCACTTAAAACGT…
>PB.188.3|Bomo_Chr1:6579178-6636785(+)|i3HQ_T02|c4673/f1p2/3822
tctcaaATAGATGTATTGCATCTTGTTCGCTGTTATGTCATTGTCTGTCATGACCATTTGAACATCATCATAAATTACGATTTAATGTTTGTGCATATTTTAGTAATTTTAAATACAAAAGGGATTTTGTTGCAGGTATAGAGAGATAAGATGCCGTCAACCCACCTAAATCTCCGAGAAGATGACGTTGTCCGTTTGTCACTCGAGTTCCTCCATAACAGAGACCTTCACATCACACAGCTTTCCTTAGAAAGAGAAACCGGCGTAATAAACGGCAACTACGCAGATGACGTTTTGTTTTTGAGACAGCTAATCCTTGATGGACAATGGGATGATGTGTTGGAATTTATTCAACCGCTTAGTGCACTTAAAACGTTCGAAGCAAACAAGTTTAATTAT…
>PB.188.4|Bomo_Chr1:6580737-6638548(+)|i3LQ_T02|c15770/f1p0/3412
AACGCGAGTGTGACGACTACATCAGAAATCTCTGTTCGTCTGAATCGAGGCAACCGAAATCAATGGAGCAAGTAACCGATGCCCCAGCCGGATTTTCGACAGCTGCCAAGAGTCAACAACAATTCGCCAACAGACCGCCAATTGAGGAAAAGCCCAGGAACAAATGCTTTACGGAATCAGCGAAGTGAAATCAGTGAATCGTCAGACGTGGGAACCCTCTACGGCTCTAAGCGGCCATTCTGGACACGTTTATCGCTGTATAACTGGGTGGTGCTATGTTCGTGTCTGCAGTCAGGATAAGACAGTGCGTTTCTGGGATCTCCGCACCGGGTTGTGTCAACATAATATCCCACCAGCGGGTCAGCCTAGTAAGGTTCAGCGGTCGCGTCACTCGCGGTC…
>PB.188.5|Bomo_Chr1:6586451-6587605(+)|i1HQ_T02|c18241/f1p2/1156
GGCACTATCCGACTTCAGTGATGGTTTGGTGAGGTATTAGCTATGAAGGAGTGACTGAGCCATACTTTTGTGAAAAAGGTATCAAAACATCGGCACTAGTGTATCAAGATACCATTCTTGAGAAGGTAGTGAAGCCCCTTAACAACATCATGTTCAATAATCAAGAATGGTCCTTCCAGTAAGACTCGTCGCCAGGTCACAAAGCTCGGTCTACGCAGTCTTGGTTGGAAACGAACGTTTCGGACTTCATCAGAGCTGAAGACTGGCCGTCGTCTAGTCCCGATCTTAATCCGCTGGATTATGATTTATGGTCAGTTTAGAGAGTACGGCTTGCTCTAAACGCCATGATAATTTGAAGTTCCTAAAACAATCCGTACGATTGGCAGTGAAAAATTTTCC…
>PB.188.6|Bomo_Chr1:6592159-6638550(+)|i3HQ_T02|c4783/f1p5/4311
actCTTGCAAATCGGGATCTCCTGCGCGCGACTTAGAGCATCCTTCGACGTTTCCGAGCATTCTTCGTCGAGACCGTCACAGTCCCTCCGTGACTCCCCGCGAAGAGATACCCGAGTCCTACACAAAAATATCACAGCAAGAGACACTCAATGGGATCATTCCCAAACTTGAGTCGGGGCAATATTTTCAATTACAACAGACGCGAATCTATATCCAGCAACGGAGTCCGAGAAATGAAGCGCGACTATGTTGGCTCAACAAATTCTTTACCTAGAAAGCACCGTGATCTGGCAGCCTCCACAAATTCTCTAATAAGAAGAGTCGAGAACACATTGGGTCTATGAACTCTTTGTCCAGGAAAAGTTCAATAGATACCAAGAAGTCTTCAACAGACTCTC…
>PB.188.7|Bomo_Chr1:6597541-6636786(+)|i2HQ_T02|c29031/f1p5/2662
AGTCTACATCCGCACGGAACGGACACCGCCGCGCTTGGATGCTCTACCGTGATTTGATATGAAGTCCAAACCGGCACACTACGTCGAAACGCCGTTCAGACCGTGGCCGCCGCTTTCCCGGACGCAGCCCAATTTTTACTTTCGACCACCTGATCCAATGGATATGAGAAATTTTAAAACGTCATCATCAAAAGGATCCACGTATTCAGACTTTTCTGCCCTTAGTGCGTACAGTGCAAAGTCGCGGGATTATTACTTCATGTCGCCGAGTTACCGATCTGCGGGGGCGCCGACGCCTAGTAATCATTCCGATCTCTACACTCGCGAACGGCCGCGTCATTTAAGGAATCCGAACCCATCACCACCGTGTCCTTGCCCTTGCAGCAGATCGCGGTCGTT…
>PB.188.8|Bomo_Chr1:6627481-6631492(+)|i3LQ_T02|c15431/f1p0/4030
ATCACAGTGGGTATGGTTGGAGGTATATACACGCCCGAACGAACGCGGCGCGAATGATATCTTGTTACCTAATATAAGATTTTGATTTCGGAGAATGTAATAACCGTCCTTTGCATATATATTTATTATCAAATTACAGTTTTTATTTTGGCTTTTAAACCCCTGCTTGTCATATTGACATTAAAACTTATAAACCTTGTAACCTAGGAACTTTCACCATTGTCTGTGACATTGGCAAGTGCTAACACATGTTATAGAGCAGCCGACGGCCTCTTTGCAACATCTTCATATAGTTTAATCTGTTCCTCTCCTTGTTTTTTTGTGTCCGTCTGTAAGTAATCCTGGGATATACAAGTCATCACTGCCAAAGCATTACAAGGGGAGCTGTAATATTTTAAA…
>PB.189.1|Bomo_Chr1:6650164-6740292(-)|i2LQ_T02|c29204/f1p1/2152
GGAACGCGAGGAATGAAGTTGTGTGATTTGGTTTATTTTGTCTATTTAGTGTTTCTTCGGGTTTAAATGTGTAATAATGGTGGTTTATTAACTGTTTAATATCTGTGAAGTGCACAAATGTGGGAAAATGAAAACAAAGCCGCTGGACGCAACTTCTCGGGATCCTCCAAAAAGTCCACTGAAAAAATCTTAGTACCGGTAAAATGTGGGCGATTAGGGATTGAAAGGCGAATCGGGAAAAAAACCGGGAAAATCTTTCGACGCTCAATATAAGTTTTATATTCGTTGCAAAATCTTCCATTTTTTGTAGTTTAATAGTAGAATGTTGAAAGTTCACAAAACAACTCTGAATATGCATGATAATAGCTGCTAACTTATAAAATATCGCGTTTCAAATTA…
>PB.189.2|Bomo_Chr1:6658006-6659262(-)|i1HQ_T02|c40295/f8p14/1257
GGCGTGCCGGATAGTCTCGTGCTCATCATACGGGACTTCTTGTCGAACCGCTCTTTTCGATATCGAGTCGAGGGAACCCGCTCCTCCCCACGACCTCTCACAGCTGGAGTCCCGCAAGGCTCTGTCCTCTCACCCCTCCTATTTAGCTTATTCGTCAACGATATTCCCCGGTCGCCGCCGACCCATTTAGCTTTATTCGCCGACGACACGACTGTTTACTATTCTAGTAGAAATAAGTCCCTAATCGCGAAGAAGCTTCAGAGCGCAGCCCTAGCCCTAGGACAGTGGTTCCGAAAATGGCGCATAGACATCAACCCAGCGAAAAGTACTGCGGTGCTATTTCAGAGGGGAAGCTCCACACGGATTTCCTCCCGGATTAGGAGGAGGAATCTCACACCC…
>PB.190.1|Bomo_Chr1:6785840-6789120(+)|i1HQ_T02|c9997/f8p1/1125
CAACAATGTACTTGTCGAAGTATCTTTTCTTAATTTTTTGCTTGCTTAGCTTCTCATATAACATTACATGCAAGATAGTTTTGCCACACAAACTGCGCTATTTGGAAAACATGTTGAACTCCGAAGTTGTAGCTAAAGCTACGAAGATTAGGCAACGGATCGAAGGCAACCCTAACATGGTGGACACTGAGAAAAATTGGCCGATGTTGCTAGCTAAATATCAATCAAAAGATAGTCTATTAAATGAAATGCCTTTCAATATACCTGGAAACAAATTCAACAAACATAACCGATATTTGTAATTCGTTAAAAACAACGATGATTAAGAAAATTTAACCAACAATAAAAATGTGATAATTTTATTAAAATAAATACAAGATTAATAGATTCTTAGTTGTA…
>PB.190.2|Bomo_Chr1:6785840-6789116(+)|i3HQ_T02|c11097/f4p2/3278
CAACAATGTACTTGTCGAAGTATCTTTTCTTAATTTTTTGCTTGCTTAGCTTCTCATATAACATTGTGAGTATCTTTAAATATTTTGATAAATGGCAAAAGTATTCGACACAATCAATCTAAGCGTAGTTACAGGAAAATTTATGACTGTTTGTTCGGTAACATATTTCCATTTTCCTCGATTGTTGAAATGTGTTGTTGTTTGTCAGATTAATAAATTCTATAGTTGAGTCTACTAATCTATGTCTTATATAACAATTAATATAAATAATTAAGATAAATGAAAGGCAATACAAAACATTCACGTACGACAGAGTCACTATCGTAATAAAATTATATTGTAAAGAAAATGTATTGTTGTCTTCCTTATCCGGAAGTTTTACGCTTTAATACGATTTCG…
>PB.191.1|Bomo_Chr1:6792964-6806313(-)|i3HQ_T02|c2056/f2p1/4023
atgCGATCAAAATTGAAAATGGTCAACTGATTACATTCAATCCAGAAGCTTTTGTGAAAACGAGGAAAAACATGCAGCCATTCCTTAGAAAAATACTACAATCCAAATATTCCAACAGTTTATAGACGAAAGATTGGATTTGCTCAATTCCGGACGGGGTTTCAACGATGAGTTCGAAGTAGAATGCAACGCGTACGCGGATAAATTGAACACGGGTAGTGGTCAGAAACTAAAGCAACAGTACAGAGATTGGGCCAAGACGGTCAAGAAAGAAGGTGAGCTTTCTTCAAAACCGTCAAAGATAAGGCGAACCCAGCTGTTCAATCGGCCGTCAAAACGGTACGCCAGGGAGGCAAAACATGAAATCCGCCGTCAGAGGTCTCAAAAATAAAATCCCTA…
>PB.191.2|Bomo_Chr1:6796850-6816288(-)|i2HQ_T02|c28168/f1p0/2690
atCTGTGGACTGTTCTGTGAAGTGTGAACTGCGAACTCTGCGAAACACGAAACATAGACACTGAGTAAGATCGAAACGAGTCTTTCGTAACAGTTTGGAAATATATATAAAATCATCAAGAAATGATATTCACGAACCTGAAGTAGTCTTCTATGGCTTGCGATGTTTCATGATAAGTGAATTTTCAAACAAGTTGTTGTCAGTTTATTTCTTAAAATGTAATCAAAATTTCCAGTCCACGTCGAGACATGGGTTCCAGAGTAAGAGAAACTGTAAAATTTTTATTTGAGTTATTCTGTGAAGTATCGCCTGGTGATCATTTAAAGGAACCATATGTGTTATTCAAGTACCCAGAATCATATAAAAATGAAGAAGAGATTAAGAGTATTCCAAAATTTA…
>PB.192.1|Bomo_Chr1:6824080-6825036(-)|i0LQ_T02|c1624/f1p0/967
tacgTCCATCCTCCTGGGCAAAGCCTGAAAGGTCTTCGGACAAATATGTAGTTACCTTTGAATCCCTCCAAAAAAAATTAGTCGGCGCTACTTTCTTCCATACGAATTCGTGTAAGCTGTAAAGCTTGTATGAATGTTGCTTAGGGCATCGACCTCAAGATTAATAAATAAATTATAACAAAATAGAAATTATTATTAATTTTTCCTAAAATTGGTCGTTTATCTGCCATAGGCACATTTGAAAGGTAGGAACCATGAATATCTTCCATAGATGTGGTAGACTGTATTTTCAATTTGTTTAAATTGTATTTAATGAATACATATTATCAAATCATAATTGATAAATTTGGTCTAAGTCGTAGCACTTTGAGCAATATGGTAACAAATTGCGTAATGCTC…
>PB.193.1|Bomo_Chr1:6829655-6850143(-)|i3HQ_T02|c13879/f1p1/3923
ACAGACCAAATAGTATCTACTATCTATCTACAGCTACAATTATTAGAAACCGGGAGTTGCTAAGGAAGACGCTATTTAGGGAAAAATAAATAAAAAAGTAAAGTTTAGTGCTATGTAAACTTGTACTATAAAATAAAGCTAACTTTGATTTATGAATATTAGCGTTATATATTCAAAATAAGCACAGTTTTTCATCTTTTCATTCAAAAAACCGCGAAGTTAATAGCAACACGATTTGCTTGTTTCTGATCACGTGTATGCTGAATTTATTCAACTGATTATTAAGTTTAAAAGTGTAGAGAAAAACTGATTTATATGGGAACATAATTGTTTTGGACTTTGGAATGCTGCCGTCTAAAATGCAAGTTAACAAAAAACTATTACCTATAAAAGGACATT…
>PB.193.2|Bomo_Chr1:6831012-6850114(-)|i3LQ_T02|c16779/f1p0/3357
ACAGCTACAATTATTAGAAACCGGGAGTTGCTAAGGAAGACGCTATTTAGGGAAAAATAAATAAAAAAGTAAAGTTTAGTGCTATGTAAACTTGTACTATAAAATAAAGCTAACTTTGATTTATGAATATTAGCGTTATATATTCAAAATAAGCACAGTTTTTCATCTTTTCATTCAAAAACCGCGAAGTTAATAGCAACACGATTTGCTTGTTTCTGATCACGTGTATGCTGAATTTATTCAACTGATTATTAAGTTTAAAAGTGTAGAGAAAAACTGATTTATATGGGAACATAATTGTTTTGGACTTTGGAATGCTGCCGTCTAAAATGCAAGTTAACAAAAAACTATTACCTATAAAAGGACATTATTTTTTTTTCAATGCTGGCACAGCACCGC…
>PB.194.1|Bomo_Chr1:6857391-6907261(+)|i3HQ_T02|c6054/f2p0/3760
AGGGTTGTAGTCGATGCGTTCTCTGGTTAGACGCGTACGTCTACCCACAGCTGAGGGGGTTTTAGGATTGATTCTTAATTTGAATGCGAGGTGTGCCTGTCGATGTAAATGATGCGATTGAAGACGCCTACACGGTGGCGTTTAAGGCCGCTGGTGTGTTCGGGCTGCTAGTTTCGTATAGTCGAGTCAGTTCGCGACTTGGCTACGAGCGTACGCGTCTCTCGCTCGCGGCACCGTCCGATATTATACGATACACGACCGCCCGCCCAACATTCACGTTTTAAAAAACGTTGAGATTTTTTTCTTAATTTCTGACTAGATATCCGCAAAGTAATCGCTTTGAATTCAATTCGATATTGATAAAGAAAAATATTTTTTTACTAAATAGTGCAACACAAA…
>PB.194.2|Bomo_Chr1:6857575-6907866(+)|i3HQ_T02|c5922/f1p4/4177
AGTCAGTTCGCGACTTGGCTACGAGCGTACGCGTCTCTCGCTCGCGGCACCGTCCGATATTATACGATACACGACCGCCCGCCCAACATTCACGTTTTAAAAAACGTTGAGATTTTTTTCTTAATTTCTGACTAGATATCCGCAAAGTAATCGCTTTGAATTCAATTCGATATTGATAAAGAAAAATATTTTTTTACTAAATAGTGCAACACAAATTATATTAGATTCTCGGTGTTTCATAAGGATGTTTTAAGTTAAGTTAAACATTAATTATTTTGAAGGATTTCCCGAATTCAAAACGGGTATCGAGGAGCTGCTCCGTAACGATTTTCGAAAAGTGGTGTCTCGAGGCACTGATGGAGGAGGACTCGATGGGGTGTGCAACAATGAGGTTCCAAG…
>PB.195.1|Bomo_Chr1:6991154-6993608(-)|i2HQ_T02|c22106/f1p0/2462
AACATTTGTAATTTTTTTACCGAAACACGCGTAATGATTAAAAAGTAAACCGTTTTAACATAATAATAAGTGCTAGCTGTGGTCAGATTTATTAAATAAACTAGCGGCCCGCTCCGGCTCCGCTCGGGTCTTTAACAAAAATTTCAACGTTGTTTTATTTTTTTTAAATAAAAGAACACTTATTGCGGCATATCTATAATAGTTAGACATATGCTGTCGCGACACATTTTGTAAATAATAATGTGTTCTACAAAGTCGTAGTACATTATTTTATTCTATCATTAATAATTTTCGCAGGGCACGCGATGTAAATAATGTTTTAGGTATTTTTTTACACCTTGGGTTACATTACATTAGAGTTCTAGTAAGGATCCCTAATTTTTTTTCAATAAAGATTAT…
>PB.196.1|Bomo_Chr1:7028459-7161048(+)|i3HQ_T02|c11727/f2p0/3859
actcTGTTCCGGTCGCGTCGACGGGCGGCCGGGAACCCGCGCCTCGCCACACTGACTCCGCAAGCACTGTCCACGCCGACTTTTCTCCTAGTCCGTTTTTTGAATGCGCACCGGTAACAGCGGGCATGTGATACGCCGCGGACGCATTTGTTTTTTTCTCTCTCGCTCAAGTTTGTGACAGCTGAGTGTCGCGTGCGATCTCGCCCATTTCCCGCCACTTCCAGTAGCTTTCGGAAAAGTGAAGAAGTTTTTGGCGCGAAATGTGTGGATCGGCCTCACGCTCGTAGCTAAAAACTTTGGTATCAGTGTTTTTCGCTAAAATGACTGGTTTTTTGTTTGTGAACATCATAGCCCTGTGACTGATAAACTGCGTTATCCTCTGACTACTAAGGAGAATTG…
>PB.196.2|Bomo_Chr1:7089504-7092750(+)|i3LQ_T02|c13521/f1p0/3219
aattagaATGATCATATTGCAATCAAGACATCAATTTGTGAAACACGATATTTTTATTCTCATTTACCCTTTAATAGTAAAGTCATATGACTTTAATTTCGGTTTTATCATATACAAATTTGTGATTATCTAAAAAAACTTACACACGTAATAATAACCGCAGAACTAATAATGGCTGTTTTTATAATACAAAACGAAGTAGCCTACAAATAAATTGTTTCACAAAGATATTAGTTGCCTTAACAGCCCGATGTGCATTTAATAAGCCAATAGGAAAGCTTACAAACAAAACCCTTCCGTAATTAACATTGGACCAACGTTAGTTTGCAGTTTTAGCAAAAGTACAGTACATTTCCATTGCTTAGCAGGGACGAGAAGTTTTTTTTTTATTTTTCGTTC…
>PB.196.3|Bomo_Chr1:7138761-7142904(+)|i3LQ_T02|c9961/f1p0/4105
TAGTGGACACGCTTTGTTGAATAATGAAATAAAATTTGCGCGTTACACAGGATCGATTGGGTTCATGTGAAAACGAATCTGTGTATTTAGTCTTCGAAATATTTTCATTCGTTTACTTAAACGAGGTTTTAAATTAGATATTACCCAAATTTTGCATGAAAACATGGCAAAGACTTGATTTGTTATTAAAAGAACCTCCTCATAATAAAAATCTTATTATAAAGTTAAATAGTTTGATCGATGGATGCGTAAAATATTTTTAAAACCTCTTTTACTGTGATGAGCGCTCAGTTCTTAGTCGTGCTAAGCATGTGCGAATTCTGAAAATAAATAGGTTGGTTATTCAGATATTCAGATAGCCATAGAAAATGAATGATCAAATAGTATGATTGGTTAGCT…
>PB.196.4|Bomo_Chr1:7150873-7161047(+)|i2HQ_T02|c19575/f1p0/2607
AAAACAAGATGACGTGGGAGCCAAAAAACAAGGCAGATGATGACGACGACACGATGCTCTCAGACGAGGAGAAGGACAAAGATGACCAAGACGATAAACTTAAATCCCACAAAGATGAGGAGCGGAAAGGGGACGAGATGCTGCAAGGGATGCACCATCAGCTGCTGAGCTACGGAATAAAGGAAGAATCTAAAAGAACTTCAGACTGTGGGGTGCGATTCCGGCTTCCAAACCGAAAATATGGTCGCTGGCAGACACCGCAGCCTGCAAAACGCCTCCTCCCGCCGCGCAGCCGTGGCCTCAACACTCATACGGACCTCCCGAGAGAGCAGCACCAATTGACGGTAGCTCGAACGGATTTGCGTTACCTGCAACCGCCGCGGCAAGTCCTGCAAGCGG…
>PB.197.1|Bomo_Chr1:7261915-7328055(+)|i3LQ_T02|c4881/f1p0/3426
actgccgCCGCGCGCGCGCGACCACGCGCCCGCTGCAACACGCGGCTCGCTCCGCTCCTGACTGCCTCCCGAGCCTCAACCGCAATCAATATTCGCAACGCCGCGATACCAACTATTCTTCGATCACACGATACGTTCCCTCGCTCCGTGGATGCAACGCGGACGACCGTAGCCCGCGCCCGGGACTAGTGCCACCGCACTACAAAATGCGGCTGTGAAGTGTGTGCGGACAGTGACTTTGCGCGAAACGTGATTTATTTACAAGTTCTCCAACAAGTTTCAAAGTGAAAAATGACGTCGCAATTCGCCTTCAGAGGATCGCCCCCGAATCAGAGCACCATATCGACAGCCTCCAACAGTCCGCCGCCGGCGCAAGCGGGTATGAGCGCGGGAGCGCGG…
>PB.197.2|Bomo_Chr1:7261917-7328053(+)|i3LQ_T02|c16123/f1p0/3397
gcccgccGCGCGCGACCACGCGCCCGCTGCAACACGCGGCTCGCTCCGCTCCTGACTGCCTCCCGAGCCTCAACCGCAATCAATATTCGCAACGCCGCGATACCAACTATTCTTCGATCACACGATACGTTCCCTCGCTCCGTGGATGCAACGCGGACGACCGTAGCCGCGCCCGGGACTAGTGCCACCGCACTACAAAATGCGGCTGTGAAGTGTGTGCGGACAGTGACTTTGCGCGAAACGTGATTTATTTACAAGTTCTCCAACAAGTTTCAAAGTGAAAAATGACGTCGCAATTCGCCTTCAGAGGATCGCCCCCGAATCAGCCTCCAACAGTCCGCCGCCGGCGCAAGCGGGTATGAGCGCGGGAGCGGGTAGCGCGGCTCGGCCTAGCTCGCC…
>PB.198.1|Bomo_Chr1:7379600-7392408(+)|i3HQ_T02|c15895/f1p25/3433
TTTTTTTTTTTTTTTTTTTTTTTTTTTTATGAACAAAAATATAATATTGAATAGAACAATCTAGTAACATTGAATCTTAACCAATAAGGTAAAATTTAGATGAAATAATAATATATTTTGGATATACGCAATTGATAACATTATTACAAATAATGTTATTTATATTTCTGAAAATCAACTTTTTTACCATTACAAACAATTCGTAGTAAAATATTGAAATTCTAATGTCAAGAAAATTAAAAACATTACAAACTACAGACAATATTTTAAATCGTTGCAATTTCAATTATGAGCTACTTGAGTAGTAAAATAGTCGGGTTTTGTAATATTTGTAAAGTAACGATGGCCTTTTTTAATAAAGCAAAACGTAGTCATTCTTATTTCGTATACTTGTAAGGC…
>PB.199.1|Bomo_Chr1:7379600-7392547(-)|i3HQ_T02|c288/f62p27/3541
ATAGAAGTGAAGTGGGGATAGGGAAGTAGGTACGAGTCTGTATGTAATAAATTTTATGATATTAATGCAGGAGTTTTGCAAATTAAATGTTCAAAGTACACTTATGTAATTTTATTGTGACTTTACTTATTTTTTAATAAAAATGAGCCAGTTCGGTAAATTTGGGCCTTTGGTAGGGGCAATTGATGAAGGCACATCTAGTGCGCGGTTTATTATATTCAAAGCTAATTCTTCCGATGTGGTTGCATACCATCAAAAAGAGTTAGAACAGCATTTTCCTCAAGAAGGTTGGGTGGAGCAAGATCCGTATGCAATATTGGCCGTAGTTAAAACGTGCATAGAAAAAGCAGTGGAGAATTTGGTGGCATTGGGGGGAAATCCAGAGGATATAATAGCAGT…
>PB.199.2|Bomo_Chr1:7379603-7392089(-)|i3HQ_T02|c14919/f1p23/3187
ATTCAACATTTGACCTTCAAAAGATTGACTTTGATATAATAGCAGTTGGAGTCACAAACCAAAGAGAAACAACTATAGTTTGGGAACAAGGCACAGGGAAACCTTTGTACAACGCAATTGTTTGGCTGGATATGAGAACATCTTCCACTATTGACAAGCTTCTTGACACGGTGCCAAACAAAACAAGAAACAAAAATTACCTAAAGCCATTATGTGGTCTTCCACTCTCACCTTACTTTAGTGCTGTTAAGCTGAGATGGCTTAGTGACAATGTTGATCCTGTAAAGAATGCCATGAAGAAGGGTACCTGTCGTTTTGGTACTGTTGATTGTTGGATCATATGGAACTTGACAGGTGGTCCAAATGGCGGGAAGCATGTCACTGATGTCACCAATGCAT…
>PB.199.3|Bomo_Chr1:7380674-7392077(-)|i2HQ_T02|c15134/f1p25/2245
ACCTTCAAAAGATTGACTTTGTAAAGTTTGTTGTTTTTACTTGAAAATATTTTTGTAAAATTTTAACTACTTCGAATGTGCAGACAGGCTCATGCTTGTCAAACATTAAATGGTTACCAGTTACTGATACAATTACACATTTTTAATTATATTAACATTTGTGGATATAATAGCAGTTGGAGTCACAAACCAAAGAGAAACAACTATAGTTTGGGAACAAGGCACAGGGAAACCTTTGTACAACGCAATTGTTTGGCTGGATATGAGAACATCTTCCACTATTGACAAGCTTCTTGACACGGTGCCAAACAAAACAAGAAACAAAAATTACCTAAAGCCATTATGTGGTCTTCCACTCTCACCTTACTTTAGTGCTGTTAAGCTGAGATGGCTTAGTGA…
>PB.200.1|Bomo_Chr1:7396619-7419576(+)|i2LQ_T02|c6326/f1p0/2523
aaccacattgcgtcCATGTGTCGTGAACGCATTAGTCTGTTTTTAATACATCAAAAGCAAAAAATACGAGAATATTGAATAGTGAATGTTATAAAGTTATTTGGAAACTGAAAGCTGTTAAAATCAATTGAAGTCTGGCTTATCATTTCTTAGCCTTGGAGGGCGCTGTTCAAAACGAGTCCGATATGGTATCCATTTTTTTGGCAGCAGCTCAATTGTTCAACAAATGACAAGCAAAACACGGGTCGCAGTGGAAAGCGTTACTGGAACTTTCGAAACAGTGGTCCCACTCAGGTTCTCGGCTTAAAACTAGGAAGAGAATTAGTGGTCGTCGTCTACGGGGAGAAGAATGTTCGTCAAGTGTTCTCGGAATCCGAGTTCGACGGTCGACCGAAACTC…
>PB.200.2|Bomo_Chr1:7403521-7419575(+)|i2HQ_T02|c17376/f1p0/2441
ATTGACGATTGCTTTTCGCAATGCTGCCAGTGCTTGTTTGCATAATAGTTATCGTATTAATCTGTTGTAATGTCATCAGAAGTGTAATCAAACCCGAGAAATTTCCTCCAGGTCCGATATGGTATCCATTTTTTGGCAGCAGCTCAATTGTTCAACAAATGACAAGCAAACACGGGTCGCAGTGGAAAGCGTTACTGGAACTTTCGAAACAGTGGTCCACTCAGGTTCTCGGCTTAAAACTAGGAAGAGAATTAGTGGTCGTCGTCTACGGGGAGAAGAATGTTCGTCAAGTGTTCTCGGAATCCGAGTTCGACGGTCGACCGAACTCTTTCTTCTATAAGTTGAGATGTCTCGGAAAACGACTCGGCGTCACCTTTGTTGATGGTCCTCTTTGGCGAG…
>PB.201.1|Bomo_Chr1:7419625-7441855(+)|i2HQ_T02|c9155/f1p0/2169
ATGTATTGCATAATGTATTGACAGACTATTACATCAGTAAATAACATGCTTTCAAAATATTAATGAAAACTTATCATCAATTTCGATGTAATTTTCCCTAGTGTAATGTTAATTTGCGAACTCGATATGGATACAATATTTTAATTATATTTTTTCGATTTAAGACTATGGAGCGACACTTTTAAGTCTTACATTTTTATTTAAAGTTTAATTATAAAAAACTAAAACAAAATGCCGCTTCCAAGCACTGTTTTGGATTTCACTTCAAGCGTGTCCATTTTTTTCGGATAAAAGAGATTACGCATTCGACAACCGCCTCCGATGGAACAGTATAAAGACATTTATTTACTTAGCTTGCACATATTCAGGTTCGACATACAATTTCGATTTATTCTCCAA…
>PB.202.1|Bomo_Chr1:7509089-7516599(-)|i3LQ_T02|c7481/f1p0/4019
acaGCAAAACGTGTCGCCCTCGTCCAGTTGCAGTATCAGTGGAATGAATTTTGCAGGAAATATGACCACAGTACCTCATAGTCAACTAGAAATGCTTGAAGCAACCCACAGAGGCCTACATAAATTTAACCCTAGGCATCACGATGAAATCGAGGTGGAAATAGGGGACCCTATTTATGTTCAAAAAGAAGCAGAAGATCTATGGTGCGAAGGTGTAAATATTTACGAACAGGACAGCAAGGAATCTTTCCCTCCGCCTACGCAGTCGATATGGATTACAACGACTTCGACCCAGCAAATGCCAAAGTAAAAAGGGAACGATATTTATTAGGGTATATGGGCTCCGTAGAAACTTTAGCCCATAAAGGTACAGGTGTCGTTTGCCAAGCTGTAAAAAAG…
>PB.203.1|Bomo_Chr1:7546383-7554535(+)|i3LQ_T02|c14759/f1p0/3485
ataataaacggattcgtagataaaattctacgattctagaataaaacgagaaaatcaAGAGTCGCGTTTGATTTAATTTTAAATCGAAACTACGTTTGATGAAACCCAGAGCGGTGTTTCGAAATTTTAATGAGCGGCGATTTGGTGACGCATAGGTAAATGTCGGGATGGTATGGAGTTGGTACATAGATCGACTGCGTTTGAGCGTTTTAGCGGTCGGTGCTGCGAAGGCGGGTCTTACGTCGAGGCGGCATCGTTGTTCGGGGGACATTGGTGAGGTGCGCGGGCGCGGCGTCACGCAACCGGCTCGCCATGTCTCCCGCGTCTATCCGTCAGTGTTCAGTTAAACCCTGCACGCGTTGAGGACATGCCTGCGTTATGGATTATCAATGCATCGTC…
>PB.203.2|Bomo_Chr1:7546561-7554542(+)|i3LQ_T02|c15992/f1p0/3955
agatcgactgcgttttgagcgtttagcggtcggtgctgcgaaggccgggtCTTACGTCGAGGCGGCATTCGTTGTTCGGGGGACATTGGTGAGGTGTCGCGGGCGCGGCGTCACGCAACCGGCTCGCCATGTCTCCCGCGTCTATCCGTCAGTGTTCAGTTAAACCCTGCACGCGTTGAGGACATGCCTGCGTTATGGATTATCAATGCATCGTTCGTCTACACCGTCATCATATCGCTCCACCGCGTCTTACAGCTCAAGCCTCCGAATTCTCAAACGGCTGTGTCACCTGGTTCAAGAATAAAATTAAAAAAGCTCTTGCAGTGTATCTTCATTCTCTGAAATTAAATCCAAGCAACGGAATCGTGCACGGTAACTTAGCGTGTCTCTATTACAACA…
>PB.203.3|Bomo_Chr1:7551475-7554600(+)|i2HQ_T02|c22994/f1p1/2274
gatgACTACTACGAACGAATGCATAATATTATAGAAATAGTCAATAAACAATTAAAAATGGATAAACTTTCTTCTGTGCATCCACACCATTCCATCTTATATCCACTTACGAATGAAGCCAGGCGAGAAATTGCCACTCGACATGCAAATTTGTATATAGACAAACTTCATTTTTTGCAAAATACTGTCACGTTTCAACACCCCAAAGTTATGGAAGGTCGATTACGAATTGGTTACGTAAGCAGTGATTTCGGTAATCATCCAACCTCACATTTAATGCAGTCCATTCCGGGTAGCCATGATCGTTCCAAAGTGGAAGTTTTTTGTTATGCACTCAACGCTGATGATGGTACAACATTCCGTAGAAAAATAGTTGAAGAATCTGAAAATTTTATCGAT…
>PB.204.1|Bomo_Chr1:7569148-7571894(-)|i2HQ_T02|c6013/f1p1/2736
AACGATTGTGAAGAATTATTATTTATAATATATTAAATAGTAGGTATTCTTATTTTTAGGATTATTTAAAGCTTTATTAGCTCGAGAAAATAATTATATTTCTTTAAATATCACTATTTTAATTTCACATTCTGTATGTAACCTTGTCTCCAAATGAATTCTGTGCATTTGAATGTTTCATTTATATTTTACTATCAATCTATTGTGCATGTGTATGCGTCCCTAACTTCCTCTCATTACATTTTTGAATGAATTCCTAAAGTTTGCGTCCTTATTTGGTCAAATTGATATCAAAAATAGTTTCTCTTTGCCCTAAATAACCAAAATTAATGTCTGTTTGGTTAATCGCCATTAAGCATAGCAATTAATATCCATATTATAAAATCAAATATTCTCAAT…
>PB.205.1|Bomo_Chr1:7832689-7836871(-)|i2HQ_T02|c2190/f3p3/2583
GCAGTCGAACATTCAGAAGTACTCAGCACTGACGTATTGTAAAATATATGAAAATGGTCCGTAAAGTTTATATCATTCTGTTGACTTTTATCCTAATGGATCTTGCTTTGGTCAATGCTCTTACGTACGATAAGAAAACCCTGGACGGAATGGTGTTAAAAACTCTCTGGACAAAAGTATATACAGGATACGATCCTAAAGTGAAGGAGTTGGCAATTAATACATTGAGAAAGACAGGAGATTACGACAAGCTGATTGTACATCTAATGAAGGTGAAAAAGGAGAAAGTTCAGAAAATACTAAATTTGCTGTCGGAAATTATCATTACATACATGAATTGATTTTCTAATAAAGTACCAGTATTTTTTTATTATTATTTTATTGAGTCTATTCTAACTT…
>PB.206.1|Bomo_Chr1:7940703-7943234(+)|i2LQ_T02|c17491/f1p0/2548
tcgtatttaaaagtagttgaatatcagggtcttatatttattacgtgtttagatttaaacttttcaattagatgatgtaattataaaattctttagttatctacacctggtagTTAAGTAAAGATAAATGTTAATTATGGCCGAGTTCCCGTGGACGGGCACGAGGCTGCCCTCCTGTCATAATTAACGACCCGCTTGCAGATCTTAATTATTATATTCGTAATATCGAGTATGTGTTCAGTGTTTTCTGTATTTATGCTTCATTAAACCGTTGAGAATCCACGATGTCTGTAATATTTATCGAAATATCTAGATCGCATAGTttaatgttgtgagaaattcaaagttttttgcgccctaatattattttagaattaaacgtttgaatggaactttgag…
>PB.207.1|Bomo_Chr1:7994559-8005331(-)|i2HQ_T02|c19346/f1p0/2097
ATTCCTAGGATAAGTTAATTGAATGAATATCCTCAATATCCTGCGCTGGCGGGTTTTTGTAGTGTAATTTGTACAAGTGCAGGGTGCACTCAATAAAATACAATAAGGATTAAGGTTAAGGAAGAGGAAAATTGTGGATCATCCTGAAAATATTTAGAGAAGAGATTATCAGACAGTAATACTACGTACGTGCGTGCAGTTAGTATACTGTTACTAGAAATGGATTTTAAAATGAATGAATATACCCATGCACTGGTTGGTAAAATAACCACTGGGCTCCAAGGATTCGGCAAGGATGTGGATCCCAAAGATGTACGGCGCCAGCACGATTGCTTCGTACGACTATTGAAAGAACTGAATATAGAAGTGATTGAATTAAATCTTGAAGGAACAATCACA…
>PB.208.1|Bomo_Chr1:8009812-8013816(+)|i3LQ_T02|c8915/f1p2/3656
ACTCAATGTATTTTATTTATGAAACGAATATGATAAGCTATGAAAGTAATTATGTACCAATCAATTAGTGTTAATAATAATATGATTTATCAAGTTGTTGTTGCTCTCAATAAGTGATTTTTTTGTATCTATCTATTTACGCAGTTTGTAATTTGGACATTTTCTGTACATCACCTTGTTCTTAAGTAGGTGCATAGGCAGCGACAATGAATAAAGACAAACGAGAACTAGAATATCCGGCTGAATTAGAGTCACAGTTCATACTTAAGCTTCCTGAACATCCTGCTAAAATACTACGAGAATTGTTAAAGTCAGGTGAGAATTTGAAAAATCGTCTTACCATACAGATTGATAATGATATGCGGCGTGGAGAGGTACGCTTGGATCATTGGTTGATGC…
>PB.208.2|Bomo_Chr1:8010129-8011591(+)|i1LQ_T02|c26362/f1p0/1167
ataCGTCCTAATATTTATAAACATAAATTTTACGACACTCAATGTATTTTATTTATGAAACGAATATGATAAGCTATGAAATAGGGTGCATAGGCAGCGACAATGAATAAAGACAAACGAGAACTAGAATATCCGGCTGAATTAGAGTCACAGTTCATACTTAAGCTTCCTGAACATCCTGCTAAAATACTACGAGAATTGTTAAAGTCAGCAGATATTTGTCAAATGATGATTTGCAAAGATGGACCAGACCAACCAATAGCTGAAGAAGAAATACCAACAAAAATAAAAAAAAAGGATCCTTATAAGGTAGATAAAAAGTATTTTGTGGCCCCATGGTGTAACTCCACCAACTAAGAATGTTCGTAAACGCAGATTTCGAAAAACTCTAAAGAAGAA…
>PB.209.1|Bomo_Chr1:8017419-8026988(+)|i2HQ_T02|c2503/f20p22/2531
CCACTTCAAAAGATAAATAACCATTGGGACACGTCGATGAATGTCAATTGACTTTTAATAAGTGTACTGGGAGTTCAGTGAAATTGAAAAATAGTATATTATAACTGGGCAACAAAACAGCACCTATTCAAAAATAATACAATCAATATCAAACGAAAACTGTCATTACTTACATGTAGATTTAGTCGTCCTTGCAAAATTAACTCATCAATATGAGGCTCTTAGTTACAATAGGTTGTATGATCGTTTTCCTTCACTGCTCGTATGCTCCTCCTGTGACCCCTGATAAATCAGAAGACAGTGAAATTAAGGATGATTTGGAGGAGTATATGGAGTATCATAGGTACCTCAAGGAGGTTGTGCAAGCATTGGAGAGTGATCCTGATTTCAGGGAGCGAT…
>PB.209.2|Bomo_Chr1:8017421-8026985(+)|i2HQ_T02|c9465/f5p4/2531
ACTTCAAAAGATAAATAACCATTGGGACACGTCGATGAATGTCAATTGACTTTTAATAAGTGTACTGGGAGTTCAGTGAAATTGAAAAATAGTATATTATAACTGGGCAACAAAACAGCACCTATTCAAAAATAATACAATCAATATCAAACGAAAACTGTCATTACTTACATGTAGATTTAGTCGTCCTTGCAAAATTAACTCATCAATATGAGGCTCTTAGTTACAATAGGTTGTATGATCGTTTTCCTTCACTGCTCGTATGCTCCTCCTGTGACCCCTGATAAATCAGAAGACAGTGAAATTAAGGATGATTTGGAGGAGTATATGGAGTATCATAGGTACCTCAAGGAGGTTGTGCAAGCATTGGAGAGTGATCCTGATTTCAGGGAGCGATTA…
>PB.209.3|Bomo_Chr1:8017514-8026875(+)|i2HQ_T02|c17326/f1p2/2090
ATATTATAACTGGGCAACAAAACAGCACCTATTCAAAAATAATACAATCAATATCAAACGAAAACTGTCATTACTTACATGTAGATTTAGTCGTCCTTGCAAAATTAACTCATCAATATGAGGCTCTTAGTTACAATAGGTTGTATGATCGTTTTCCTTCACTGCTCGTATGCTCCTCCTGTGACCCCTGATAAATCAGAAGACAGTGAAATTAAGGATGATTTGGAGGAGTATATGGAGTATCATAGGTACCTCAAGGAGGTTGTGCAAGCATTGGAGAGTGATCCTGATTTCAGGGAGCGATTAGAGAAAGCTGATGAAGAAGATGTTAAATCTGGAAAAATCGCAGAACAGCTGGACTTTGTCAACCACAATGTGAGGACAAGGTTGGATGAAATC…
>PB.209.4|Bomo_Chr1:8017658-8026875(+)|i2HQ_T02|c34992/f3p12/2303
acTACATACTTATTTAAATTACGTTTACATTCTCATACCTTAGAAAACTAAGTCATTACTTCCATGTATATTTAGTCTTGCAAATAACAGATCAATATGAGGCTCTTAGTTACAATAGGTTGTATGATCGTTTTCCTTCACTGCTCGTATGCTCCTCCTGTGACCCCTGATAAATCAGAAGACAGTGAAATTAAGGATGATTTGGAGGAGTATATGGAGTATCATAGGTACCTCAAGGAGGTTGTGCAAGCATTGGAGAGTGATCCTGATTTCAGGGAGCGATTAGAGAAAGCTGATGAAGAAGATGTTAAATCTGGAAAAATCGCAGAACAGCTGGACTTTGTCAACCACAATGTGAGGACAAGGTTGGATGAAATCAAGCGACGAGAACTAGAGAGA…
>PB.209.5|Bomo_Chr1:8017975-8026875(+)|i2HQ_T02|c28366/f2p3/2220
GAGATCAATATGAGGCTCTTAGTTACAATAGGTTGTATGATCGTTTTCCTTCACTGCTCGTATGCTCCTCCTGTGACCCCTGATAAATCAGAAGACAGTGAAATTAAGGATGATTTGGAGGAGTATATGGAGTATCATAGGTACCTCAAGGAGGTTGTGCAAGCATTGGAGAGTGATCCTGATTTCAGGGAGCGATTAGAGAAAGCTGATGAAGAAGATGTTAAATCTGGAAAAATCGCAGAACAGCTGGACTTTGTCAACCACAATGTGAGGACAAGGTTGGATGAAATCAAGCGACGAGAACTAGAGAGATTACGACACTTAGCTACCAAGCAATTCGAGCTCACCAATGATCTTCACGTCAATATGGGTAAAGTACCGTCTAGTGAACATTTAGAT…
>PB.209.6|Bomo_Chr1:8019287-8026986(+)|i1HQ_T02|c36525/f1p5/1981
taCTCAAGGAGGTTGTGCAAGCATTGGAGAGTGATCCTGATTTCAGGGAGCGATTAGAGAAAGCTGATGAAGAAGATGTTAAATCTGGAAAAATCGCAGAACAGCTGGACTTTGTCAACCACAATGTGAGGACAAGGTTGGATGAAATCAAGCGACGAGAACTAGAGAGATTACGACACTTAGCTACCAAGCAATTCGAGCTCACCAATGATCTTCACGTCAATATGGGTAAAGTACCGTCTAGTGAACATTTAGATCATACAAATGCTCACACATTTGAAATTGAAGATCTGAAGAAACTCATCATGAAAACGACTTCTGATCTTGAAGCTGCTGATAAGAAACGCAGAGAAGAGTTTAAGACATACGAAATTCAAAAAGAATTTGAAAAACATCAGA…
>PB.209.7|Bomo_Chr1:8025169-8026875(+)|i1HQ_T02|c40281/f2p22/1508
TCATGATGCATGATGTGGACGGTAATGGCGTTTGGGATGCAAATGAAGTGAAAGCCCTGTTCGTTAAGGAATTGGATAAATTCTATGGACCTGGTGGTCCCAATAAAGATTTGCACGAAAGAGCCGAAGAGATGGAGAGGATGAGGGAACATGTGTTCAAAGAGAATGATAAGAACCACGACGGACTGATTGATTTCCATGAGTTTATGATGGCCACGCAACGTGCAGATTTCAATCAAGACGAAGGCTGGAAGCCAATTGAAGAAAATCAGGTCTATACACAAGCAGAGTACCAAGAGTACGAAAGACGTAAGCTAGAAGAGATTAGATACTTGCAGCAGCGTGGTTTGGTTGATCCCCACGGTCGTCCACTACCAGGATCTCAACACCAAATTCACC…
>PB.210.1|Bomo_Chr1:8014844-8017644(-)|i2LQ_T02|c20260/f1p0/2296
gAAAAAAAACTTTCCACTTACGAGTTAATTTTGCAAGGACGACTAAATCTACATACATCAATAACAGCCATGCTGTTTTTTGGGATTCTTTTGATGAAGATACGCTACACAGTAGACGTCATGAACTATGAAAATGGTGATACGTCCGTTACCTTCGCAATCGTCGGCGCAACTGGGCAAGCGAATGTGTGGGAGACTACGCGAAGGTTCGAGGTTCGCGCGCTTTGATGTCTGTTAAAAAACCGACACAGCTTGGAAAACCACGAATGCAGCGAAAACTTTGCATAATCATTCGCAAATGTCGTCCTGCACTTGCGGGTTTGCGTATTCGTGCGCATGTGAGTGACCGGTGTTAGAGGTGCTATAGTGAACGAATACCTATGTAGGTAAGGTTGTAGA…
>PB.211.1|Bomo_Chr1:8035399-8055456(+)|i1HQ_T02|c37934/f45p22/1645
AAGATTCAAAGAAAACGTTCGGTGTTGTCATCGATAGTCTTTGACCTTCATGCGACAAACGGTCAGCGTGAGCTGAGTGCTATCTCGGTTCATTCGCCATACACGTTCGGTGGTGATCAGTCACGACCACTGCAATCATGAAGCTATTTATCGCTCTAGTCGGGCTCTTGGCCCTCGCTAAGGCCCTACCTGCGGTAACCCACAGCAAAGTACTTTGTTACTACGACAGCAGGAGCTATGTCAGAGAATCTCAAGCCCGCATGCTGCCGTTGGACCTCGATCCCGCTCTGTCGTTCTGCACCCACTTGCTGTACGGCTATGCCGGTATCCAGCCTGACACCTATAAGCTGGTGTCCTTAAACGAGAACCTGGACATAGACCGAACACACGACAACTACC…
>PB.211.2|Bomo_Chr1:8035496-8055456(+)|i1HQ_T02|c16937/f2p4/1591
GCCATACACGTTCGGTGGTGATCAGTCACGACCACTGCAATCATGAAGCTATTTATCGCTCTAGTCGGGCTCTTGGCCCTCGCTAAGGCCCTACCTGCGGTAACCCACAGCAAAGTACTTTGTTACTACGACAGCAGGAGCTATGTCAGAGAATCTCAAGCCCGCATGCTGCCGTTGGACCTCGATCCCGCTCTGTCGTTCTGCACCCACTTGCTGTACGGCTATGCCGGTATCCAGCCTGACACCTATAAGCTGGTGTCCTTAAACGAGAACCTGGACATAGACCGAACACACGACAACTACCGTGCGATCACCAGCTTGAAAGCCAAGTACCCTGGTCTCACTGTATTATTATCTGTTGGTGGCGACGCTGATACCGAAGAACCAGAAAAATATAAC…
>PB.212.1|Bomo_Chr1:8055615-8056629(+)|i1HQ_T02|c5285/f1p0/1015
ATCACTAGTCATTATAAAATTACTCTGGTCGAAATTGTCTAAGTTCTTAACAATGATTTTTAGGCCTTTTATTCAACCGAGGTTCAATAAACAGTTTCTATTCGTGCCCAATTTTATACTAGCTCATACCAGCACTTGTCCAGCTTCAAAACCCAAATGTGGAGCATCCGCAGGCAAGGGGGGAACGACTTCTATAAAAAAAATTGATTTCAAACGCGCTGAAAAATCTGCCCCATGTCGATTCGGTTTCATACCTGAAGAATGGTTTCAATTTTTTCACTCAAAAACGGGCGTTACTGGACCATATATATTTGGACTAGTTTTTGTTAATTATCTTGTCAGCAAAGAAATATATGTGTTAGAACATGAATATTACAGTGGGCTATCGTATGTTGTTAT…
>PB.212.2|Bomo_Chr1:8055621-8061060(+)|i1HQ_T02|c8571/f1p0/1331
AGTCATTATAAAATTACTCTGGTCGAAATTGTCTAAGTTCTTAACAATGATTTTTAGGCCTTTTATTCAACGAGGTTCAATAAACAGTTTCTATTCGTGCCCAATTTTATACTAGCTCATACCAGCACTTGTCCAGCTTCAAAACCCAAATGTGGAGCATCCGCAGGCAAGGGGGAACGACTTCTATAAAAAAAATTGATTTCAAACGCGCTGAAAAATCTGCCCATGTCGATTCGGTTTCATACCTGAAGAATGGTTTCAATTTTTTCACTCAAAAACGGGCGTTACTGGACCATATATATTTGGACTAGTTTTTGTTAATTATCTTGTCAGCAAAGAAATATATGTGTTAGAACATGAATATTACAGTGGCTATCGTATGTTGTTATTTTGTACTTT…
>PB.213.1|Bomo_Chr1:8113864-8115101(+)|i1HQ_T02|c21965/f1p14/1251
ATTGTCTTGGAATTTTCTGTGACTTATCCAAAGCATTTGACTGTGTTGAACATGAAACATTGGTGAGGAAACTACATCACTATGGTATTAGGGATGGTGCATTGGAACTTATTACTTCCTATTTATCAGGACGGATACAAACAGTAGATGTGAAAGGTAATAGATCTTCAGGTACCTTGTTGAAAATGGGTGTACCTCAGGGTTCCATTTTGGGTCCTTTTTTATTTCTAATATATATAAACGATTTACCTAGTTTTATTGAGTCCCGACACGAGGTCGTATTATTCGCAGATGATACATCTTTATTATTTAAAATTAAACGACAATTACAAGTCTATGACGAAGTGAATGATGCGATTTCGTGTGTGGTTCATTGGTTCCGTATCAATAACCTATTAT…
>PB.214.1|Bomo_Chr1:8142870-8145407(+)|i2LQ_T02|c27625/f1p0/2526
tatgaacatagtgtctagatgtctgtgggatcgtcttgaataatttctcagacaattcatcatagaatatatagcagaaaacacacagtgatccaaatagacccagagctccaaacatccgtgataccatgcctatcgacaatccaaccggccctcagctgtatatagtcaagtggaagtagctggtacttgaagcccggatcagagatcagagcaatactcaacacgaggctggctctttgctttgtcaaacgaaagtctttgtccaggcgtgaagtatcgcttcaccaaggtggttttttaatctgttaagaaccctgaacattttagaaacattattagttttactttttaaataatttcaacaagcacttcaccgaaacattgaccccaagaatc…
>PB.214.2|Bomo_Chr1:8143986-8146067(+)|i0HQ_T02|c1134/f1p0/650
AGACATAAGAAATATAAAAACATTTTTTTACTTGTAAAATATTAAAAATATAAAAAAGTGGTGAAGCAATAACTTTAAATGTTGTTTCTCTTTATAAGAGCAACTCAATTTGTGCTATGGTTTTATTAAGATAAACTGCATTTTGATATCGTTTTTAATCTGATCGATGGCGTACGAGCGTTTTTCAATCCGCCATGTTTGCCTGAACTGACCATGTGTGAAACTTGTTTAAGTGAACTCGTGCGTCCGTGTCAAAGGCTGAATGTTGAGTTCGATGCTTTTCCTCGGATTCCCAATCAGACTGAATTAAATACGGGAAAATCCGAATTGCGACTACAAACTACACTGACACACCTATGTCTGCTGCGAAGCTTTCATACGTTTGCGTTTGGCTACTGA…
>PB.215.1|Bomo_Chr1:8242495-8245036(+)|i2HQ_T02|c18849/f1p0/2540
ACTTATCGCGTTGTACTTAAGGTTTAGATTAGAATAACAAATGCGATCCCTTAATAGGTTTACGGACAATATTTTTTCAGTTTGATTGATAGGGAAAAACTACTAAGATGCATTTGATTAGTACTGATTTCCACTTTAAATTACATTAGACATGGCTTAAATTAATATACAGTCAAAATCTGTTATAACGACATCGAAGGGACTGCTCATATTCAGTCGTAAAAACCGATAGTCGTAACAACCGGTGATGCTTAATGTGTATCGTACAAGTACAAACAAATCGATAGGGAATTATTGGAAAAATATATTTATTCAACTATGTACATTTTGTTTATTACACATAAGTACAATGCATATTATTTTTATGTGAGCATAAAATCTGTAATTTTGGTCCTGTTT…
>PB.216.1|Bomo_Chr1:8252128-8264070(+)|i2HQ_T02|c20663/f2p2/2084
TTACAAAAATCTTGTAAAATTCGATTTCGATAAAGGCAACACCACCACTTAAAACCGGACGGTCCGCTACGCGCTCATTGCCTAAGCGAGTTCGCGAGCGGGTACCACACATGATCCACGCACTGTTCGTCATAATGTATTAAGAGCAGTACCGTTAAACTAATGTGAACACAAACAGAGGGCAGGTGAAATATTGTGAATTGGTTAGTCGAAGCTAACCCTGGCACCCAAAACCAAGCAAGTCGGTCCCACTGGAAAGAGTGGGACCGGGCTGGGGAAAAATTCTGGAGGAAAATCGAGTATTCTGGACACGAGCGGCAAATCCTCAGGAGCCGGATATTCAAGAAAGAGCTCTACGTTGAGTTCCAAGCCACAAAGCAGTAACACCAGCTCGTACAC…
>PB.217.1|Bomo_Chr1:8263354-8269081(-)|i3LQ_T02|c10292/f1p0/3978
acgaCGCTTTCTCATCGATTTGATAAGTATGTCGTCAATTCGGAAGCGCACCCTTTACCTATACATAAAAATTAGTGAGATTTAAAGTAATAATAATACGTTAATGTTTATTTAACATAAGACGTATTCGCATGATTTAGTAGAATAAGTCGCAATTAGCTAAATATGCCGCACTTTTTTTCTCAACTAATATGTCAGTATATTTATTTTAAAATGAGCACTATCATACTTAAAATTCATTCGTCATTCGAGTAATAACTGCAGGATTCAGTAGTTTCAGTAAAGTTGAATTTGTTGACGGACTCCTCACTAAACATTTAGAATTTAAAGCTGTGATCATACGCGAATTACAATCAGTATTTATATTCTGACGTGCCTGTTACTTAAATGCCTTATACG…
>PB.218.1|Bomo_Chr1:8279923-8287955(+)|i2HQ_T02|c15054/f3p7/2480
CTTCAAGTGTAAGTTTCATCGTGTCCTCGTCGCTATCGGTAGCATCGAAGCAGCTAGACCCGTGACCATTAACATCAATCAGAAGCAAAAACAATTGGGGGATATGGAAGGCGAAGTAAAAGAAATCCAGATGGAAATAGCCGCTATAAAACGTGACCGATTAGATGTGATGACGAAGAAACAGATGAATGTTTTTACGCCGATAACGAAACTTCGAGAAGAATTAATTAGAGCCAAAACCCTGGCTGAAGAAGAAAGAACTCGGCGTGAAAAATATGAGACGAAGTTGAAAGATTTGGAATTGAAACTCAGCGAAATATGTCATAAAGAAATTCCTGGACATAAAGAATATCGGAAATATACCGAAAAAGAGGTGGCGGCTTTGAAAACGCAAATCAG…
>PB.218.2|Bomo_Chr1:8279927-8287956(+)|i2HQ_T02|c32442/f4p9/2587
ATTCATGATTGAGCAATTCTGAAAATGATACATAGTGAACTCCTACGAGACGTTGCGGCCAAATAAGCGGTGAGGGCACGCTGATCTCCTCCCTGGCAGAGTGAGCTTCAAGTGTAAGTTTCATCGTGTCCTCGTCGCTATCGGTAGCATCGAAGCAGCTAGACCCGTGACCATTAACATCAATCAGAAGCAAAAACAATTGGGGGATATGGAAGGCGAAGTAAAAGAAATCCAGATGGAAATAGCCGCTATAAAACGTGACCGATTAGATGTGATGACGAAGAAACAGATGAATGTTTTTACGCCGATAACGAAACTTCGAGAAGAATTAATTAGAGCCAAAACCCTGGCTGAAGAAGAAAGAACTCGGCGTGAAAAATATGAGACGAAGTTGAAAGA…
>PB.218.3|Bomo_Chr1:8279982-8287955(+)|i2HQ_T02|c31760/f9p14/2675
AACCTTTGCCACGATAGCGTCTCAATTGCTCAGTGTCGTTCATCTACTCCTGACTGATTGTTATTTATTTTTGCCCTATTTTATGTAGATTAAAAGTAATATATACTTTGTTTTTTCAAGATAGTGAACTCCTACGAGACGTTGCGGCCAAATAAGCGGTGAGGGCACGCTGATCTCCTCCCTGGCAGAGTGAGCTTCAAGTGTAAGTTTCATCGTGTCCTCGTCGCTATCGGTAGCATCGAAGCAGCTAGACCCGTGACCATTAACATCAATCAGAAGCAAAAACAATTGGGGGATATGGAAGGCGAAGTAAAAGAAATCCAGATGGAAATAGCCGCTATAAAACGTGACCGATTAGATGTGATGACGAAGAAACAGATGAATGTTTTTACGCCGATA…
>PB.218.4|Bomo_Chr1:8280005-8287956(+)|i2HQ_T02|c16527/f2p12/2538
AATTGCTCAGTGTCGTTCATCTACTCCTGACTGATTGTTATTTATTTTTGCCCTATTTTATGTAGATTAAAAGTAATATATACTTTGTTTTTTCAAGATAGTGAACTCCTACGAGACGTTGCGGCCAAATAAGCGGTGAGGCAAAAACAATTGGGGGATATGGAAGGCGAAGTAAAAGAAATCCAGATGGAAATAGCCGCTATAAAACGTGACCGATTAGATGTGATGACGAAGAAACAGATGAATGTTTTTACGCCGATAACGAAACTTCGAGAAGAATTAATTAGAGCCAAAACCCTGGCTGAAGAAGAAAGAACTCGGCGTGAAAAATATGAGACGAAGTTGAAAGATTTGGAATTGAAACTCAGCGAAATATGTCATAAAGAAATTCCTGGACAT…
>PB.218.5|Bomo_Chr1:8280005-8287955(+)|i2HQ_T02|c17960/f1p2/2350
AATTGCTCAGTGTCGTTCATCTACTCCTGACTGATTGTTATTTATTTTTGCCCTATTTTATGTAGATTAAAAGTAATATATACTTTGTTTTTTCAAGATAGTGAACTCCTACGAGACGTTGCGGCCAAATAAGCGGTGAGGAGTGAGCTTCAAGTGTAAGTTTCATCGTGTCCTCGTCGCTATCGTAGCATCGAAGCAGCTAGACCCGTGACCATTAACATCAATCAGAAGCAAAAACAATTGGGGATATGGAAGGCGAAGTAAAAGAAATCCAGATGGAAATAGCCGCTATAAAACGTGACCGATTAGATGTGATGACGAAGAAACAGATGAATGTTTTTACGCCGATAACGAAACTTCGAGAAGAATTAATTAGAGCCAAAACCCTGGCTGAAGAAG…
>PB.218.6|Bomo_Chr1:8280005-8287956(+)|i2HQ_T02|c7026/f1p1/2381
aATTGCTCAGTGTCGTTCATCTACTCCTGACTGATTGTTATTTATTTTTGCCCTATTTTATGTAGATTAAAAGTAATATATACTTTGTTTTTTCAAGATAGTGAACTCCTACGAGACGTTGCGGCCAAATAAGCGGTGAGGGCACGCTGATCTCCTCCCTGGCAGAGTGAGCTTCAAGTGTAAGTTTCATCGTGTCCTCGTCGCTATCGGTAGCATCGAAGCAGCTAGACCCGTGACCATTAACATCAATCAGAAGCAAAAACAATTGGGGGATATGGAAGGCGAAGTAAAAGAAATCCAGATGGAAATAGCCGCTATAAAACGTGACCGATTAGATGTGATGACGAAGAAACAGATGAATGTTTTTACGCCGATAACGAAACTTCGAGAAGAATTAAT…
>PB.218.7|Bomo_Chr1:8280006-8287955(+)|i2HQ_T02|c18304/f2p1/2628
ATTGCTCAGTGTCGTTCATCTACTCCTGACTGATTGTTATTTATTTTTGCCCTATTTTATGTAGATTAAAAGTAATATATACTTTGTTTTTTCAAGATAGTGAACTCCTACGAGACGTTGCGGCCAAATAAGCGGTGAGGAGTGAGCTTCAAGTGTAAGTTTCATCGTGTCCTCGTCGCTATCGGTAGCATCGAAGCAGCTAGACCCGTGACCATTAACATCAATCAGAAGCAAAAACAATTGGGGGATATGGAAGGCGAAGTAAAAGAAATCCAGATGGAAATAGCCGCTATAAAACGTGACCGATTAGATGTGATGACGAAGAAACAGATGAATGTTTTTACGCCGATAACGAAACTTCGAGAAGAATTAATTAGAGCCAAAACCCTGGCTGAAGAA…
>PB.218.8|Bomo_Chr1:8281000-8287955(+)|i3HQ_T02|c4992/f1p14/3249
ACTATATATGTTAATTTTATACTGAGATTATTTCGATATAGAATTTGTTACACGTGAAAGCATTGTTCACAACTCGGAAGTCTAAAACATTTCATTTTAATGACTCAAATTGGCCATACTCAAGTATTCAATCTGAAGATGTCGAAATCACCGGAGGATCCATTTTATTGGTGAAGTTCTTCTAAGAATCTTGCAGTTGCATTAACGCTCGAGCTTCTCAGTATTCTATATTGTTTATGTTATCGAAAGTATCGATTACAGTAACACAATCTATTCGTTGTATTTTCTGAGTTATTAAATGCATCTATATTTGATTTTAAAACATTGTAATGGATAACATTAAAATAATGTGGTAATAACGCGTACTTTAGGAGACATCTGAATTTGTTATTTACCTAA…
>PB.218.9|Bomo_Chr1:8281003-8291329(+)|i1HQ_T02|c30993/f1p8/1551
aTATATGTTAATTTTATACTGAGATTATTTTCGATATAGAAATTTGTTACACGTGAAAGCATTGTTCACAACTCGAAGTCTAAAACATTTCATTTTAATGACTCAAATTTGGCCATACTCAAGTATTCAATCTGAAGATGTCGAAATCACCGGAGGATCCATTTTATTGCAAAAACAATTGGGGGATATGGAAGGCGAAGTAAAAGAAATCCAGATGGAAATAGCCGCTATAAAACGTGACCGATTAGATGTGATGACGAAGAAACAGATGAATGTTTTTACGCCGGAATCGGAATATCTTGAAAGTACAGACAGTGGCTTTGGTGAATCTGTAAATAAAGCATCGGAAGAGAGGTCTTGTAATTTAACACAGATAACGAAACTTCGAGAAGAATTAAT…
>PB.218.10|Bomo_Chr1:8281007-8287956(+)|i2HQ_T02|c11263/f2p2/2653
ggatgttaattTTATACTGAGATTATTTTCGATATAGAAATTTGTTACACGTGAAAGCATTGTTCACAACTCGGAAGTCTAAAACATTTCATTTTAATGACTCAAATTTGGCCATACTCAAGTATTCAATCTGAAGATGTCGAAATCACCGGAGGATCCATTTTATTGCAAAAACAATTGGGGGATATGGAAGGCGAAGTAAAAGAAATCCAGATGGAAATAGCCGCTATAAAACGTGACCGATTAGATGTGATGACGAAGAAACAGATGAATGTTTTTACGCCGGAATCGGAATATCTTGAAAGTACAGACAGTGGCTTTGGTGAATCTGTAAATAAAGCATCGGAAGAGAGGTCTTGTAATTTAACACAGATAACGAAACTTCGAGAAGAATTAATT…
>PB.218.11|Bomo_Chr1:8282164-8287955(+)|i2HQ_T02|c26557/f3p8/2562
ACTCCTTTAAAGAAGGTAGTCTGTGAAAATTTCATATTGAAATAATGGGCATTCTACCCTTCCAAGTTTTGTAATATTTGAGTACTAATATAAATTAATTACTATATTCTTTTGTAATACACACGATTTGTCGTCACAGCTCCAGAAGTGAAAGCGTAAATTTTGTGTCCGCATATTTATTGGAGCTTTATTTTAAGGAATCGGAATATCTTGAAAGTACAGACAGTGGCTTTGGTGAATCTGTAAATAAAGCATCGGAAGAGAGGTCTTGTAATTTAACACAGATAACGAAACTTCGAGAAGAATTAATTAGAGCCAAAACCCTGGCTGAAGAAGAAAGAACTCGGCGTGAAAAATATGAGACGAAGTTGAAAGATTTGGAATTGAAACTCAGCGAAA…
>PB.218.12|Bomo_Chr1:8282264-8287955(+)|i2HQ_T02|c20844/f2p0/2532
aCTATATTCTTTTGTAATACACACGATTTGTCGTCACAGCTCCAGAAGTGAAAGCGTAAATTTTGTGTCCGCATATTTATTGGAGCTTTATTTTAAGGAATCGGAATATCTTGAAAGTACAGACAGTGGCTTTGGTGAATCTGTAAATAAAGCATCGGAAGAGAGGTCTTGTAATTTAACACAGGTACTTTGGTTTTATTGTCAGAAACAAGTTAAACGTAAAGTTTGTACGGTCGTTTATTTGTTGATTTAAGATAACGAAACTTCGAGAAGAATTAATTAGAGCCAAAACCCTGGCTGAAGAAGAAAGAACTCGGCGTGAAAAATATGAGACGAAGTTGAAAGATTTGGAATTGAAACTCAGCGAAATATGTCATAAAGAAATTCCTGGACATAAAG…
>PB.218.13|Bomo_Chr1:8282264-8287955(+)|i2HQ_T02|c27252/f3p5/2444
ACTATATTCTTTTGTAATACACACGATTTGTCGTCACAGCTCCAGAAGTGAAAGCGTAAATTTTGTGTCCGCATATTTATTGGAGCTTTATTTTAAGGAATCGGAATATCTTGAAAGTACAGACAGTGGCTTTGGTGAATCTGTAAATAAAGCATCGGAAGAGAGATAACGAAACTTCGAGAAGAATTAATTAGAGCCAAAACCCTGGCTGAAGAAGAAAGAACTCGGCGTGAAAAATATGAGACGAAGTTGAAAGATTTGGAATTGAAACTCAGCGAAATATGTCATAAAGAAATTCCTGGACATAAAGAATATCGGAAATATACCGAAAAAGAGGTGGCGGCTTTGAAAACGCAAATCAGAGAATTGAAAGAGGAATTGGAGGAAACGAAAATGACT…
>PB.218.14|Bomo_Chr1:8283261-8287955(+)|i2LQ_T02|c34275/f1p0/2193
attgAAAAAGCTATTGTTTTAGTACTGAATGATTGCGTTTAATCATTGTAACAATAGGAATATCGAAATATACCGAAAAAGAGGTGGCGGCTTTGAAAACGCAAATCAGAGAATTGAAAGAGGAATTGGAGGAAACGAAAATGACTCTGAGAGAGAAAAATGAACAACAACAAGAATACAGATTGAAGTATCTACAAGCACAGCAAGAAGTCGAAGAATTGAAAAGACAATTGGATGTTATAGAATTTGACAACAAGCAAGTTTCTGATCAAATTCAGATAGAGATTCAAAAAGTGAAGATGCAATTCCAAGAGAAACTTCAGGAGCTGGCTCCTTTGCCGGATCTCTTGAAAGGAGCGGCAGATACAATTGCAAGAGGCCAAACAGTTGCAGAGACTG…
>PB.218.15|Bomo_Chr1:8288654-8291328(+)|i1LQ_T02|c27185/f1p0/1452
atCCCTTAAAAAAAAAAAAGAATTAGAATTGCCAGTGATCGCCTTGCACACATTGGGTATGGAGCCATAGGCCATATTCCAAACACTCAAAAGCTTAGTATCAGCCGTATGTTTCGTATATCGTACTATCAATACATACAACAATACTTCGTCTGTCGAAGATCAGAAAATTACGGGGCGGTCACAGAAATATCCTCTTTTCCGACGAAAAAATTTTCACGATTGAAGAACAACTACATCAAGCAAAATGATAAAGTGTACGCTCACAGTTCTAAAGAAGAAGTGGTTGGAAAAGTACAACGTGGTCATGATCCTGCGTCAGTGATGGTTTGGTGGGGCGTGTCTTATCAAGGAGTCACAAAGCTACATTTTTGTGAAAAAGGAGTGAAAACTAAAGCC…
>PB.219.1|Bomo_Chr1:8280056-8287958(-)|i2HQ_T02|c25496/f1p8/2712
TTTTTTTTTTTTTTTTTTTTTTTTTTTTCAGATCTTAATACTTTAACCAAATTTAAAATAGAACCACATGAAAAGCACAATCTTAAAAATAAAAAAAATCATCCAAATTGTTTCACCTCGGAAAAGTTATGAGGCAACACAGAAAAGGCATTCGAATTGAGAACATCTTTCTTTTGTTGAAGTCGATTAAGCCCCATAGATTGACAATAAATTGAATAATTTCATTTTCTTCTCTCATTTGATATTACAGAAATAGCATTTTTCATCCTACTAATATTATAAATGTGAAAGTGTCTAAGAATGTATAGATGTACAGATATAGTGAGAAAAGACTTTCCTTCGTAATTTTTCGGTAAAGTTCGTATTATTTTTAATCATATTTTCAGATTACTTATAAAA…
>PB.220.1|Bomo_Chr1:8306430-8308081(+)|i1HQ_T02|c30477/f1p19/1654
CTTTTCACGAGTGAAAACATAATGTATCGTTGTCAATACAACTGGATTCATCTCCTGCTTTCACACGATTTCTTTACTGACAATTGTTGATGTTTCTCGAATGTTTTGTCTTGCTGTTGTAAAACAAAGCGATATGAATGATACCTACCTAATTATAATAAAATTGTTTCTGTTCAGTGACTTGTTGATCTTCAGTTTACAAATTAGGTAATTTGTTTGTTTTGATTCTTTTTTACAAATATGATCCGACGAACGTTGATTTTAAATTGTTTTGTATGAAATTCTATGACAATTAATTATTTTTTATTTTATTTCTAACGTAGGAAATCTTTGAAGATATTTGTAACAGACATTTTTATTTTTACTTTAAATTTTGCCTATCTACAAATGTCTTGTAAA…
>PB.221.1|Bomo_Chr1:8299144-8307488(-)|i2LQ_T02|c12340/f1p42/2740
ATGCATTGGTCTGTTTGCAATCCAAAGTTTAGTTAGCTATAGTAATACGACAGCTCGAGTCGCAGACAGACAGGCACAAGCCCGTGGTCGAGACCAAAAGCTCTCGCAGACATAAACTAGCTAAACGCGCAGTGAACCTCACGTTCAGGCCCTTCAGATCCCAGTGGTGTGTCCTTAGAAGAAGATAAAGAGTACAATGGCAGTCGCAGCAGCCCAGAAGAACCGCGAAATGTTCGCCATCAAGAAATCCTACAGTATCGAGAACGGTTACCCATCTCGCCGTCGTTCCTTGGTTGATGACGCCCGCTTCGAAACACTGGTAGTCAAACAAACCAAGCAGAGCGTACTTGAAGAGGCTCGCGCCCGAGCCAATGACTCTGGCTTGGAATCTGATTTCAT…
>PB.221.2|Bomo_Chr1:8299634-8307488(-)|i3LQ_T02|c5304/f1p17/3378
ATGCATTGGTCTGTTTGCAATCCAAAGTTTAGTTAGCTATAGTAATACGACAGCTCGAGTCGCAGACAGACAGGCACAAGCCCGTGGTCGAGACCAAAAGCTCTCGCAGACATAAACTAGCTAAACGCGCAGTGAACCTCACGTTCAGGCCCTTCAGATCCCAGTGGTGTGTCCTTAGAAGAAGATAAAGAGTACAATGGCAGTCGCAGCAGCCCAGAAGAACCGCGAAATGTTCGCCATCAAGAAATCCTACAGTATCGAGAACGGTTACCCATCTCGCCGTCGTTCCTTGGTTGATGACGCCCGCTTCGAAACACTGGTAGTCAAACAAACCAAGCAGAGCGTACTTGAAGAGGCTCGCGCCCGAGCCAATGAGCTCGTCGCCACGAGCTTGAACTG…
>PB.221.3|Bomo_Chr1:8299635-8304636(-)|i2HQ_T02|c23261/f1p69/2104
AGTGCTCGTTGGTATGTCGTTCAACAACTATTCATTATCGTAAATTTATCTTACGGAGTACTGTGATTAAAATTTAAAAAATCAGATTAAAGATAAATAATAAAAAACCGTCAGAACGGTTACCCATCTCGCCGTCGTTCCTTGGTTGATGACGCCCGCTTCGAAACACTGGTAGTCAAACAAACCAAGCAGAGCGTACTTGAAGAGGCTCGCGCCCGAGCCAATGACTCTGGCTTGGAATCTGATTTCATCCAAGATGGAGTGCATATTGGTAACGGTGATAATTCTCCAACCGTTGAAGATGGGACCCAGCAAGATGAAACGAAAAATGGTCACCTCGCTGATGCTGATATAGGCGATGACGATGCGAAGGGTGACGAGGATTATACGCTGACCGAA…
>PB.221.4|Bomo_Chr1:8299635-8307488(-)|i3HQ_T02|c10593/f1p38/2750
ATGCATTGGTCTGTTTGCAATCCAAAGTTTAGTTAGCTATAGTAATACGACAGCTCGAGTCGCAGACAGACAGGCACAAGCCCGTGGTCGAGACCAAAAGCTCTCGCAGACATAAACTAGCTAAACGCGCAGTGAACCTCACGTTCAGGCCCTTCAGATCCCAGTGGTGTGTCCTTAGAAGAAGATAAAGAGTACAATGGCAGTCGCAGCAGCCCAGAAGAACCGCGAAATGTTCGCCATCAAGAAATCCTACAGTATCGAGAACGGTTACCCATCTCGCCGTCGTTCCTTGGTTGATGACGCCCGCTTCGAAACACTGGTAGTCAAACAAACCAAGCAGAGCGTACTTGAAGAGGCTCGCGCCCGAGCCAGACTCTGGCTTGGAATCTGATTTCATCC…
>PB.221.5|Bomo_Chr1:8299635-8307488(-)|i3LQ_T02|c14387/f1p127/4302
ATGCATTGGTCTGTTTGCAATCCAAAGTTTAGTTAGCTATAGTAATACGACAGCTCGAGTCGCAGACAGACAGGCACAAGCCCGTGGTCGAGACCAAAAGCTCTCGCAGACATAAACTAGCTAAACGCGCAGTGAACCTCACGTTCAGGCCCTTCAGATCCCAGTGGTGTGTCCTTAGAAGAAGATAAAGAGTACAATGGCAGTCGCAGCAGCCCAGAAGAACCGCGAAATGTTCGCCATCAAGAAATCCTACAGTATCGAGGTGAGCAGCTCGTCTCCGGCTAACCTGGCCGTTAGCTTGGTCCTTCCCGTTGCCTGTCTATTAACAAAATAAAATCATCAAATGCACTATTTTGTGATCGGTATTTTGGATCCTCGTCCTGTCTTTTTATAAGAAAA…
>PB.222.1|Bomo_Chr1:8364265-8365436(-)|i1LQ_T02|c27145/f1p0/1189
attcaATAGGTAGTACGTATACGAATAGAAATATACCTAGATTGGGTATATTTTTTTTCCTTTTCGGGGTTCCGTATTCACAGTTTTAGCATTTTAGTTCAAATGACTCGACATGTGACTTAAATGAGATTTCTATACTATAAACAGCTATTCAACAGATTTTAAGAAAACAATAATTTCATCCCTTCTATGAAAATCTTTAGTTATTGTGTTATTAACCTAAACATTACTTTGCAGGTTTTTCTTTCGAATTTACTAACTGTACTATATAATTTAAAGGTACACTTCATTCATTGCCAAAATTAATTTAATTTTTCTAGTTTAATTTAGTTTTTCATTAAATTTAGTTTTTATTTTATAAATTGAATAATTTGTGTCTTCTGATTGAGAAGTAATGAC…
>PB.223.1|Bomo_Chr1:8424376-8426725(+)|i2HQ_T02|c22899/f1p3/2349
ATACTACATACATATTAATTATTGTCTAGATATAGTCTTTTGAGTGAAGGATCTTTTGTCAAAGATCAAAGAAGGCGTTTTTGTTGAGATTTTCTGATGATGGATTTTTGAGGGTTGGTTTTTAAAAAGCATGGATTTTGGAACGTCAAACGAGAACGGATTAATTTTAATGTATTGTCGCGATGAAAAATCACGTTTCTATTATAATAATCCTTAATATAGGATATCACCAGAAAAATCAAAGTAAGCCTATTAGGCGAAACCTTTTTTCTGTGCTAAGCTCACTATCTAGTACTAACTTTGTTAGCGACCGCCGATAGATGTCTCTCTTGGCTACAGAGCCAAACACTCAAGAACCATATCAGTTAAGATATAGGACTATGATAGTGATTGAGAATT…
>PB.224.1|Bomo_Chr1:8426726-8456497(-)|i2HQ_T02|c1283/f23p5/2401
TTTTTTTTTTTTTTTTTTTTTTTTTTTTTGAACTCGTATCAAGTTTCTCGGAGGTTCAGTTGCGTGTGGCTGCGTCGCGTTTGCGTATTATTTGCCGCCAATTTAAGCGCAACTCATCAAAATTTATCCTCTATTCAAGATGTTGCCAATTAAACCAGGAAGTCCCCAGCCCGATGGTAGCTCGATGGAGAAGAAGCCAATTCCCGGCATCCCTAGAGTTGCAGCGACTACGAAGTATAACGCCCCGGTACATATTGATGTCGGCGGAACTATCTACACATCTTCTCTGGAAACCCTAACTGCTTATCCGGAGTCTCGCCTCGGCAAGATGTTCAACGGAACCATTCCCATCGTACTGGATACGCTGAAGCAGCATTATTTCATCGACAGGGACGGTGG…
>PB.224.2|Bomo_Chr1:8426735-8434769(-)|i2HQ_T02|c22120/f2p2/2349
GCTCCCACGCTGGCGGATCACAAACTCGTGTCCACGGACTATAACCTACAAAATACATTTATGCAGTTTCAGGCTCTCAACATATATTGGTTAAAAAAAATGTTGCCAATTAAACCAGGAAGTCCCCAGCCCGATGGTAGCTCGATGGAGAAGAAGCCAATTCCCGGCATCCCTAGAGTTGCAGCGACTACGAAGTATAACGCCCCGGTACATATTGATGTCGGCGGAACTATCTACACATCTTCTCTGGAAACCCTAACTGCTTATCCGGAGTCTCGCCTCGGCAAGATGTTCAACGGAACCATTCCCATCGTACTGGATACGCTGAAGCAGCATTATTTCATCGACAGGGACGGTGGCATGTTCCGTCACATTCTCAACTTTTTGCGTAATAAAAAA…
>PB.225.1|Bomo_Chr1:8467086-8469529(-)|i2HQ_T02|c5463/f1p0/2443
AAAAAGAAAATAGTATTATAATTTTTTTAAATTAATTTATTAGTCGTATGATATTTAATAATACATCGTGTATAAGACATTAATTCATAACATAAACGAAAAATAATACTGATTTGCTAAGCTAAACCAAAAGTAAGGTAATGTAATTGTTAACATTATCAAATTTCGTGAAATCGCATTTTGGAAAGCAAAGGTGCTTCATATTTCACACGACATTGTTAACACCGCGCTTTTCTTCATTTTTCGATTTACAGGTGACCGCCAGCTATCCATATTTTGTTTAGATTAGTTAGTCGTCGTTCATTGGTGGAAATACGAACATAATCATTGACAGCTCAAGATTCCAAATAATTTTATGTTTATATTTTCGCTTGCATTCTGTTATAGATTTTATACCTA…
>PB.226.1|Bomo_Chr1:8502828-8522279(+)|i0HQ_T02|c3141/f1p0/971
CAGTCGGCTACAGGCTGTACGCGCGCAAGTTTGTTTGCAATCGCCACGCAACCTTTACACGCAACGCGCTAAGCAAAATCAAAACAGAATGTCGTCGGCTACCAGTGTGAGGGATTTCTACGCCGGCAGAAACATCCTAGTAACAGGCGGCACCGGCTTCATGGGAAAAGTTCTTGTGGAAAAACTATTGTATTCTGTACCAGAAATCGGTAATGTGTATATTCTAATGAGACCTAAGAAAGCGAAAACGGTAGCCCAACGACTCGAGGACTTGCAAAGGCTACCGCTGTTTGATCGATTGAAAAATGAACGACCAAACGCCTTAAATAAAATTAAAGCAATACAAGGGACGTTCTCTTTGAAGATTTTGGACTGTCTAATTTGGAGATTGAAAATTTA…
>PB.227.1|Bomo_Chr1:8504198-8505909(-)|i1HQ_T02|c8511/f2p15/1727
TTTTTTTTTTTTTTTTTTTTTTTTTTTTCGGGTAGAGGGCCGAACCTCCTACGAGGTCCCCGCGCAAAAGGGGCGCGCGGGGTATGTGAGACTCAACGATCTGCATGGTGTTGTGAGCAGACCGCGGGCCCAAGGATTTTAGGACCCACCCACTAAACGACTCCCCTGCACTCTTACACCCGACGTCCGATCCCCTCCGAGGTCAGAACCCGGATGAGGTAGGGGGGCTACCGCGGTCAACACTACAACCAGACGGCGCGGCTCACCCCAAGGACGCCCAGCCGACGGAGCCTTCGAGGCGAATCGAAGGCTCTGAAACGTCGGCCGTCTCGGTACGGCAGCCCGTCGGGCCGCCCAGACGGTGCCGCTGGTGTCCCGGAATACCCCGCTGGACCAGAA…
>PB.228.1|Bomo_Chr1:8523701-8527465(+)|i3HQ_T02|c6735/f1p5/3676
AAGATCGAATCAGTCAGGGTTTACAAGTTTTGCAATATTTCACAATGCGCCCTGGTCCTTCCCGTGTCCTAACTTTGACAGTATCCCATCAAAACTGAACGAAGAAGAGAGAATTATCTTTAAAGTAGACGTATCTGATGCTGATCCTGCTGAATATATGAAAAGGAGCGTCGAAGGTGGCAGAGTGTTCTGCTTAAAGGAAGATGTTACCAAAATACACCTCAACCGGTCATATCACAATTTCCTCTTTGTAGTGCACTGGGTCTGCAAGATTCTATTTTGGCTTCTTATTTTGTCATTTGTTGCGGCTTATTTTGAACCTGTCAGATATGTACTATCACAGGGCGAACCAGTGGTCAAATATCTTCCATTCGTAGCTTCTGCTGTATTCAAAAACTA…
>PB.228.2|Bomo_Chr1:8529471-8532994(+)|i1HQ_T02|c36273/f1p19/1036
TTTTTTTTTTTTTTTTTTTTTTTTTTACAACAAAAAGAGCAAAATTTATTTCAAATACATTGATAATAAATATTCATAAAAGCATGAAAAATTATCACTTACACATGATTACGCTTAAAGAATATGTTTCATTAAAAATAATCTATGTTTGAAGTAGCATATCAACAAGTGTGATAACATTTTTTTAATAATCAATGCATTATTTTATTGATTAGCATTTACAATTTCTACAAACTCAGGCTTAAGACTGGCTCCACCAACTAAGAAACCATCAATGTCTTTGCAGGATGCAAGCTCCTTAGCATTAGCAGCTGTGACCGAGCCACCGTACTGAATACGTACAGCGTCAGATACACTCCCACTCACATTGGCCGACAACCAGTTACGAAGAGCATGGTG…
>PB.229.1|Bomo_Chr1:8527409-8533191(-)|i2HQ_T02|c10757/f3p20/2435
AGTACACTGCAGTTGATACACGATATTTGTTGAAAAGTTGGAAGCTCAAATAAGATAACAGAAATGGGTCGCAAATTTGTTGTTGGAGGTAACTGGAAGATGAATGGTGACAAAAATCAAATCAACGAAATAGTTAATAATCTAAAAAAGGGACCTCTAGATCCTAATGTTGAGGTAATTGTTGGTGTTCCTGCTATTTACCTGTCTTATGTGAAGACTATCATTCCTGATAATGTCGAAGTTGCAGCCCAGAACTGTTGGAAGTCTCCAAAAGGAGCTTTTACTGGTGAAATTTCACCCGCTATGATCAAAGACGTTGGAGTAAATTGGGTTATACTTGGTCATTCTGAAAGAAGAACAATTTTTGGTGAAAAAGATGAACTTGTTGCTGAAAAGGTT…
>PB.230.1|Bomo_Chr1:8533999-8537912(+)|i1HQ_T02|c6021/f3p0/1160
GATTTAATTAATTAAATTGTACCTACCTACATACTTACCTACTTACCTACATGTAATAGCTACGTACTTACGTTTATTTCTTTTTCGTTAATTTAATTTAATTTAGTTTTTTTGGTATATTCTTTTCTTAATCAATTGTTTTTCTTTTTGTCGATACGGTTCAAATAAATGACTAAACTGTCAATTTTGACCGTTGGCATTTTTATATTAAGAAACCCTCGATAAACATTCAAACAAGTTTTAATAATTACTAATGCTCTGTTTCTTCTTACATCACTTTGATTCATTATTTTATTCATAATGAGTGAGCATTCTGGCGAAGAAAGCAAAATAAATTCAAACACTGCAACAACTATACTAAAATCAGTCGACAAAGATTTATTGGCTGGTCGAAAGAAA…
>PB.231.1|Bomo_Chr1:8546544-8562490(+)|i3HQ_T02|c1364/f10p9/4328
ATAGACAGTGGTATCGTAGTACTCTATGTGTGTACCGTATTTAGGTTTATTGTAGGTAGTTAGTACTAGACAAAAGTTAGAATTATATTTTTAATGATTTTCTTTAACTCATATTTAAAAAAAGTAAACGAAATAAAAATTTAATGATACTCGTTTATTATCTGATGTTTTCAAACCGTACTTATAATTCTTTATATCTGTTATAAGTTCATTAGTCGGCCAACATCATGGTCAGTAAAATGCATTGGACGGTGCTCACATTGATGACCATATCACTAGTGTTATCTTCAGTTGAAACTAAGAAGCAGAAGACTGCAGTTTTATCAGATATAAGTGACATAAAAGATTTTAAAAAGATACTTAGAACTAAAACCAATGTTTTAGTTTTATTTGTCAATG…
>PB.231.2|Bomo_Chr1:8546573-8562488(+)|i2HQ_T02|c4297/f4p8/2392
ACCGTATTTAGGTTTATTGTAGGTAGTTAGTACTAGACAAAAGTTAGAATTATATTTTTAATGATTTTCTTTAACTCATATTTAAAAAAAGTAAACGAAATAAAAATTTAATGATACTCGTTTATTATCTGATGTTTTCAAACCGTACTTATAATTCTTTATATCTGTTATAAGTTCATTAGTCGGCCAACATCATGGTCAGTAAAATGCATTGGACGGTGCTCACATTGATGACCATATCACTAGTGTTATCTTCAGTTGAAACTAAGAAGCAGAAGACTGCAGTTTTATCAGATATAAGTGACATAAAAGATTTTAAAAAGATACTTAGAACTAAAACCAATGTTTTAGTTTTATTTGTCAATGAAATGAAAAAGGCACATAATATGGTAGAGGTAT…
>PB.231.3|Bomo_Chr1:8546582-8561323(+)|i2HQ_T02|c13638/f1p2/2737
AGGTTTATTGTAGGTAGTTAGTACTAGACAAAAGTTAGAATTATATTTTTAATGATTTTCTTTAACTCATATTTAAAAAAAGTAAACGAAATAAAAATTTAATGATACTCGTTTATTATCTGATGTTTTCAAACCGTACTTATAATTCTTTATATCTGTTATAAGTTCATTAGTCGGCCAACATCATGGTCAGTAAAATGCATTGGACGGTGCTCACATTGATGACCATATCACTAGTGTTATCTTCAGTTGAAACTAAGAAGCAGAAGACTGCAGTTTTATCAGATATAAGTGACATAAAAGATTTTAAAAAGATACTTAGAACTAAAACCAATGTTTTAGTTTTATTTGTCAATGAAATGAAAAAGGCACATAATATGGTAGAGGTATTTAAAGAAA…
>PB.231.4|Bomo_Chr1:8546588-8562486(+)|i1HQ_T02|c36003/f1p9/1754
ATTGTAGGTAGTTAGTACTAGACAAAAGTTAGAATTATATTTTTAATGATTTTCTTTAACTCATATTTAAAAAAAGTAAACGAAATAAAAATTTAATGATACTCGTTTATTATCTGATGTTTTCAAACCGTACTTATAATTCTTTATATCTGTTATAAGTTCATTAGTCGGCCAACATCATGGTCAGTAAAATGCATTGGACGGTGCTCACATTGATGACCATATCACTAGTGTTATCTTCAGTTGAAACTAAGAAGCAGAAGACTGCAGTTTTATCAGATATAAGTGACATAAAAGATTTTAAAAAGATACTTAGAACTAAAACCAATGTTTTAGTTTTATTTGTCAATGAAATGAAAAAGGCACATAATATGGTAGAGGTATTTAAAGAAACTGCTG…
>PB.231.5|Bomo_Chr1:8550194-8561322(+)|i2HQ_T02|c20046/f1p8/2727
atACATGGGGGAGTATGAGCGAAGTTTACAAGTTTTAATGACTCATTTTTATTTATTAATCATAATTTTTCACGATTATGTCTAAAAATATAGTATTGAAGGCTGGTTAACGAAATCACCACCTACGAAACGAATATTTCGAACGAAATGGCAAAAACGGTGGTTCGCTTTGCGACAATCGGCGAACTCCCGGGTCAGTATTTCCTAGACTACTATTCGGACCGAAATTGCAGGCGACACAAGGGCACTATCATTTAGATTTATGCGAACAGGCCATTGTGAAATTCTTGAAGAAAGGTCCTGGTTCACACAAGAGATCTATGATAATGTTTTATGCTCCTTGGTGTGGGTACTGTAAATCAATGAAACCTGATTATGTTGAGGCAGCTGGGGATCTCA…
>PB.231.6|Bomo_Chr1:8552644-8561324(+)|i2HQ_T02|c27228/f2p1/2195
GTGACTCGAGTATAAATAAATTTCGTGAGTTTAGGAATTTTATTTTTGGAACCATTATGATAGTTTTTTATCGTTAACGATGCGTTTTCTTCAATTGATATATCAGAATTTTTTTAAAGGGGACAGTTTTGACGCTATTCTAGCAAAGGCGGAACACGCACTGGTCGTATTCTACGCGCCCTGGTGTGGACACTGCAAACGTATTAAACCAGAGTTCGAAAAAGCGGCCACAAAGATAAAGACTGAAAAGATTAACGGAATATTAGCAGCTGTCGATGCTACAAAGGAGCCAGATTTAGCGTCGAGATTTGGTGTCAAGGGATATCCGACTCTGAAATATTTTAATAAAGGCGAATTTAAGTTCGACGCTGGACATGCCCGACAAGAAGACCAGATTAT…
>PB.232.1|Bomo_Chr1:8584420-8588526(-)|i2HQ_T02|c2408/f11p4/2557
ATATGTGATTGAAGGCCAGTGCGGGTTCGTCTAATGTCTCGTAAAAGTGATTAAATAAACTATACCTATATATGAAAGTAGCTGCAGCACATATAATGGATTGGTTAAAGTTGTTTGTCCTTCTGGCTGTATCAGCAGTCATCACCGTTCAAGTTTCTGCAGAAGGACCAAAAAAAAAGATTCGCATCCACTTACCGCAGAAGGTAAAGCATATTCATCATCATAAGAAGATTTACATAACCAACCACCCGTCCTCACAGTATGCGCCGGCATACATGCCAAGTGCCAAGGGCGCTGTAGCAGTGCCTACTAACATCGCCCTGCCTGCAGTAGCCAGCATCGTACCCCTAAACTCTGTCGAAATATATGAAGAGTCTCCGACACGAACGCCCGGAACGT…
>PB.233.1|Bomo_Chr1:8604047-8607862(+)|i1HQ_T02|c15750/f4p17/1334
ATCACATAACGTTTGTAAGTTACCGCGTTCAGACACTCACCTCAGCATCTCTAGATTCTCTCAAGATGTCTGCACGTTTTCTGATAACCTTGGTATGTGTGGTGGAACTCGCGTCACTAATCATGGCGGGTGGCGGCGGCGGTGGCCACAAGAAAGTCATTATCCACGTGCCTTTGTTTGTAAAGCATCATCATCACAAACACACAATAGTGAAACACATACATCATAAGAGCGGAGGCGGCGGCGGCGACGACCACTACGAGGTGCTTGGCTACACATACGGCGAACCTAAGGCTGCGCCACACGGAGGAGGAGGTCACGGCTGGGGAGCAGCTGATGAAAGCCACGATGGAAGTTACGGCGACTCACCCGTGAGCTTCGAAGGAGGCGACAGTGGAA…
>PB.233.2|Bomo_Chr1:8604047-8607862(+)|i1HQ_T02|c23932/f1p0/1038
ATCACATAACGTTTGTAAGTTACCGCGTTCAGACACTCACCTCAGCATCTCTAGATTCTCTCAAGATGTCTGCACGTTTTCTGATAACCTTGGTATGTGTGGTGGAACTCGCGTCACTAATCATGGCGGGTGGCGGCGGCGGTGGCCACAAGAAAGTCATTATCCACGTGCCTTTGTTTGTAAAGCATCATCATCACAAACACACAATAGTGAAACACATACATCATAAGAGCGGAGGCGGCGGCGGCGACGACCACTACGAGGTGCTTGGCTACACATACGGCGAACCTAAGGCTGCGCCACACGGAGGAGGAGGTCACGGCTGGGGAGCAGCTGATGAAAGCCACGATGGAAGTTACGGCGACTCACCCGTGAGCTTCGAAGGAGGCGACAGTGGAA…
>PB.234.1|Bomo_Chr1:8618017-8621466(-)|i3LQ_T02|c13966/f1p0/3401
ATTGTTTGTTCATCGTTAGGCTCGAATACATTATCATTGCTTAACATTGGGAAAGTGCATTTTTTCTATATTTTACGAAATCATTAAAAACAAATTGTTGGTACACCGCCTGTAACTTTGAGATAACATTATTACGCTGATAATGGGCCATATACTTACGGTGAGTTAGTAATTAGGTCACCTTTCGCTTAAATTCCTGATAGTGCATTCAAATAATGCTGACGTAGTGCTGAAATTGTGTTCGTGTGAGCTCATGCGAAATTATAGAGTGAATCTCGCGTTTAGAAATGTCACATTTCAAATTAAACATGATATTGTATTACACGCTAAATGCTAGTGAAGTTAGAAATTCAGTTTGCCTGTATAGCATCAGGCGCTAGGTCAACACGTTGGCCAACC…
>PB.235.1|Bomo_Chr1:8622748-8625039(-)|i2HQ_T02|c22524/f1p1/2106
ATGTTTCAAAAATAAAATAAAATAAGAGGTTCCTACGTATTTATAAACTAGCGTCAATAATGTTATCGTGTGTGATTGTATAGAAACTTTTTGTGTCAAGTAATTTAAATTACAATAAGCACAATGCCGTAAGAGTTTTAGATTTTTCGTTATGTTTTCAAAAACAATCAAAGATGTTGAGTGGATTGATTCAGGTAGTTACTAGAAAAAACGCTATTGTTTCTAACAGCTACTATGGAAACGAAATGATAATTTAAGAGACATATACTGCATAATATTACTATGCTTTTTAAAGCAAAAACGATCTTGAGTACCCAGGATTTACAAGACAAAATTAACCAACTTCATGTCAACTATCTGCCAATGAACTTAAATCCATCCTATGAACGACTTAAAATC…
>PB.236.1|Bomo_Chr1:8633717-8636251(-)|i2LQ_T02|c15566/f1p0/2525
TCTATTAAAATCATTTTAATCCTACAGCTAGATTCGTTAAAATAGATTTTTTTTTAGGTATTTCAACTTTAAATTAGTCTACTGTAAAGTTCACGCATTGTCGTTTAGTCACGTTTGCCTTTCAAGCGTCGATATGTAATGTTGCAAGATTATTAACTGTTTAATGTACAAATAAGGATAACACCAATTGTGTTGAAAGATGAAGATGTCTGTATTCTGACAACTATTTTAGTATTTCGCTTCACAATGTGCCTCTACGAGAACAACAACATGCTATATAAGCTATAAGAGAAAATTTATCTATACAATTAGATTGTTGGTTTTTTGAGTGTAACATTAAAGTGCAATTTAGTATTAAATAATAATGTTTAAAGCTCGAGCTGTTAACGTAAATCGTTT…
>PB.237.1|Bomo_Chr1:8638359-8643984(-)|i3HQ_T02|c18845/f1p1/3322
AATCAAATCAAATTTAATGACAAATCCTCAATCCCACAAAATTTCATGCTTATTTTAGCATAACTGTCGCAAAAGAAAAAATAAATTGGATTTGCTTTAATTTCAAAAAACTTTAATAATTAAGAAATAATCTACAATGTACACTTTTAAATGATTTAAAATCCACATTTTGTATAATTTTTGAAAATTATCCGGCTACTATTTTCCAAAAAAGAAGCTGCCTTGTGTATGTAGAAAGATAAAAAAAAAAAGAATAAATGATACGAGAATTTTACGACAGTTCTGAGGATGATGAAATGGAAAGCAAGTATCAGATAGATTCCGAATGTCAGGTTTTAACAAGACCTGACAAGGATATGCATAATCGTTGTTGTGGTGGTAAAGCTTGGTGCATCAGGG…
>PB.238.1|Bomo_Chr1:8646020-8649878(+)|i1HQ_T02|c39423/f1p14/1984
TTTTCAAAAATTGATAATTTTTCATACACGAAGTGTACGAGCTATGAATACGTTTAAATCAATATTTCTTGTACTGAGATCGTAATTAGAATTTCATGAATAAAAGTGTCAACGATAATTGATAGTGACTGATTTTCAGCAATTATTTTGTACTTATTTTGAAATTAATTAATATTTTAGTCCATTGTGCTCAGAACTCCAGTATGGCACCAGCCCCCAAAGGAAAACCGCCTACAAAAGGTTCCAAACAAATCCTTGTAGAAAATGCTGCCACAGTAAAATTCTATCGTAATATGTCGATGGCGGCAACCTCTTTTTATGGAATTATAACTGCCTTATTTTACTATGAAAACATATCAAATTGGGTACTCTTTTTTAATGTTCTGGTATTGATTATAC…
>PB.238.2|Bomo_Chr1:8646025-8649879(+)|i1HQ_T02|c8674/f9p5/1890
ATACACGAAGTGTACGAGCTATGAATACGTTTAAATCAATATTTCTTGTACTGAGATCGTAATTAGAATTTCATGAATAAAAGTGTCAACGATAATTGATAGTGACTGATTTTCAGCAATTATTTTGTACTTATTTTGAAATTAATTAATATTTTAGTCCATTGTGCTCAGAACTCCAGTATGGCACCAGCCCCCAAAGGAAAACCGCCTACAAAAGGTTCCAAACAAATCCTTGTAGAAAATGCTGCCACAGTAAAATTCTATCGTAATATGTCGATGGCGGCAACCTCTTTTTATGGAATTATAACTGCCTTATTTTACTATGAAAACATATCAAATTGGGTACTCTTTTTTAATGTTCTGGTATTGATTATACACATTGCTTGCTATCAACTAATG…
>PB.238.3|Bomo_Chr1:8646042-8648644(+)|i1HQ_T02|c35247/f1p1/1045
ATACACGAAGTGTACGAGCTATGAATACGTTTAAATCAATATTTCTTGTACTGAGATCGTAATTAGAATTTCATGAATAAAAGTGTCAACGATAATTGATAGTGACTGATTTTCAGCAATTATTTTGTACTTATTTTGAAATTAATTAATATTTTAGTCCATTGTGCTCAGAACTCCAGTATGGCACCAGCCCCCAAAGGAAAACCGCCTACAAAAGGTTCCAAACAAATCCTTGTAGAAAATGCTGCCACAGTAAAATTCTATCGTAATATGTCGATGGCGGCAACCTCTTTTTATGGAATTATAACTGCCTTATTTTACTATGAAAACATATCAAATTGGGTACTCGTAAGTAAAAACAATGCCACTATGGACTACTAATTTTAGATTGAACCTGAT…
>PB.238.4|Bomo_Chr1:8646042-8648644(+)|i2HQ_T02|c6180/f3p2/2353
ATACACGAAGTGTACGAGCTATGAATACGTTTAAATCAATATTTCTTGTACTGAGATCGTAATTAGAATTTCATGAATAAAAGTGTCAACGATAATTGATAGTGACTGATTTTCAGCAATTATTTTGTACTTATTTTGAAATTAATTAATATTTTAGTCCATTGTGCTCAGAACTCCAGTATGGCACCAGCCCCCAAAGGAAAACCGCCTACAAAAGGTTCCAAACAAATCCTTGTAGAAAATGCTGCCACAGTAAAATTCTATCGTAATATGTCGATGGCGGCAACCTCTTTTTATGGAATTATAACTGCCTTATTTTACTATGAAAACATATCAAATTGGGTACTCGTAAGTAAAAACAATGCCACTATGGACTACTAATTTTAGATTGAACCTGAT…
>PB.238.5|Bomo_Chr1:8646049-8648639(+)|i2LQ_T02|c7034/f1p1/2601
AAGTGTACGAGCTATGAATACGTTTAAATCAATATTTCTTGTACTGAGATCGTAATTAGAATTTCATGAATAAAAGTGTCAACGATAATTGATAGTGACTGATTTTCAGCAATTATTTTGTACTTATTTTGAAATTAATTAATATTTTAGTCCATTGTGCTCAGAACTCCAGTATGGCACCAGTAAGTATTTTGAGCACAATAATCTTAGCATAATATTAAAAAAGAAATAAATAAATTTTTAAATAGCCACATTATTGTTTGTTACCCTACATTCGAAATTGCGTATTTCGGGAACGTGGTGTTTGCATAAGCTTAGCTTCATTAGGATTAATAAGTATCAAAATAAGTAATAAAATTAAATTATTCTTCAATGAATATTCTTTATTTTGAAATAAAT…
>PB.239.1|Bomo_Chr1:8654952-8669545(+)|i1HQ_T02|c34749/f1p0/1657
AAGCAAATTTTGAAAGAACAAAAAGAAAATGTTCTTGCTTTGGACAACATGGAGATCCTCAGCACACGTGGGATAATTTCATCGAGAGGCAGGAACCGAGATAACAATGACAATGAAGATTTAATTTCAGTCGAAGGCAGTTTCAGAAAACTTGAAATAGATTAACGAGTACTTTTTATTGTTTAATAGCGATTGTTATCACTTAATCCTATGTTTTTAGCTGGCTATACAGTATGTTGCCACAACTTCCAACGTGAGCGTACAGCCAATATGATCGATTGTTTGTAATTTAGATAAAGTAAAAACAATTTTTATTTAAAGGTAAATATTTCAATTCGGAATGCAGTTTTACAACTGAGAGGAAATGGGCAAACAATTGAAGGCTTGCCTTTTTGAAAA…
>PB.240.1|Bomo_Chr1:8669546-8678756(-)|i3HQ_T02|c2637/f3p11/3689
TATACAGTTTGCTCTTGTGATTCTCGTATATATCGCAAATAGTACTTAATTGCCCCTTTGTAAATTAAATGAAGAAAAACATTATTGGATAGGTTTTAACAGATTGCCATGGTAGAGATACAACTGCATTCGTTCGCGAGTAATATTCATAAGTTGTGTCCGTTCATTCATCACGAGTTCAGGCAGAATAATTCACACAGGGCCGATAGTTCAGACATAAGACAATCCGAAGAGACTCCACTCTTGCACACATTCCCTCGAGAGACGTCGCCTGAGGAAAACAACTGGACTAGCTTAACCGTGAGCTTGCTGCTGGTGATACTAATATCTGGTATTATAATAGGCGTTTATCTTCTGATAATACAAAGCGATTCTGAGAATGTCCTGCCTCCGGTCGAA…
>PB.240.2|Bomo_Chr1:8669547-8681540(-)|i3HQ_T02|c1720/f13p12/3730
ACAATATAAATACCTAAAACAATAATTTACAATTACAAAAAAACGGCCGCTAAATAAGAAAACATCTATAAACCAGTAGTCATCTCACACGACAACAAATATTCTGTCAAAAACATTGAAACGAGAACAAGTTTCCTTTGTTTAGTAATGGTTTTTTCCACATTATTTGTATATTTTCCTCAATCCTACGATGCAACCACTCATTTCTGTTGATCACGAGTTCAGGCAGAATAATTCACACAGGGCCGATAGTTCAGACATAAGACAATCCGAAGAGACTCCACTCTTGCACACATTCCCTCGAGAGACGTCGCCTGAGGAAAACAACTGGACTAGCTTAACCGTGAGCTTGCTGCTGGTGATACTAATATCTGGTATTATAATAGGCGTTTATCTTCT…
>PB.240.3|Bomo_Chr1:8669547-8681570(-)|i3LQ_T02|c8491/f1p0/3198
AATGGGAGAAAAAAAAAAAAAAAAACCTCCACAATATAAATACCTAAAACAATAATTTACAATTACAAAAAAACGGCCGCTAAATAAGAAAACATCTATAAACCAGTAGTCATCTCACACGACAACAAATATTCTGTCAAAAACATTGAAACGAGAACAAGTTTCCTTTGTTTAGTAATGGTTTTTTCCACATTATTTGTATATTTTCCTCAATCCTACGATGCAACCACTCATTTCTGTTGATCACGAGTTCAGGCAGAATAATTCACACAGGGCCGATAGTTCAGACATAAGACAATCCGAAGAGACTCCACTCTTGCACACATTCCCTCGAGAGACGTCGCCTGAGGAAAACAACTGGACTAGCTTAACCGTGAGCTTGCTGCTGGTGATACTATA…
>PB.241.1|Bomo_Chr1:8682634-8684489(+)|i1HQ_T02|c19060/f8p4/1856
ATTGATAGAAAGATCTTGTTTACTTAGGCCGAAATCAAACATAATAGATGGATTTAAAGTTAGGGCATCATAGTTAACACAAAATATTGGAAGGAATTGTGATCTATGTGTAGGAGCTTGAAGAGCTAAGTACTTTTGGAGACTAACAATAAGGCATGGCGGCGATTTATGAGCCCAGTACGGATAATCCATACATTCCAGCAGAGACCGTAACTTAGTGTAAAGAGGATGATTATAAACTTGGAATGCTCTAAATAGAAACCGGTCACAAAGAAATTGTCGTCTGAGGTGCAGGGGGGCTTCAGAACATTCGACCTGCAAAGCGTTAATAGGGCTCGAACGCATAGCCCCAGCAATTATTCTCAGAGCCTTAGACTGGATAATGTCTAACTTATGGAG…
>PB.242.1|Bomo_Chr1:8698367-8702431(+)|i0HQ_T02|c1619/f1p0/678
AGTACTCTTCGAATACGAACGCGAGCTGTCGTCTTCATCCCGACGTATTGAAATTTTAAAGGTTTCTAGGTGACGTCAAAGCAACCCTACATCGAGGGTATAAAAGCTTGCTTAGTTCGATTTGAATGCACTTTGTCGCGTCTAGCAGCCTAAGCACGAATACCACGATGTTTCTGCTGTATTTCCTGATCGTTGTGGCGCTGGTGAGTGCTGACGTCCACGACAAAGAGTTGAAAATTGAGGAAATCCTCGGGTCTATTGCGGACGTCATTTGGCCAACGCACGCATGGTACTCTGCTATGACACTGTCGAGAAGAGAGCCCAATCTTATCTCGACGCAAACATTATTTCGGCGGGAGATTTGAGCTCCTGGCCTGGCCTGTCTTCCCAGTACGCCAA…
>PB.243.1|Bomo_Chr1:8702433-8706676(-)|i1HQ_T02|c22830/f7p2/1817
GTGTAAAAACAGTTCCGTCTCAGCTAGTGGAACGTCGTTCCCCGCCCCATCATGAGAGGGATCTGGAGCCAAGTGGTTACCCTAGCGGTAATTTTGGGAATCGCTCTAGTTTCGGGAAAAGCATTACCTGGGAAAAATCAACAAATAGAGCAACAGTCGGAGAAGCACGATCAGTCCAATCAACTAGCCGAAAAGCGGGTCGGCTATGACTATTCCGCCCCTCCAAGCGATCAGTTCAATCCGTTTCAAGATAATGACGACCTCCACACGCACGGGGATCATCACGAAGTGATCGAGCATCACGACGATCCTCACGATCATTACGAAGAGCATCATGTCGACGAACACCATGATCATCACGTCGACGAACATCATGATCACCACGACCATCACGACCAC…
>PB.244.1|Bomo_Chr1:8715958-8717529(-)|i1HQ_T02|c37070/f2p44/1572
CCCGGTAAACCAAAAAATCATCCGACGAGCTACCGCCCGATTAGCCTCCTCATGTCTCTAGGCAAACTGTATGAGCGTCTGCTCTACAAACGCCTCAGAGACTTCGTCTCATCCAAGGGCATTCTTATCGATGAACAATTCGGATTCCGTACAAATCACTCATGCGTTCAACAGGTGCACCGCCTCACGGAGCACATTCTTGTGGGGCTTAATCGACCAAAACCGTTATACACGGGAGCTCTCTTCTTCGACGTCGCAAAAGCGTTCGACAAAGTCTGGCACAATGGTTTGATTTTCAAACTATTCAACATGGGCGTGCCGGATAGTCTCGTGCTCATCATACGGGACTTCTTGTCGAACCGCTCTTTTCGATATCGAGTCGAGGGAACCCGCTCCTCC…
>PB.245.1|Bomo_Chr1:8729165-8750611(-)|i3HQ_T02|c13532/f1p4/4449
agtCGCCTCCGGCACTCGCTCTCGTCAGCTCGCTTCGAAGCGTTACAGTGCGAGGCCGAAGATTTTGCTCCTTTCGTAAACTTAGTCACAATGAGGCTTTGTAACTTTTTCAAGTTCCTCTTGATTTTTAATTTATTTTCACTTATTTTAAGTGTGAAATTTTGCCCCCAAAAATGCCAGTGTCTCCGCAGCAAGGTGGATGTCTACACCAAGATCTGCTGTCTATTCCTAAAACCCCGGCCGATACGCACACTCTGGACGTTCGTTTTAATTTGATTCAAGAGATCGAGCCTGGTGTGTTCAATCATCTGCATCAACTACGGTCACTACTCCTGAACGACAATCATCTGCGAGCACTGCGCTCTGGAGCATTCCATGGACTACGACGCCTCAAGTACT…
>PB.246.1|Bomo_Chr1:8761902-8779906(-)|i3HQ_T02|c1196/f11p20/4535
ACACGACGTTCGAACTCGGCGACGCTGCGCGTGGCTTCATTTAGTTTGCTTGAAACAAATTATTGTAGAGCAGACCCCAGACAGGAGCAGCCGGCAGGCAGTTCGGTTGTTGCTTCGCGCTCTAACGGCGGTGATCGTTAGGCTTGCGATTCGTGTTAATAACTGTGCTGATTCCAATTACAAAACAAATTTAATTCAAACATGACTGTTGAAGTTACGAATAACATCCCTGAAAACGCTCCTGAGAAAGAGAAAGACATGAAAGAGGACGCGCCGGCCGATAATGGCCAATCCAAAGAGGCTCCATTACCTGATGAGAAAGGCGATGAAAAATCTGAAGAGAAAAAATCCGAACCAGCTCAGCCGAAACCAACAGTCCATAAAACAAATTTTGAGAAA…
>PB.246.2|Bomo_Chr1:8761905-8779769(-)|i3HQ_T02|c12241/f1p15/4104
AGACAGGAGCAGCCGGCAGGCAGTTCGGTTGTTGCTTCGCGCTCTAACGGCGGTGATCGTTAGGCTTGCGATTCGTGTTAATAACTGTGCTGATTCCAATTACAAAACAAATTTAATTCAAACATGACTGTTGAAGTTACGAATAACATCCCTGAAAACGCTCCTGAGAAAGAGAAAGACATGAAAGAGGACGCGCCGGCCGATAATGGCCAATCCAAAGAGGCTCCATTACCTGATGAGAAAGGCGATGAAAAAATCTGAAGAGAAAAAATCCGAACCAGCTCAGCCGAAACCAACAGTCCATAAAACAAATTTTGAGAAAGACGTAGTATATCTCTATCAATTTTCGCGCACTCCTTTGTTACCGTCGACATCCCCATACTCAACTTCTGCTACAAG…
>PB.247.1|Bomo_Chr1:8796387-8808395(-)|i2LQ_T02|c19410/f1p0/2787
ttTTTTTTTTTTTTTTTTTTTTTTTTTTTTTAGTCATTTATTAAATTTCGCGTAGTGATGGTTTAAGTATCCCAGTTTTTACTTGTTAACGTTGGCATGTAAATTTAAGAAGAACATAATTCCTAACAGCTGCATTTGTAATTAAAATTTCTTTCTTGAGTTAACTTCTTCCGTCAAAGATCTTATACATAATTATTATTCTGAAAGACATGTACCGATAACTTTGTAACCTTTCGGTGTTTTGTTGAAAGCGTAGTTTGGATGCTCCAGTGCTTAGCTAGTTTTTTGTATAAAGGTGACCGTCAATCCAAGCGCATGTTCGAGGAAAATATAATCACGGAAATGGCCGATTCGCAAGTCGCCAACATAGTGAATGAAATATTGAAAGTTGAGGCAGTA…
>PB.248.1|Bomo_Chr1:8813571-8815095(+)|i1HQ_T02|c30938/f1p0/1524
gtGTATAATCTATGATTAAGTGGTCGAATCCAGAAATGCCAGAAAGTGTGAACTTGGTGAGATTTGTAGTACGGTACCTATGTAATGTACCTATATAAAGTAATAAGAAAATACCCTAAGCTACTTGTAATATTAGACAGTGATGTGCAAAAAGGGCGCAGAAAATAAAAAAAAAAATGATATATTTCATTTGCTTTTGAGATTTTCTGCATCATCTATGTTACATACAACAAATGAATTGAAAACTGCATTACGATAATGGAGTCACCACCGTTCTCGACACAGTCCGAAGCGCCTCCTTTAAGTGAAGACAGTGGATTACTGATTACAAGTGGTTCGTTTCGAGCGACTCAGCTAGCGGATGGCATTACGTTGCTTCTGAGGTGAGCCAAGCTATTC…
>PB.249.1|Bomo_Chr1:8824214-8825248(+)|i1HQ_T02|c34883/f1p1/1037
AGCGTTAGTTGTTTCTCTACAAGAATTTAACGAAGTCCTTATTCGATTCATGAGGGCAGTATATAGTATCAATAAGTTTGTTTTCAAGATATAACAAAAAAGATCCAGTAAAAAATAACGCAATACAGGAATATATTGCAAAATATTGTGTTTTGACGACAGAAAAGTATAAAACAAAACAGTTTGGCCACGAAATTGGCAAAACAGTTTGGCCACGAAATTGGCAAAACTCTACCTATCTAATATTGCTCATAGTGTCCATTCGGATAAGTGCTTATATTATAAGATGATTTAGCGCCGGTGTGCAGATCTATGTATAGGATTGATCGAATCATAGTCCACACTGAGAAAAAAAAAATTGAAGTTTTTTTTTGATAGTTCTGATACATGAAGCAGTAC…
>PB.250.1|Bomo_Chr1:8826259-8830159(+)|i3LQ_T02|c6319/f1p0/3215
ttcgaataataatatttataatatatattttcttatccatcttgttatgatccttccgttacgtacaaaataaaaaataaccgagaaaactcacgagtttcttgtatttgatacaatacaaatgtcaatttaagcgcattcccattttcatgtaagaaatacttacactgtagtagaatatttttgtaattgacttacaaacacactgacttcgctttatatgtaaacaatagtgtaacttataataaagttgtgaaaaatttgctgagtgatagtaaacacataaatttaatctgtaggttaatattgtatctttatgtcgtattaatattaagcatgataaatattaggatgtacaattgtcttaaaatgtaatcgctttttaattcacgtttagca…
>PB.251.1|Bomo_Chr1:8853666-8864789(+)|i2HQ_T02|c5154/f7p4/2764
CAGTACAGTGGTGATTACTGGTGATGAATATGAGTCCCGCGCGCGTAAAATTCACAACTTTTCGAGTTTAGTGAATGTTGGGTGTTTGATCAACAGCATTGTTAAGTTTAAAAAAATGCATGTTTCATGTCGCATTTAACATTCACTTGCAGATCACGTTATAAAACTGTGTTGGTAAAATCTCCAAAATATAATACGCTTGCAATATAAATAAAATCGTATTATTTTACCCATATTTACTATAAAAAAAATTAAAAATGTCAACTACAAGCAAAGAAAATATAGGCATGATTCAACCAAGGATGCCATGGTACAAATATATAACGGTGGAACCAACAATGTTCTTCTACATGATGGCATATATGATCACAAATGTAATAGAGCAAACATTTTATGTCT…
>PB.251.2|Bomo_Chr1:8853667-8864795(+)|i2HQ_T02|c10604/f3p1/2292
AGTACAGTGGTGATTACTGGTGATGAATATGAGTCCCGCGCGCGTAAAATTCACAACTTTTCGAGTTTAGTGAATGTTGGGTGTTTGATCAACAGCATTGTTAAGTTTAAAAAAATGCATGTTTCATGTCGCATTTAACATTCACTTGCAGATCACGTTATAAAACTGTGTTGGTAAAATCTCCAAAATATAATACGCTTGCAATATAAATAAAATCGTATTATTTTACCCATATTTACTATAAAAAAAATTAAAAATGTCAACTACAAGCAAAGAAAATATAGGCATGATTCAACCAAGGATGCCATGGTACAAATATATAACGGTGGAACCAACAATGTTCTTCTACATGATGGCATATATGATCACAAATGTAATAGAGCAAACATTTTATGTCTT…
>PB.251.3|Bomo_Chr1:8853667-8895734(+)|i3HQ_T02|c6316/f1p18/3223
AGTACAGTGGTGATTACTGGTGATGAATATGAGTCCCGCGCGCGTAAAATTCACAACTTTTCGAGTTTAGTGAATGTTGGGTGTTTGATCAACAGCATTGTTAAGTTTAAAAAAATGCATGTTTCATGTCGCATTTAACATTCACTTGCAGATCACGTTATAAAACTGTGTTGGTAAAATCTCCAAAATATAATACGCTTGCAATATAAATAAAATCGTATTATTTTACCCATATTTTACTATAAAAAAAATTAAAAATGTCAACTACAAGCAAAGAAAATATAGGCATGAAAGCATGTCCGACTGCGACAGTTCTACTTCGAGGTCTAAGCGCTGAACAGACGAATTTAAAAAGTATTCTCCAGGAAAAGATTCCCAAGGAACAAGAGAAGATCCGCG…
>PB.251.4|Bomo_Chr1:8864911-8874518(+)|i2HQ_T02|c29747/f1p3/2124
TTTTTTTTTTTTTTTTTTTTTTTTTTTTTTTACTATAATTGATCATTTATTTACAAAAAGCTAACAAAATATTTAGGCACATCAAAACAAGTGATATTGTTGTCGTAAATATCTCAAAACAGGCTAAAGATAACAGTGATTGTTTTAGTTCTTTATATTTAGGGCTTATATCTTCTTAATTCCTTTAAGAGTTTCGAGTCCACCATTCCGTAATATTCCATAAAGCGTTTGAAAAGCGAGAAAGATAATCCGATACTGCTTGACTCTCATATTTATGTTTTTTTAAAGTTAATATTTACTATGTAGTCGTTAAAAATTGCTATTGGGCGGTTAGATGATACTTCAGTATAATGATTCAGGCGATCTGTTGTTGTAATTTGAGATTCAAATTGAAAATTA…
>PB.251.5|Bomo_Chr1:8878524-8895368(+)|i3HQ_T02|c10055/f1p16/3231
AGGTGTAACATTGTTTCTTCAAAGTCCGGATGATTTCGGGACACATTTTTTTTATTTGAATTATATTATGTACCTAGTAGAACAATCTACATTCTAGAGTGGTAACTTTTTCTACCAACTGTTATTTTGACATTTACTTTGTAGTGCTGAGAATTGAGAGCTTAAAATTTTTTTTCCGTCACTTGCGTATGCGATCGATCGCGGGCAAGTTGTCGTGATTTGTGTGGTAGTTTGCGCTCGGCGGCTTTAAAAATGGCTCTATTCAGGATCACATCTTCAAGACTCGTAGAATTGCAGAAAGCATGTCCGACTGCGACAGTTCTACTTCGAGGTCTAAGCGCTGAACAGACGAATTTAAAAAGTATTCTCCAGGAAAAGATTCCCAAGGAACAAGAGAAG…
>PB.251.6|Bomo_Chr1:8878679-8886924(+)|i1HQ_T02|c16309/f1p7/1470
GAGAGCTTAAAATTTTTTTTCCGTCACTTGCGTATGCGATCGATCGCGGGCAAGTTGTCGTGATTTGTGTGGTAGTTTGCGCTCGGCGGCTTTAAAAATGGCTCTGTTCAGGATCACATCTTCAAGACTCGTAGAATTGCAGAAAGCATGTCCGACTGCGACAGTTCTACTTCGAGGTCTAAGCGCTGAACAGACGAATTTAAAAAGTATTCTCCAGGAAAAGATTCCCAAGGAACAAGAGAAGATCCGCGAATTCCGAAAGAAGCATGGTTCCACTAAAGTCGGAGAGGTCACAGTTGATATGATGTACGGTGGCATGCGTGGAATCAAAGGTCTGGTTTGGGAAACCTCTGTGCTGGATGCCGATGAAGGAATCCGTTTCCGTGGTCTATCCATCCC…
>PB.251.7|Bomo_Chr1:8878712-8895366(+)|i3HQ_T02|c15820/f1p13/3311
ATGCGATCGATCGCGGGCAAGTTGTCGTGATTTGTGTGGTAGTTTGCGCTCGGCGGCTTTAAAAATGGCTCTGTTCAGGATCACATCTTCAAGACTCGTAGAATTGCAGAAAGCATGTCCGACTGCGACAGTTCTACTTCGAGGTCTAAGCGCTGAACAGACGAATTTAAAAAGTATTCTCCAGGAAAAGATTCCCAAGGAACAAGAGAAGATCCGCGAATTCCGAAAGAAGCATGGTTCCACTAAAGTCGGAGAGGTCACAGTTGATATGATGTACGGTGGCATGCGTGGAATCAAAGGTCTGGTTTGGGAAACCTCTGTGCTGGATGCCGATGAAGGAATCCGTTTCCGTGGTCTATCCATCCCTGAGTGCCAACAGCAACTGCCCAAGGCTAAGGG…
>PB.251.8|Bomo_Chr1:8884934-8895366(+)|i2HQ_T02|c13800/f1p4/2717
ATGTACGGTGGCATGCGTGGAATCAAAGGTCTGGTTTGGGAAACCTCTGTGCTGGATGCCGATGAAGGAATCCGTTTCCGTGGTCTATCCATCCCTGAGTGCCAACAGCAACTGCCCAAGGCTAAGGGTGGAGAAGAACCACTACCCGAAGGTCTTTTCTGGCTTCTCGTCACTGGCGATATACCCACCGAAGCGCAAGCTAAAGCGCTGTCTAAAGAATGGGCAGCGAGGGCGGAGCTACCGGCTCACGTAGTGACAATGTTGAACAATATGCCCGGCAAACTGCATCCCATGTCACAGTTCTCGGCTGCCGTCACCGCACTCAACAGTGAATCTAAATTCGCTAAAGCCTACTCAGAGGGCGTGCACAAATCCAAGTATTGGGAGTACGTGTACGAA…
>PB.252.1|Bomo_Chr1:8861383-8874454(-)|i3LQ_T02|c12645/f1p4/3743
CAGTATCGGATTATCTTTCTCGCTTTTCAAACGCTTTATGGAATATTACGGAATGGTGGACTCGAAACTCTTAAAGGAATTAAGAAGATATAAGCCCTAAATATAAAGAACTAAAACAATCACTGTTATCTTTAGCCTGTTTTGAGATATTTACGACAACAATATCACTTGTTTTGATGTGCCTAAATATTTTGTTAGCTTTTTGTAAATAAATGATCATTATAGCAATAGTACTGCATTATTTTATTAATCTAAATTTTAAAGTATTTTAAATTGATTTAAATTAAACTGTTGAACACGGGAAAATATATTAACGCTAAGAAAAAAGAACGAAATTCATATTTTAACAGAAGTATATTCAAATAACAATATTCTAATACAAAACATTATGTATACCCC…
>PB.252.2|Bomo_Chr1:8864911-8874531(-)|i2HQ_T02|c17977/f1p3/2343
AGGAACATTAGGAACACTGGTGGTAGACTGGTACAGTAAATTACAAGTTTTTCCCAGGCTTAATCGTAAGACAAATTTTTAAGCAACTACATAGAGGTGCTGGAAAAATTAAATCATCTGATTTAATTCAAATCAAATGTCAACAAATATGAAGCTCTACACTATTTTATTTAATTTATATGTAGCGCTAATTAGTGTTGATGGTGTAAAAAAATTTCATTTGGGCCGTAGTAATGGTGGTAATTTAGGAATACCTGGTGGTGATTATCAATCAAATTTGCCACCTCCACAGTGGTTTAAGCAAAAGTTAGACCACTCAAATCCATCCGATCTTCGAACTTGGAAACAGTATGTATTTATCAGTTCATAGATAAAGTAAAAATTTAAAAGGTCAAAAAA…
>PB.252.4|Bomo_Chr1:8895487-8911290(-)|i3HQ_T02|c10580/f1p5/3443
aGGTAGGTAGGTACGGTACCTACCTACATAATAATATTGACTACGGTACTCCCGACAACCCGAGCCCCGCATATCCGAACCCGAGCTGAAGTCCAGCAGACCATTTCTAGAAAATTTTAAATTCTCACAAACTACCTACAATACATATTGTATTCAAACATTACTAAATCTATTTAAAATTTTGATTTAAATTATTTACAATGTCTTCTCAACCAGAGGGTGAGATTATAGTCAAAGAAAAGTATGGATCTTCGAGTACCGAACGCATTTACATAAAACCACCCGAGCAAGCTATGGTTGTGGTGTATGATGAAACAAAGATCAATTACTTCAGGAACTGGTTCACGAATGTTTTTCTACCAAAAGGATATCCTGACAGTGTCAGCAGAGATTACTCAG…
>PB.252.5|Bomo_Chr1:8895488-8911334(-)|i3HQ_T02|c19510/f9p13/3697
agGAATCGAATGTCTTTATAACGACACTGGAAATCAATGAATTTAGGTAGGTAGGTACGGTACCTACCTACATAATAATATTGACTACGGTACTCCCGACAACCCGAGCCCCGCATATCCGAACCCGAGCTGAAGTCCAGCAGACCATTTCTAGAAAATTTTAAATTCTCACAAACTACCTACAATACATATTGTATTCAAACATTACTAAATCTATTTAAAATTTTGATTTAAATTATTTACAATGTCTTCTCAACCAGAGGGTGAGATTATAGTCAAAGAAAAGTATGGATCTTCGAGTACCGAACGCATTTACATAAAACCACCCGAGCAAGCTATGGTTGTGGTGTATGATGAAACAAAGATCAATTACTTCAGGAACTGGTTCACGAATGTTTT…
>PB.253.1|Bomo_Chr1:8925519-8928324(+)|i2HQ_T02|c27956/f1p2/2804
GTTTTTATTTTAGTAAATTAAAATAGATCTTAGGATCATTTAGGACAATTTTCATATTAAATCTGCATTTGCTGTGTTCGATTGCAAATCAATGACACGTACAAATAGCGCATTGACTAATCGCTTAGTAGAAAATATCTCTTTGTATAGTTTTCAATTAATGAAAATTAAGTTAATATTGTTATGTTTTATCGTTTATGAGCTTTACTGTATAAAGTTAGAATGTACCTGAAAAATAACGCACAGGATTATGAAGTACCTATGTAGTTATGTAGGTATTTTTCTCCATAATCCATAATATACAGGTTGTATTATTGGCCCTAACATTATTATTTGATTTTATAAATCGGTTTATCCAGAAAACTGCCTGTTGAATTTGAATAGTAAATGCATCATAAT…
>PB.254.1|Bomo_Chr1:8967937-8969747(+)|i1HQ_T02|c3359/f1p0/1814
AGTGTCTTAATAGAGAACCTCGATGATTGCTGACTAGTAGCCAACGGCGATACTGTGTTCAATAAAACGAAATGTTTTGTATATTTTAGTATCAAATAATCCATTCACGTGCCAGTAAAACGTAAGTACTCATTAATGTATAGCGTTCAGTGTTGTCACAGTTCATAAAATGTGTGGTAATTTCCCCATTTACATCGTTCAGAAATGAAGAGACAATAAATTTACTGTCGATTTACAGGGTCCGTAAAATTTAGGAGTAAAATTATTTCTCTGTCTATTAGCACATGCGATATAGGTTACTGACAATGGTTTTATTTTTAAAGTGATTACAGATTGCAAAAGAGAAACAGAAATACTATAAATTTGGAATTTCGTATAGTATTATTCACTATTAAACTA…
>PB.255.1|Bomo_Chr1:8987671-8991555(+)|i2LQ_T02|c18404/f1p0/2451
gaGGCGGTGAGTCTGTCATTCCTAACCATGACGTAATTCGCGACTTTCGGGTCGCGACGCGAGGGCTTCAGACAGGTTTCCTGCACTAATAGAATATCTACAAGATTATCGCGGAGGAATTCGAAAATTTGATCGCGTTGCCGCGCGAGTCCGTTAGCATTGTAGAATGCTAACGTAAGGGAATACGGTTTTTCTCTACCTTTTTGCGCCATTGATTACCGGTAAAGATTTTATAACGTACGCGACACGGACTCATAAACGTCCATGTGATCGAACGCGGCCGCGAGCCGCTGTTCGGGGTTGTCGACCTACGGATAGCGTCAGCGAACGATCGCAGACGGTCGAAGTTCACCGCGGTGACGAAGTCGCGCACGAGCGCGAAGTCGTTGGCGGCAGAGG…
>PB.256.1|Bomo_Chr1:9235290-9239075(-)|i3HQ_T02|c12272/f1p4/3799
aagatCCTGAACGCAGGCCGCTCCGACAGCCGCCAGCCACCAGAGTCGAGCGAAGACAGCAAGGATGAATGATCCGAGGAGAGCGAATTGTCGGATTAAATGAATCATTCGACAATTCGTCCCCCCAGCTAGTTGGAATGACCCAGTTGGGGCATTATCAAATGCGCATTCTAACAGCGATCATATAAAATCAACTAAATCGTCATTCAACAGCAAAATCACGACACTATCAACATTCAGCATTTTAATCTATGGAAATATATACTGTTTACTTGGACCTAACGTAGTCCGAATATATGTATGTGGCTCATTAGAAATTAAAATTTTTATGTCACTTTAAACTATCTCTGTAACTTCAAGCGTTTCGTAGTCTTACTCTGAAGTAATCAATATGTACAT…
>PB.257.1|Bomo_Chr1:9262242-9266898(+)|i2HQ_T02|c28932/f1p3/2225
ATGCGTTTCATCATTTGTCTCAAAAGGAAAACGTAAAAACCTATTGGCGTTCCCGGCACAACGCACCAACGACATGGCTTCTACTCAAGAAGAAATTCTTCCTGAAGGATGGGAAGCTCGCAAGAGTAGAAGTACAGGAATGACATACTATCTCAATAAGCATACAAAAAAGTCTCAATGGGAAAAACCGGGTGGACCAGCTTCTGATGATGATGATGAAGATGATGATGATGAGGGTGGTATTCCCAAGGAGGTAAGATGCAGCCACTTGCTTGTAAAACACAGTGGAAGCCGCCGACCATCCTCATGGCGTGAAGAGCATATTACACGTACTAAGGAGGAAGCTCTTGATATATTACAAGAGTATCGCCGTAAAATCATTGACAGAGAAGCTAAATT…
>PB.257.2|Bomo_Chr1:9262282-9266674(+)|i1HQ_T02|c39187/f1p2/2036
attCTCTAATATATTAAGTGTATAATCTATGCGTTTCATCATTTGTCTCAAAAGGAAACTAAAAAAAAACGTAAAAACCTATTGGCGTTCCCGGCACAACGCACCAACGACATGGCTTCTACTCAAGAAGAAATTCTTCCTGAAGGATGGGAAGCTCGCAAGAGTAGAAGTACAGGAATGACATACTATCTCAATAAGCATACAAAAAGTCTCAATGGGAAAAACCGGTGGACCAGCTTCTGATGATGATGATGAAGATGATGATGATGAGGGTGGTATTCCAAGGAGTAAGATGCAGCCACTTGCTTGTAAAACACAGTGGAAGCCGCCGACCATCCTCATGGCGTGAAGAGCATATTACACGTACTAAGGAGGAAGCTCTTGATATATTACAAGAGT…
>PB.257.3|Bomo_Chr1:9262282-9266906(+)|i2HQ_T02|c19534/f1p8/2271
ATGCGTTTCATCATTTGTCTCAAAAGGTTCGTAACGTTAAGAATTTTCTCTACAATTAAGAAAACGTAAAAACCTATTGGCGTTCCCGGCACAACGCACCAACGACATGGCTTCTACTCAAGAAGAAATTCTTCCTGAAGGATGGGAAGCTCGCAAGAGTAGAAGTACAGGAATGACATACTATCTCAATAAGCATACAAAAAAGTCTCAATGGGAAAAACCGGGTGGACCAGCTTCTGATGATGATGATGAAGATGATGATGATGAGGGTGGTATTCCCAAGGAGGTAAGATGCAGCCACTTGCTTGTAAAACACAGTGGAAGCCGCCGACCATCCTCATGGCGTGAAGAGCATATTACACGTACTAAGGAGGAAGCTCTTGATATATTACAAGAGTA…
>PB.257.4|Bomo_Chr1:9262310-9266713(+)|i2HQ_T02|c24352/f1p8/2057
ATGCGTTTCATCATTTGTCTCAAAAGCGAAAAAACAAAAAAAACGTAAAAACCTATTGGCGTTCCCGGCACAACGCACCAACGACATGGCTTCTACTCAAGAAGAAATTCTTCCTGAAGGATGGGAAGCTCGCAAGAGTAGAAGTACAGGAATGACATACTATCTCAATAAGCATACAAAAAAGTCTCAATGGGAAAAACCGGGTGGACCAGCTTCTGATGATGATGATGAAGATGATGATGATGAGGGTGGTATTCCCAAGGAGGTAAGATGCAGCCACTTGCTTGTAAAACACAGTGGAAGCCGCCGACCATCCTCATGGCGTGAAGAGCATATTACACGTACTAAGGAGGAAGCTCTTGATATATTACAAGAGTATCGCCGTAAAATCATTGACAG…
>PB.257.5|Bomo_Chr1:9262310-9266714(+)|i2HQ_T02|c8882/f1p5/2095
ATGCGTTTCATCATTTGTCTCAAAAGGTTCGTAACGTTAAGAATTTTCTTCTACAATTAAGAAAACGTAAAAACCTATTGGCGTTCCCGGCACAACGCACCAACGACATGGCTTCTACTCAAGAAGAAATTCTTCCTGAAGGATGGGAAGCTCGCAAGAGTAGAAGTACAGTTGATTCATTTTAGGAATGACATACTATCTCAATAAGCATACAAAAAAGTCTCAATGGGAAAAACCGGGTGGACCAGCTTCTGATGATGATGATGAAGATGATGATGATGAGGGTGGTATTCCCAAGGAGGTAAGATGCAGCCACTTGCTTGTAAAACACAGTGGAAGCCGCCGACCATCCTCATGGCGTGAAGAGCATATTACACGTACTAAGGAGGAAGCTCTTGA…
>PB.258.1|Bomo_Chr1:9262469-9266896(-)|i2HQ_T02|c14405/f1p9/2234
TTTTTTTTTTTTTTTTTTTTTTTTTTTTTAGAATTGGTTTTGGTTTGATAAATACCATAAACCATTTATTGCCTACCCATATTGAAAGAAAATTATAAGTTATTTAATAGATCTGTTTCGTAATTGAGCCGTAATTAACTGAGAAACGGTATCAATTCGACAACTGGGATATTTAGAGAAGTGTAATTTATAAAAACAATAATAATATCAGTTCGTAACAAAGGTATTAATAATTAGCACAACATAATATCAATTTAGCTTTATTAATGCTAGATATGCTAGATAATGCACAAACTACACCAATAATAATAATAATAGAGAAAACTTTTCATCTGTGATACTGCTCGCAGTTGTCGGTGATGAAAAGGCCATAAATACGCGCGGACTAGCTAGGCCGGA…
>PB.259.1|Bomo_Chr1:9280794-9282233(+)|i1HQ_T02|c20984/f1p1/1445
ACGACGAAATCAAATAGTTACCTAGTCATGCGGACTATCCAGACTTATCCTGAATTAAGATAGACATTATGAAGATAGTATTGCTTGCCTCAGCACTACATGCGCACGGAGGAGTTTCGAGTTCTTTGGACATATCGCCAGAAAGAGAGGTGACAATCTGGAGAAGCTGCTGGTGACAAGCAAGGTATGCGGGAGAAGGCACAGAGGCAGAAATCCAATGCGCTGGTCGGACCAAATACGCTCCACTCTCAATACCTCAGTCCACGTTGCTATCCACACAGCCGAGGACAGGCAGGAATGTCGCAAGATGATGCAGGAGAAAGTGATTAGAGGAGGCCACGACCCCCAGCACTGAGGATTATCGACGCAAGGAGGAGGAGGAATGCTTCGTTTGGATGC…
>PB.260.1|Bomo_Chr1:9314978-9391357(+)|i1LQ_T02|c26695/f1p0/1761
ATACAATAATGAAATCTTCTGTTTATAATACCCCGATGACCGCAATATGAATCACTTTTTGTCTTTGTTGAAACATTGATTAAACATGCACGTAATAATATATCAGTTGAATTAAAAATTGTGGGTGTACTAATCAGTCAGACGCGAGAAGCCGACAACCAATAACAATATATTTGATATGCAAACAACAGAAATGGTAGACCCAGTTATCGATCATCGACCCTATAATCCGAAGATTCTATCGGGGCCGGTTTTAACCAACTCCCCGAACGCAGTGCTGTCCAAAACGCTACTGAGTCGATACAATGATCTTCCACTGCCGGCTGACAAGATTCTCGCCACCTACATTTGGATCGACGGCTCTGGCGAACACCTGAGGTGCAAAGATCGCACCTTGAA…
>PB.260.2|Bomo_Chr1:9390732-9403328(+)|i2HQ_T02|c29590/f1p8/2153
TTTTTTTTTTTTTTTTTCTCTCTTATTGAACTCAATAAGGATGTTATGTTAATGTTTATTAACAATAACAACAGTGTACCCATTCTTAATATAGCGAAACAGGGACATTTTAATTTAATTTTATATGCAAACCAGAGTGGCGCTCGGAAAGAAGACCTTGGCTTGGCTATAATTATTACAGAGAGAAAGAGAGAGAGAGAGAAAGGGAAAGAGTGAGAGTATACTTTATTGCACATCAAAATACTACAATATTGAAAAACAGTGAACAGAAAATAAAATTATACAATAGGTGGCCTTATCGGTGAAAAGCGATTTCTTCCAGACAGACGCCGCTTTTATCTAGAGAAATTCTGAAAAAGATACATCAGGAAACTTCACTGAGGATGGCGGGCGGGATAT…
>PB.260.3|Bomo_Chr1:9398163-9403327(+)|i1HQ_T02|c2237/f6p7/1672
ACTTGACGCCTCACGTGCTTCGGAGGTTTATCTGTCTCGTTCGGAGCGCTGACGCTACATCATGCTCACGCTTTGGATTCTGGGTTTTACGTTAGCAGTGGCTTTGGCCGATGTTAGTCATCTAGGCTATGACTACAAAGTCCCACAAACCTCTTATGGATATCCATCATACCAACTAGGTGAAAGTTCCTCTCACCAACAAAGCTCTAAATTAGGCGATATCTCTGGATTTTCCGGGTCGTCCGGGCTGTCCGGGTCGTCCGGGCTGTCCGGGTTGTCCGGGTTGTCCGGGCTGTCCGGATTATCTGGACTATCTTCCGGTTACAGCTATAAAGGGTCAAGCTTGGGATCCACTTTTGGTTCGACTGGCTACCGAAACCATGCATCTGGATCTGGATA…
>PB.260.4|Bomo_Chr1:9398192-9400741(+)|i2HQ_T02|c13543/f2p0/2552
acacttgacGCCTCACGTGCTTCGGAGGTTTATCTGTCTCGTTCGGAGCGCTGACGCTACATCATGCTCACGTTTTGGGTATGTATTCAACACTATTTGTGATTTTTTTTTTCTTCATATTTGCCATTTATCTTTTAATGTTTATAAAAAAAAAAAAACGAAAGCAGATTCTAATCCACACAATAAAACGTAGCTTGGTTTGCGATGCGAAGTTTTCATGGATCGAAATAAAACTATTATTATTTCTAATTTCAACGTCAAGTTTCTGTGCTGTATTAAATATAAATAATTGATGAAATTCTTGTCGCACATTTTTGGCCCGAATACTTAATTAGTGGGAAATATTTTGTTCGTTCTAATTTTATTCATTTCATTAAATGTATCCGCATTTATAACATT…
>PB.261.1|Bomo_Chr1:9323471-9341650(-)|i3HQ_T02|c2000/f2p6/4481
ttttttttttttttttttttttTTTTTTTTTTTCTCAGTTGAGGTATCCATATTCAAGATTGAAGCTGTCTACCGTGTTACTCCTAAAAAGTGTCTTTGTTCTGTAAAAATGAGTAGTTCATTTGTGAAAGGACTTCATTGTGTATGTGGGTAAGAATCTCGCGAAATGATATAAATTGGCAGGTTTCAATAAACTCATTTGCAGCACATAATTACTAAATCGTCAGTAGATTTAAAGACAGGATGGCGCACAAAGTGGTGGCGGAGATTACTTCGTTGTACGATACCTCACCAGATTCCCTACTTGAGATATGTTTGGAATATTTAGTTGAACATCTTAATATAGTAACAGATTTGGATCATACAACTCGCTGGCGAAAACTCAAGGAAGACATAATA…
>PB.261.2|Bomo_Chr1:9336904-9341650(-)|i3HQ_T02|c2227/f2p1/3621
ACAGATTATTGGTTGCGCTTTGCGCAGAATCCATCGGGCATCGCTCGATATAGATTTTTTCTCAGTTGAGGTATCCATATTCAAGATTGAAGCTGTCTACCGTGTTACTCCTAAAAAGTGTCTTTGTTCTGTAAAAATGAGTAGTTCATTTGTGAAAGGACTTCATTGTGTATGTGGGTAAGAATCTCGCGAAATGATATAAATTGGCAGGTTTCAATAAACTCATTTGCAGCACATAATTACTAAATCGTCAGTAGATTTAAAGACAGGATGGCGCACAAAGTGGTGGCGGAGATTACTTCGTTGTACGATACCTCACCAGATTCCCTACTTGAGATATGTTTGGAATATTTAGTTGAACATCTTAATATAGTAACAGATTTGGATCATACAACTCGC…
>PB.261.3|Bomo_Chr1:9351388-9378145(-)|i3HQ_T02|c1765/f10p4/3634
GACTCGGCTGGCTTACTTGTCCCGTCGTGCGTACAAGCAAAGTGCAGTCAGTAGCGCGAACAGCCCCGAACGGCACACACGATGGTCGCGCCTAAGCACGCGCTCGCCGCCGCGCTGCTGTGTGCTCTTGCAGGGCAACTCGGTGCTGGAGCTAGCCTGCATTGCGCCATGAGAAGAGAAATCTCCCCGTGCACCTGCCGACGTGAGGACACCGGCACCGGCACTGTCTTGGTAGTCTGTCAACGCATCAACGCTTATGAAGAAATCGCACGAGCTTTAACGAATAAGTTCAGTACCGAAACTAAAATCGGCCTGGACATCTCTTACTCGCAACTTCCGGATTTTGCAGAGCACAGCTTTCGCGAATTGGGACTCTCAATCACGAGGCTGAAATTGAAC…
>PB.262.1|Bomo_Chr1:9407863-9408925(+)|i1HQ_T02|c25423/f1p1/1063
ATAACAAAATCAGTAAAAGAACTGGAGAGTAACAACAACAATATATCGTTAACGACGATAAATTTTAAATACTTAAGATTGAAGAATTCCTCCGTTTTTGATAGTGAAACGAAAACGACTAGTGTTACACAAAAACACATAAATTCACTTTCATCAAAACGGCATTATACAAAGAAACTGATACAATCTTCTAGTGATAATCAAAATTTTACTACGTCATCACCGAGACTGAAAAAAAAGAAATTCCGTCAACATACATATGTAAATATTAAGAGAAATACAAAAATTACTCCTACAGCTTTAACGATTAGATATATTACGCCTACAGTATTTAGTACGAAAACCACTTTGTTACCCTCAACCCGCTCAACGTCGGTAGCACCCATTACAACAACATCA…
>PB.263.1|Bomo_Chr1:9419575-9422333(+)|i2HQ_T02|c8573/f2p0/2340
ACTGTCATTTGTCAGTGTTGATTTGTCAACTTGATTAAAATTACGAAAATATCAACAAATCAAACCAATGAAATAGTTGTGAAATTTTGATATTAACTTAATGTTAAGGTTTACATCAAAATATTCTAAAAAAATGACTACTACGACTGGAGGTGCACGAAATTTTAAAGTAGTTCTTTTGGGTGACGGATGTGTCGGAAAAACTTCATTATTATTGCGTTACATTGAAGATAAATTTAACGAAAAGCATCTGACTACGCTTCAGGCCACATTCTTAAATAAAAGGTTGAATATTAATGGAAATCGTGTCAATCTTTCCATTTGGGATACAGCTGGCCAGGAGAAGTTTCATGCTCTGGGACCAATATACTACAGAAACTCTAATGGTGCGATTCTGGT…
>PB.263.2|Bomo_Chr1:9419583-9422333(+)|i2LQ_T02|c6652/f1p0/2401
actGTCATTGTCAGTGTTGATTTGTCAACTTGATTAAAATTACGAAATATCACAAATCAAACCAATGAAATAGTTGTGAAATTTTGATATTAACTTAATGTTAAGGTTTGTTTAAGTTAAGGTTTGAAAATAGAGTGAACAGTTTTTTAAACATTTTATAACGCTATCAAACGTAATTTAATTGTTATTGAGACTACATGTTTCGTGTTGTAACGTTTATCTGATTGTCTATTTAACTTTAATTTGCTCACATACAGTTAAGTAACAGGTTTACATCAAATTTCTAAAAAATGACTACTACGACTGGAGGTGCACGAATTTTAAAGTAGTTCTTTTGGGTGACGATGTGTCGGAAAAACTTCATATTATTGCGTTACATTGAAGATAAATTTAACGAAA…
>PB.264.1|Bomo_Chr1:9424788-9432365(-)|i3HQ_T02|c5182/f2p1/3883
acTCCGGCTGTCGTGCCTTCCATAGCCGCTACTCTACTAGATATCATCAGTTTTGTGAACAATCGTGTTTCTTATGAAAGTAGTTTACTAACACAACTTGAAAATTATTTACTGAAGTCACGATGTCGTGGCTATTTGGGTACAGTTCAAAACCTCCACAACCTCCTCCTTCGGACGATCCACCAGCCGATGGGGTTGGTGTTGCCGCACCTTCTACTAACCTTTCTAAATCAGAGAGGAAAGCCATGGAAGCCTACCGGTTTGATTCAAGTGCCCTAGAGCGAGCTGCATCGGCTGCAAAAGAGCTGGAACGATCAAGACATGCAAAAGATGCTTTGGAGCTTAGTAAACTTCAGGAAAGTACTCGACAACAGGAGCAAATGGCCAAGATTAAGGAAT…
>PB.265.1|Bomo_Chr1:9435702-9446014(-)|i3LQ_T02|c16829/f1p0/3454
GGTGATGTCATCAGTGGCGGGCGGATATTTTCATTGAAAACTGGTACGCAGTAACATTGCACATAAAATGTCTGTGATTAGCATACGTGTAAATTTAGTATTCATTTGGGAATGAAGTTTTCAAGGTTCAAATTCATGAGCATAATGTAGAAGGTCGAGGTTTTCTGTTAAATTTTGTAATTTGAAGTTAATTCGCTCTCGATCATCATATACATTTGATCACCGGCACTTTTCTTGTACCAGTATCGACTAATATTTAAATATTAATGATATGAGACTATGATGAGTTTTCTTTCTTTAAAAATACAACCAACCAAAAAAACGCGACGAGACATTTAAATGGATTTATCTTTTTCTGAACACCAAGTTGAATGGAGTGCTGAAAATTAAGCGTAGTTC…
>PB.265.2|Bomo_Chr1:9443482-9445025(-)|i0HQ_T02|c1821/f1p16/948
TAGGTATGTAAGATATATAATTTAATACATTAATTTTTACTATTTCAATTAATGTATTCAAATCAAATCAAATCAAAAAAATTTTATTCAACATAAATGAAAGTACATACTTGTTGAACGTCAAAAGAACTACCGCTACTATTGAAAATCTTTTACCTTTAATTTTTTGTAAAAGCTTGTATTTTGTAAGAGCTTTTACTGTCAAACTTAATAGAACATAAATACTGTTACAATTAAAAATTAAAAAAAAATCTAGTGCAAATAACATTTATTACTTTTACAATGTGTTAGTTTAATACATAAATATAAAACAATTTAAAGTATAAAAAGCTTATTCGAAGTGGTCTCCATTGGCTGCAATACAGTCCTTTAAACGTTGAGGCCAGTTATCAATAGAAG…
>PB.266.1|Bomo_Chr1:9446986-9451584(+)|i1HQ_T02|c41009/f13p7/1341
AGTCTGGATTGATCTGTCTGTGACTGCTATAGACAAAAAACATTGTAAACGTCAAAAATACTGAAAACAGGTAGGTATTTTCATTTCGAAATGTCTTCACCACGCCCAAAATCACCTCGTACTCCTGTGCTTCCCAAAAAAGAGGAAAAAGAGTCCTTTTGGGACAAAATTGGTACAATAGGGCGCAAAAAAGGGATTAAAGAAGTTCAAGATGTACAAGCTGAAGGGAAATATGCTATTGATTCTCCAGGCAGTCCAACTGCACCAGAGATTCCCCCTGAAGAATATACTTTGAATGAGAACGAAGAAAGGGCTATTATCGAACCTCGATCACTTGAAGATCCAAGGGTCAGAGATCTGATTCAAGTCTTGATTGACTGGATCAACGATGAACTAGCT…
>PB.266.2|Bomo_Chr1:9447073-9451584(+)|i1HQ_T02|c41853/f1p6/1303
ACATACGGTAGGTACCGTACCTACTTACTGGTGTAGGTATTTTCATTTCGAAATGTCTTCACCACGCCCAAAATCACCTCGTACTCCTGTGCTTCCCAAAAAAGAGGAAAAAGAGTCCTTTTGGGACAAAATTGGTACAATAGGGCGCAAAAAAGGGATTAAAGAAGTTCAAGATGTACAAGCTGAAGGGAAATATGCTATTGATTCTCCAGGCAGTCCAACTGCACCAGAGATTCCCCCTGAAGAATATACTTTGAATGAGAACGAAGAAAGGGCTATTATCGAACCTCGATCACTTGAAGATCCAAGGGTCAGAGATCTGATTCAAGTCTTGATTGACTGGATCAACGATGAACTAGCTTCACAGAGAATAATCGTCCAGGACATCATCGAAGATCT…
>PB.266.3|Bomo_Chr1:9447073-9451583(+)|i1HQ_T02|c4465/f10p6/1476
ACATACGGTAGGTACCGTACCTACTTACTGGTGTAGGTATTTATGTAGTACGTACTTTAATTAAGGTACATATGTACATAAATGTTTTTTTATTAATATACATTGCATCACGTTAGTCATAGGTCATACTGATCCACAATAGATATCTTCTATACTAACAAGTACAAGTAACTTCTGGTTTAAATTCAGTTTATGTACATTTACAGGTAGGTATTTTCATTTCGAAATGTCTTCACCACGCCCAAAATCACCTCGTACTCCTGTGCTTCCCAAAAAAGAGGAAAAAGAGTCCTTTTGGGACAAAATTGGTACAATAGGGCGCAAAAAAGGGATTAAAGAAGTTCAAGATGTACAAGCTGAAGGGAAATATGCTATTGATTCTCCAGGCAGTCCAACTGC…
>PB.266.4|Bomo_Chr1:9447095-9451581(+)|i1HQ_T02|c41301/f4p6/1311
ACTTACTGGTGTAGGTATTTATGTAGTACGTACTTTAATTAAGGTAGGTATTTTCATTTCGAAATGTCTTCACCACGCCCAAAATCACCTCGTACTCCTGTGCTTCCCAAAAAAGAGGAAAAAGAGTCCTTTTGGGACAAAATTGGTACAATAGGGCGCAAAAAAGGGATTAAAGAAGTTCAAGATGTACAAGCTGAAGGGAAATATGCTATTGATTCTCCAGGCAGTCCAACTGCACCAGAGATTCCCCCTGAAGAATATACTTTGAATGAGAACGAAGAAAGGGCTATTATCGAACCTCGATCACTTGAAGATCCAAGGGTCAGAGATCTGATTCAAGTCTTGATTGACTGGATCAACGATGAACTAGCTTCACAGAGAATAATCGTCCAGGACATC…
>PB.266.5|Bomo_Chr1:9447210-9451576(+)|i3LQ_T02|c12921/f1p6/3694
aatAGATATCTTCTATACTAACAAGTACAGTAACTTCTGGTTAAATTCAGTTTATGTACATTTACAGGTAGGTATTTTCATTTCGAAATGTCTTCACCACGCCCAAAATCACCTCGTACTCCTGTGCTTCCCAAAAAAGAGGAAAAAGAGTCCTTTTGGGACAAAATTGGTACAATAGGGCGCAAAAAAGGGATTAAAGAAGTAAAGTATAATTACAAATTCTAATCAAATTCATATTTGATGTGTGGGTTTATTTAAAATGTCAAATTCATGATAACATGGGAACCGAAGGACAGCTTTAGAAAATTTTATGTATACACAGAAGTTTGAAATAAACTATTTCATTAATAGAAAGTAGCCAATAATAGAATAAAAATAAAACGAATATAATTATAAAAT…
>PB.266.6|Bomo_Chr1:9448558-9451583(+)|i1HQ_T02|c22510/f2p7/1147
GGATTAAAGAAGTTCAAGATGTACAAGCTGAAGGGAAATATGCTATTGATTCTCCAGGCAGTCCAACTGCACCAGAGATTCCCCCTGAAGAATATACTTTGAATGAGAACGAAGAAAGGGCTATTATCGAACCTCGATCACTTGAAGATCCAAGGGTCAGAGATCTGATTCAAGTCTTGATTGACTGGATCAACGATGAACTAGCTTCACAGAGAATAATCGTCCAGGACATCATCGAAGATCTTTATGACGGTCAAGTGCTTCAAAAACTTTTAGAACAATTAACAAAGACGAAACTTGATGTACCTGAAGTAACTCAATCAGAAGAAGGACAGCGCCAGAAATTGACTATAGTTTTACGGGCTGTTAATCGAGTCTTGTACGGTACATCAAAACCAG…
>PB.267.1|Bomo_Chr1:9452033-9455911(-)|i3LQ_T02|c13078/f1p3/3879
TATCTCTTTACGGTTGTAGTTGAAATAATACATCTAGATTTTAACGTAGAACTTTTTATAGATATATATATATTTTATGCAATAAACGACACATTTGCTATAACTGAAAAAAATCTGCTTAGTAGTTAGACTACGATTATCAAAATGACGCCAAAATCACTATCGACTACTTGGAAAGCGATTTTTTTTTCTCTCCAATCAAATAAATTGAAATTAACCACAACGTTTGTTAGTTTAGTAATAGTGCTTATTAAACATTGTCATTTTTGTTGAACATTAATTGTGCAGAACGTAATTGCTATTAAAACTGCAAAACCAAACCGCAAAAGCACGCTTTACAACTTCAAGACTTTCACAACTTTTACAACTTGCCTAGTTGAACATTCCAATGTGAATTCC…
>PB.267.2|Bomo_Chr1:9452035-9454885(-)|i2HQ_T02|c32763/f1p3/2794
TCACGGAACTGGGTCACTACCCACAAGGGACATATAAGCGTACGGCGGAATACCGTGTAATAAAAGTTCATTTCCGAAAATGATAGTACATGGCAGACAGAATCATATTGAAAACGCACCATGAGTGAATAAAACCGGTTTCAAGCAGTAAAGTACTGTACGTAAATGTTAAAAAGGAATGACGGGAATTCGATATAATTCCTTCGGTTCAAAACACAAGAACTAGCTATAAGCCTCTGACATTTATATCGTATTCCACATGGCTTAGTATCTTAAATGTCGAATTCATTCGATACGTGTACTAATCGTACCAAAACCTCTTGCTATAAGCAAAATAGTCTAATCGCGTTTTCAATTAACGCTATAGTTAATGTAGTAAACTAAAAAACAGTCAATTTA…
>PB.268.1|Bomo_Chr1:9456512-9466136(-)|i1LQ_T02|c21346/f1p0/1617
ctttgcattggatcgagaggtccaagcgtttgcgtcgaactaacgtagacatgcagcagcggctggccgttgctttagaatgagataagatctctcgagatgactatcgccgagaataactcgagcagtcgtcgctggagggcaccgaagcgccagcggtcagaaacacgaggaactagcgcgctgcctgcagagggagctagtgcgggcgcgtctacacgcagcggaacgcgaggccgccgaacgcgaactgacggctcgcatcgacgaaactcgagaaacgagaacaagagcctcaggagacagcgcgtcgacaacaatgtcgcacacttacaggacgagctgatagccgtaaagttgcgtgaagctgaagctaatctctcgttgaggacttaggca…
>PB.269.1|Bomo_Chr1:9511887-9514704(+)|i2LQ_T02|c11837/f1p0/2820
cAGTTCGTAACGCGACAGCGGTCTGGCTGCCAGGCTATTCCCCGCTCGTGTGCTCTCTACCAAACGGAGGTTGCCATGTGCTCGGCCAAAGTTTGCATGAACCTTAAATAAACTATTCTTGTAAAAATGAAAGAAAAAACGTGGCAGTATTCGGCAGCATGGCGCTCGACAAGGTACGTATTATTTTTATAATTTGTCAAATTTATTCCCAGTTTTCAATAAATTATATTTACCAGGCGTGTTTACAATGCGAATTCACAACAACAGCTACGCGCATTTCATTGTATTTGCAATGGAATTTATTCAGAGAAAAGAGGCTTATATTATTTATATTAATACTATACATTTATATTTTATTTTCTTAACAAAACAAAATTTTATTTGTGTGTGTGTGATATA…
>PB.270.1|Bomo_Chr1:9554719-9558986(+)|i3LQ_T02|c5044/f1p0/4237
aAACTTTCAGGAATATTAATTGAAGTTACTGAGTAATATCAGTGTATCAAATAACTTCAATGTTTGTAATTTAGTTTATGTATTAGCGCGTAAAATTTCCTTTGGCATCCTATAGCTATAATGGTAGATCTATCTATAGTATGTATTTAATCTTAAGCATAGGCACACAGCGACATCATTTAACTTTATTTTTAAGTCTACGATATAGATCATAATTAATGGATGAATTTTGTAGTTTATAGGAGTATTCACTTTAGTGTTATGTCATCGGGTGAAACATAATAATATAGATTTGGGTATATGACCTGAGAGTCGAAATTATGAAGACATGTTATTTTTTTTTTTCAAAAATCATTTATGATTAAAGGCATCGTGCAATATACCTACTGTTATATAAAT…
>PB.271.1|Bomo_Chr1:9560716-9563626(+)|i2HQ_T02|c19240/f2p6/2279
ATTAAAAAAAGGTATTTTATTTCGGTTCGAGTAAGAGACGAAAATAATGTCTCTCGTACAGTGTATATGTACATTAACAAAAAGACGAAACGTGTTTTTTGTTATTTCTTATTTTCGTCACAAATCGGATATTCGTAATCCTGGTGAGAACCGCCGTCCCAGTTCGAATTTCCCCCCTCACCCTGCACAATCTTGTGCGCAAGGACCTCAGCGTCCCCCATTTTACTGCTGTCCGCGTACTAAATACGATGTACAATATACGTACATAAACGACCAGCCGCCATCGACGACAATGAGAGACATCTTTGATCGGGCCTCGCAAACTTTGTTTTGGACAGAAATAGTCCGAGGTTTTGCCGTAACTTTAGGACATTTGTTCAAAGAGCCAGCAACAATCAA…
>PB.272.1|Bomo_Chr1:9566548-9568722(+)|i2HQ_T02|c7376/f1p0/2179
CCCATTTAAGTAAATAGCCAAAGAAGTTTTTTGTTATGATATTTTTTCCAAATTTTATACTTTTGAATGCCTCTCATGTAAAGTATCAAATATCAAAAGTATCAAATGCTTAAACCAAATAGTCTTTCAACTAGCCAAATAATTTAAAAAAAAAAAACCGCTATATAGAAATTAAATGTCAGTTATTTACATTATCTTATTATCCGGTCTTGTGAGTGGAGTAACTCATATTTTTGTATAAATTCGTACGTTGTTTTATTACGTCTGTAATGTTTAGATCACTAATAACTTTAACAGATCACAAAGTGAATGTTGGAATCCACCATGAAAGTTCAGGTCGTAATCCTAAATTTATAAACCAGGAGTTACGTCCTTAAGGCCACAGGCGGTTCAATGTAT…
>PB.273.1|Bomo_Chr1:9634388-9636541(-)|i2HQ_T02|c32630/f1p0/2151
ACAATAAAATTGACTTGAGTAAACTTACAAATCGTCCAACAATTAATTTAATTCTTTTCTTTATGAGGGATCATGAATACAGTTTGTAAACACAGGTTCTTAGAAAATTAACTACAAAAATTGATGCGTGTTTAAGGATAGCTTACGAACGTTTATGCAAGGACTTATAGCGTCTACACGGGTAACGGACGACACACGTAGTGTAAAAGAACAGTTTCCAAAGTCAAAATACTCGTGGAATGTTACAGGGATACTCCTTGGAATTGCGGCACCATGACAGAGGGGTCCTGGACTTCTTCGCAGTGAATTATGTTGTATTTTTGTTATTCAAGTGGTGTCTGTTCTCTTAGTCGGAATTCAATAAATAAGACATAGGTAGCGGACGTGGAATGGTCTGGT…
>PB.274.1|Bomo_Chr1:9665821-9668378(-)|i2LQ_T02|c22903/f1p0/2153
cttgaATATCTCATTGTGACTTTTTTCTTTTTCGGACTTCCAAATCTGGACATATAAAACATCTTTGGGTTGGAAACGTAAAAAAACGAGGTCTTATTTTTATCTGATCTCATTAAATGAGTGCACGAATCTAAGAATAATACGATTTTTATTATTATTTCGGGTTGTTGAATGTATTCAATGAAATTATTGAGTTCGAAGTTGTTTTAAATTCGAACGTGTTTATTATTGTACCTAATTATGATATATGCGAAACTAAATTTAATGGCACGAATCACTTTCGTATTCTTAGATGTTTGCGTTTAATTTAAAAATTTGAATTTAATTCTATTTAAACAATTTGAAAATGTACAACAATGTTCACCCTAATTTTAAGTCATTGTAAGTAGTTAGGTAATA…
>PB.275.1|Bomo_Chr1:9669120-9685406(-)|i3LQ_T02|c13804/f1p2/3811
cagatctgagggagcaatctccaataccaaaacttatgctccaaaagagtaatcgaaatagacgttgtacagaaacatctacaagacgtattagatccagctattccagaaaccagcaataaaccagataacaaagtgaacacagataggttcagctctacaaatacatttcatgacacaaagataaagaaagatgaaacaaaaactgttattgtggaggaaccagatttagatatgtaaaaactgaacctgaaatcgattggcgaacctatgcctctaccaaagctggaaatgaaactagtttatgtgatttctcatatggcggaatcctaacaacatacacattccctcaatagattctatggaatttcagatttgtttgcaccagacgcttcacta…
>PB.275.2|Bomo_Chr1:9670381-9676444(-)|i3LQ_T02|c14180/f1p1/3956
aCTGCTGACAATAAAACTAGTGTGCCATGTCGTTTTCTTAAAATCAATTTGAAAACATCCTGACTTTATCAGTATCTAAATTAGTTAATAGTTACTAATTTGAATAAGACTTATTTCAGTTTTAATTATGAAATATATTACACAAAAATAAGAAGACGTTCATCTATTGTCCCAAACTATTATTATAAACCAGACTTGATTTCAATGAAAGGTCACCCCCCAACTCCTCTTTATTCTGGGTTGAACTCATATAAGTTCTACGTGTCAGCTCCGGCCCGCAGATTTGTACGGAATAGATAATAACAAAGAGATGTTGTTCGGTAAGATTGAATTCGGACAAACTTAAGACAGCCTGTATATCTATGTCACAGCTGTTTTTCTAAGGAACTCCATATCATT…
>PB.276.1|Bomo_Chr1:9717401-9727012(-)|i2HQ_T02|c11149/f2p1/2476
AGATGTCATGGTGCTTTACACCGGCTTGTAGCTTATGTGGTTCGTAAGTAATCAACTGAACAGCTCTACACCATGGCTAATAAAAGTTCAGATGGCTATATCCGGAACTGCACTCCGCCTGCTATCGATGACTTCCCTGCTGGACTCTTCACGGAGCTGCAACGACAGCACGGAGCTATCGTACTGCACGCGCTCATCTCCATCTATCTTTTTTTAGCTCTTGCAGTTGTTTGCGACAAATACTTTGTACCTGCTGTTGAAAAAATTTGTCATGCGCTTAACATGACAAACGATGTGGCTGGAGCGACTTTCATGGCCGCAGCTACTTCTGCACCAGAATTATTCGTGAACGTCATAGGTACCTTCATTACGGAGGGTGATATCGGAGTGGGGACCATA…
>PB.277.1|Bomo_Chr1:9731535-9740789(+)|i2HQ_T02|c7022/f5p0/2032
AGTGGCTTTCAAACTTTGAACACATTAACACGTCCATGCTAACACATGTGTATCATTTAAGAAAAGTGGTACTAATGCTTTTGTATTGCAAGCAGAGCAAATTATACGACTTTTTTATTTGATATTCGCTAAAAAATAAAAAAAAATAAAAATTGTTTAGATTTTTTTTTTATCTATCTAGTCAAAGTTTGTGGTTCTTAATTTATATTAAATGGCAAAAATGCTCATAAGGACTAGACAATATGAACGTAAACATAGAGTTGCGACAATAGTGCGTGTGGTTTTGTTTTTCGGCATCCCTATTGTTTATATGGTGGCAAAATCTATTGCAAGCAATCAAGTTATCGTTTTTGATGAACCTGAGGCGTTTTCGTCGCGGCATCTTCTGGGCATCGTAGA…
>PB.278.1|Bomo_Chr1:9743314-9745790(-)|i1HQ_T02|c22179/f2p0/1094
GCAGTCGGTATCGTTAGACAGTAGTGCAAAGATGTGGCGGTGGTTGGTATTATGGCAAGCTTCGGTGTTACTTGTCGGCGGAACCCTTGACTTTGGCTACTTCACGCAGAAACGGCTTTTTACGCAACCTACAGAGGTAAACTGTGCAGGATACTCCAAATTTAATATCGATCACTTTCCTGATCTAATACACGCAGGTTGGCGCAGAAGTACTGATTTAGGTGAAAAAATGTTACAACAGCCTTCGTTAACGAAAAAAAATTTCTCGTAGATATAATGATCTTTTACCGCCGAGCGCTGATGACATTGTGAAAGAACATGCTAAATTAGTGCAGGATATTAACAGCTTGAAACAAGTCGTATTTATTGCACCATTTCCCGATGATAACAGGGATTATG…
>PB.279.1|Bomo_Chr1:9751450-9754742(-)|i3HQ_T02|c6606/f1p0/3296
tTATAGATGGATATTTATTAAAATGAAATATATACATACATCAGTACTTTGAAACAAAATTAAAATTTTAGTTTATCCCGCTAAATGGTCAAAGTCGTCATCTGCAATTCGCTACATTCTTCAGAAGCCGTAGTGTGAATCTTGTTGATACTCTATAGCTTTGATAAAGTCTCAACTATTTTAGTCTCGTAAACGGCGCCATCTAGTGTTTTTTTTTATTGCCCTTGTAGGCAGACGAGCATACGGCGCACCTGATGGTGAGTGGTCACCGTCGCCCATGGACTTCAGCAATGCCAGGGTCAGAGCCAAGCCGCTGCCTACCGCTTAATACTCTCCACAAGCCTCGTTTGAAGAAGATCAAGGGAGACATAAATATTCTTATTTCATGTAAGCTTCTGA…
>PB.280.1|Bomo_Chr1:9761277-9764005(-)|i1HQ_T02|c6295/f3p1/1705
gaCAGTCGCCATATTGAATTAATACGGTGGCGAGCGCTTTGTAATTTCAGTTAAAATTAAATATTTGTAAATGAATGAAATAAATATTTGGTTAAAATTCCTTTTCTACAATGTTATAACTTTACGGAAAATTTTACTATTTGTCTAAATTGTGAATTAAAGTGTAATATATAACTAAGTTCTGAAAAAGTTTTCGAGGTCTCATAGGCAACCAAGTAGTGAAGGGTTTAAGAACCAAAAGTGCTGGTTACTTTGGTGCCTATAACATGATATGTAGCATTTCTTCATTATGAATGGAGAAATAAATGGAATTATGGATAAATCATTAGATTCACCTGCAGACCTATCTAACATACAAGATGACCATAAGAATTCAGATGCTAAAGATGATCATGATGA…
>PB.281.1|Bomo_Chr1:9765922-9779601(+)|i3HQ_T02|c1162/f10p4/3670
ATTATGAGGTGTCCTGAAGTTATTGGAACTTAATTTCAGAATGTATACATAATTTAATATTGTCACAACACTTTTATTTTCAATGAAATGTTAATGTTTTGGAAACAGATGTATCCATTTTATAAAAGTTATTTTCCTCAACTTTCTATTTATTCGTAAACCATTTCAATAATTTGAGTTCATATTAAACTGAAAGGTTTTTTTAGTTTGTATTTTACAATGGCTTTCCCCGTTTTATTAATAATGTTCGTTACGATCGTTTTGGTTAAAACCGAAGAGGAAACTTCAGGATTACGTATGTCAAAGGCGGAGAGACTAAGCTTAAGAGATGAATCAAGGCAGATGTTCTATCATGCTTATCATGCTTACATGGAGAATGCATATCCAGCTGATGAACTG…
>PB.282.1|Bomo_Chr1:9779309-9785141(-)|i1HQ_T02|c23030/f1p3/1699
aCACAAATGAATTCTGCTCGGCATGACGTGCATTCATTGTAGACAGTATTCTTCATAATGTTCAGACCAACAAGGAAACAGCTCCCGGTCAATTTGGTCCTTACCGCTCTGCTGACCAGCGGCATAACAATAGTATGTTCAATATCTTACATAGTTCTCAGTGCATTATCATTAATTTACAGAAGTAATTGCCACATTGGTTTACCAGAGAATTTATCAAATTCGGATTTATTTTGGATTCACCTTTATAGATTATATATTCAAGAAGGATGTGACCAGTCTATATACGCAGAGGATCTGACCACCTCAGGAACGGTGTTCATATTATCCGCTATCACTTTAGCTATCTCAATCGTCTTATTAATCGTATCTGGATTTTTAACATCAGTGGTACAGAAC…
>PB.283.1|Bomo_Chr1:9786399-9793844(-)|i2HQ_T02|c24182/f1p1/2745
ATAGTAACCGCGACTTTGTAAGTTGAGACAATAGCGCTTAATGTTTTTCTTATTTTTTTATTGTTTTAAATATTTCGAAAACTATCTAACTACATCAAACGTTTAACAGTGGGTGGAGCGAAAAACACAAAATCCAGGCACATACGTTGGCCGTGGACGCTCGTTACTGTATCGGTGTGCTTACTTGATCTGGTAGCTACAGTTACTTATTGCAACGACACTTTTCATACACGGACACTATCCGATATGATGAACTTCATAGGCGGTAATGGTCAGTGGTGCCGGAGGAGTCAATATAAGCACAGCTTGGGCGTCCTGGCTAATGGTTATCATTTACTCTAGACTGGTCGTACTGTTTATCCTGAATATGTTTATGATCATACTAGTAGTAGTCGACTG…
>PB.283.2|Bomo_Chr1:9786399-9793877(-)|i2LQ_T02|c20177/f1p1/2701
atagtaaccgcgactttgtaagttgagacaatagccttaatgtttttcttatttttttattgttttaaaatatttcgaaaactatctaactacatcaaacgtttaacagtgggtgGAGCGAAAAACACAAAATCCAGGCACATACGTTGGCCGTGGACGCTCGTTACTGTATCGGTGTGCTTACTTGATCTGGTAGCTACAGTTACTTATTGCAACGACACTTTTCATACACGGACACTATCCGATATGATGAACTTCATAGGCGGTATGGTCAGTGGTGCCGGAGGAGTCAATATAAGCACAGCTTGGGCGTCCTGGCTAATGGTTATCATTTACTCTAGACTGGTCGTACTGTTTATCCTGAATATGTTTATGATCATACTAGTAGTAGTCGACTGC…
>PB.284.1|Bomo_Chr1:9808113-9812346(+)|i3HQ_T02|c9598/f4p20/4230
GACCTGCAGGTCCGTTTAATCCAGCTGACATAGGTACTAACAATAATGCAAACAAATATGGTCAGTTAAATCCAAATAATCAGAACGGCCTACAAAGTCCCGGTACTTACAGCCCTACGAGTACCGGACAAAACCACATGCCTGGAGTTATCGGTAGCCAAAATGGCCTACAAGGACCTGGAGGACAGTATGCGCCTACAAATACCGATGGGCAAATACCTGGAGTCCAATATAATCCTGGGAGCACAGTAGGTCATAATGGCTTGCCTATTCCTGGAGGTCTGTATAATTCTGGAATTGGAGGAGGTCCAAACAGTTTTCCTGGAACTCCAGGACAGTACCAACCTGGATCCACAGATGGTCATAATATTGTAACAGGCCCTGGAGTTCAATACAGAC…
>PB.285.1|Bomo_Chr1:9851516-9858830(+)|i2HQ_T02|c28750/f1p0/2411
CATTCCAGAATTCATATACGACTGTAATAAGCCGTTTTTCGAGACTTTAGTGCCTACAATCGACACAGTCCGCTACGGATATTTATTCGAGAAACTTCTCGGTGCCGGTAAACCTGTCATGTTTACCGGGAACACTGGTGTAGGTAAAACGTGTATAGCGGTCGAGATTCTAAACAGAATGTCGTTGACGGGATATTATGTGCCGGTCATATTGAATTTCTCGGCTCAAACAAGCAGCCCTCGCACGCAGGAGGTTATTGAGTTACGCTTAGATAAAAGGCCCAGAAAAGCAATCGGAGCTCCGCTTGGTAAGAAGATAATTATATTTATAGACGATGTGAACATGCCCAAATTAGATGTATATGGCGCTCAACCTACAATCGAATTGTTGAGGCAATT…
>PB.286.1|Bomo_Chr1:9871115-9876129(+)|i1LQ_T02|c19521/f1p0/1320
tacTGCCCCAGAGCGGATAAACTAGAAGCATACAAAGAGTACATGGATACTCTGCCCGTGATCGAAGTCCCCGAAAGTGTTTGGAATGCACGATAATGCGAATATAGCGTTTGAGAACAAGGAGAGCAATACCCTGATACAGACAATAGTAGAGGTACAGCCGCGCGCGGGCGGCGGGGCGGCGGCGATACACCTGATCAGATTGTGTGGCGGATCTGTGATCAAGTTCGATCGACCGTTTCGAAAAAGATAGATAAAGCCTCCGTGAACCCTGACCTAATGGTTCCTGACGATATGGGACAGTTACACTCCCTAACTACCGTACTCTTACACGAGACCGACAGATTCAACGCGCTTCTAGCTTTGATTCACTCGTCTCTTGGTGAACTACAAAAAGCT…
>PB.287.1|Bomo_Chr1:9877702-9910429(-)|i3HQ_T02|c8162/f1p5/4480
CTTTTTTTTTTTTTTTTTTTTTTTACTCTTTCTGGAGTGTCTTGAATGTTGAATGTGACATGGCGTCCATCAAGATATAATACGGCCTTCTGAAAGGACTGTTTCTATGACAGTGGAATTATTTTGCATTTTACTGAGGCCGTAATAAATCGTACATTTGCATTGATGGTAATGCATGCAAGGAAACCACAGCGGATAAGCGATGGGTACTTTGAGAAGCATCAGGCCCATCCGTATCAGAAATACAACTCTAAAAGTGAACGAAGAGTCGCAAATGAATATGTATCTTCTGACAATCGGTACACACCACTTCGATCACCTAATGGCAATGTGTCCTCACATGGCCATAACACACATTCAAGCCAGTCCAGTCATAGTCATCACCACTACAGTCATATG…
>PB.287.2|Bomo_Chr1:9878628-9894044(-)|i2HQ_T02|c21963/f1p3/2626
CATCGTGGCCGCACCCCCCGCTGTGACGGTACCGCAAGCTAACAACGGAGGCTCCTCGTCTCCTATCAGAGATGGCGCAGACACACCGCAAAGGGACGCGGGTCCGCCGACGCCCACGCACTCTGAGAACACAGATCCACACGCCCCTCCTTTACACCTTGACCAGGCATTACCAAGAAAGATGGAATGTCTGGGAAGCTATTCATCAGTTGTCGGCGGCACGCTACAGCACGCACCGCCTATGTTGACGCCTTCACTTGTGAATTACGTCCGGTCTGATTTAACATCGCATGTTACCGGTTGGCCAGCCGATATACTCGAAAAACAGGCGAACAAGTTTACGGAGGAAGCGTATCAACTAGGCTGCTTGCAATGTACGCGGGTGTCATCTGAACTCAA…
>PB.287.3|Bomo_Chr1:9878635-9910398(-)|i3HQ_T02|c14451/f1p4/3877
AATGTGACATGGCGTCCATCAAGATATAATACGGCCTTCTGAAAGGACTGTTTCTATGACAGTGGAATTATTTTGCATTTTACTGAGGCCGTAATAAATCGTACATTTGCATTGATGGTAATGCATGCAAGGAAACCACAGCGGATAAGCGATGGGTACTTTGAGAAGCATCAGGCCCATCCGTATCAGAAATACAACTCTAAAAGTGAACGAAGAGTCGCAAATGAATATGTATCTTCTGACAATCGGTACACACCACTTCGATCACCTAATGGCAATGTGTCCTCACATGGCCATAACACACATTCAAGCCAGTCCAGTCATAGTCATCACCACTACAGTCATATGGCAGATGATAGAGGATATGTCACATCTAGAAATTCCTATATTCAGAAAATC…
>PB.287.4|Bomo_Chr1:9880685-9910469(-)|i2HQ_T02|c28607/f1p3/2409
CACTACTTAAAATCAGATTTGGCGTCTCTTTCGCATTTCATTTTACTCTTTCTGGAGTGTCTTGAATGTTGAATGTGACATGGCGTCCATCAAGATATAATACGGCCTTCTGAAAGGACTGTTTCTATGACAGTGGAATTATTTTGCATTTTACTGAGGCGTAATAAATCGTACATTTGCATTGATGGTAATGCATGCAAGGAAACCACAGCGGATAAGCGATGGGTACTTTGAGAAGCATCAGGCCCATCCGTATCAGAAATACAACTCTAAAAGTGAACGAAGAGTCGCAAATGAATATGTATCTTCTGACAATCGGTACACACCACTTCGATCACCTAATGGCAATGTGTCCTCACATGGCCATAACACACATTCAAGCCAGTCCAGTCATAGTCA…
>PB.288.1|Bomo_Chr1:9912547-9913898(+)|i1HQ_T02|c37835/f33p8/1349
ACTCTATACTCGAATATAATAAGTGTATAATCTATGGGTAGGTAGGTACCGTGCCTACGAAAAGCAACGAGGCTATTTGTATTTAAAATTGTCATAGGTGCCCAAGACGGTGATTTTATTTTCTGACAACTATCATCAAAATGGCTAAAACGGTGGATCTAGAATTAAAACAAGCGTTTGTCGATTTACAAGTGCTAATGATTGAAACTAAAAAGACTATTGAAAATATAGATCACCAGCTTGCCGTATTGGGACGCATGCAAATGCATACAAATCTTACTCAGCGTGAAATCGACGTGCTACCACCTGGAACGAAAACCTATGAATCTATGGCAAGAATGTTTGTTCAATCAGACTTAGAGCATATTAAACAGAATTTGAGACAAAAAACCAATACAT…
>PB.289.1|Bomo_Chr1:9919356-9926475(+)|i3HQ_T02|c1354/f11p15/3730
ATAGTCGCTCGGTAATGTAAGCCCTAAATGTTTTTTGTTTGATACTTTTGATAGCTCTTGCATAAAATGTGCACAAACTTACCTACCTACTTAGACATAATTAAAAACTGTGCATAAATTTTTGGCTTTCAAATTAATGAAATAACAAGGCCATTTCCTATAGAAGGACCAGGTCTGTATTTTGCCATAAAAGTATTGCATTTACTAGACAGCAATGGCATCTTCGGATCCGATAATTCCAACAACTTTTGTGCTCAACAATGGTATAATGATGCCATCCATTGGTTTGGGAACATATCGTATACGACAGAGTGACATTGTCATGCAGGTAGTTGACTACGCTTTAGAAGCAGGTTACCGGATGTTTGATACGGCAGCCGTTTATGGGAATGAAATTCA…
>PB.289.2|Bomo_Chr1:9919378-9926474(+)|i3HQ_T02|c10251/f3p8/3607
CTCGGTAATGTAAGCCTAAATGTTTTTTGTTGATACTTTTGATAGCTCTTGCATAAAATGTGCACAAACTTACCTACCTACTTAGACATAATTAAAAACTGTGCATAAATTTTTGGCTTTCAAATTAATGAAATAACAAGGCCATTTCCTATAGAAGGACCAGTGGGAACATATCGTATACGACAGAGTGACATTGTCATGCAGGTAGTTGACTACGCTTTAGAAGCAGGTTACCGGATGTTTGATACGGCAGCCGTTTATGGGAATGAAATTCACTTGGGGGAGGCATTTAAGACTTTGTTGCCCAAATATGATCTTGAGAGAGAGGATATTTTTGTAACTACAAAGTTATCACCGTCTGATCATGGCTCACGTGCTGAACAAGCTTATCAAAAATCT…
>PB.289.3|Bomo_Chr1:9919562-9926474(+)|i3HQ_T02|c5472/f2p7/3827
aGTATGTTGGCGCAATATACGTGTCCGATACCTTAGTTTTAGCGAATAACAAGTCAAAAATAGGTTTTGTGAGCTAATTATTAAATGTCACCTTTTTATTTGGTCTAATTAACACATTAATCTTAACTGGTATATAATTATTTAAACTAAATTAATATTTAGTTTTTTAATATGATTTGATATTTAATTAAAAAAGTCGTTTGGCAGAAAATGCAGTTATAATTTTATGTAAGACAATATTTCCTCTTTACATAAAATACTTGGTAATGGTCTGTATTTTGCCATAAAAGTATTGCATTTACTAGACAGCAATGGCATCTTCGGATCCGATAATTCCAACAACTTTTGTGCTCAACAATGGTATAATGATGCCATCCATTGGTTTGGGAACATATCGTA…
>PB.289.4|Bomo_Chr1:9920821-9926474(+)|i3HQ_T02|c16486/f1p4/3517
agtgaaATTAAAGTGAATTCAAGCAAAGACACATGAACAACAACAAAACCATAATTGTAACCAAAAGGATAAGTGGGAACATATCGTATACGACAGAGTGACATTGTCATGCAGGTAGTTGACTACGCTTTAGAAGCAGGTTACCGGATGTTTGATACGGCAGCCGTTTATGGGAATGAAATTCACTTGGGGGAGGCATTTAAGACTTTGTTGCCCAAATATGATCTTGAGAGAGAGGATATTTTTGTAACTACAAAGTTATCACCGTCTGATCATGGCTCACGTGCTGAACAAGCTTATCAAAAATCTCTTGAGAATCTCGATTTGGAATATGTAGACCTTTACTTAATTCATTTCCCTGGGGGTGCTAAGCTCCCTGCTGAGGACAAACGCAATACG…
>PB.290.1|Bomo_Chr1:9919481-9926477(-)|i3HQ_T02|c12536/f1p4/3633
TTTTTTTTTTTTTTTTTTTTTTTTTTTACACGACATATTTTATATTTCTAATAAATTAGTAAGGTACATATTTGATTCAATATTTTGGAAGAAAAAAATGTTTAGAAGTTTGTGCAGATTATTTCGATTTTATATGGCTCACCCGTTGTTAAGCTGTTACAGGAATCTAACCAGACATTCTTTCAATCATTTTTGAAACCAAATTTAATACACTTATTTCCCATAAAAACCAATCCCATATATTAGGATATTCATTACTGGTTTCAAATAAGCTTGAAATAGTATAAACACGATTACTTTTTTCAGTCCTTACCACAAGATCAACAAAAATCAACACAAACTTTCTGGCCAAACATTATTTTGCATAATTATGAAACGACAACGACGATATGGTAATTC…
>PB.291.1|Bomo_Chr1:9944365-9952778(+)|i3LQ_T02|c12489/f1p0/3192
GTTCAGTTGACGGCAAAGAGAATTTAGTCCCTAAGGTTTTATTTTGTTGAATATATACAAGTATTATATATACATAAACCAGAATGTATTATTGATTTTCTATAATTGTCCAATTGTTATGGTTTGTCTTCACAAGAAATCGAATTTTAAGGGTACATTACTGTTAATGGAAATGTTATTGTTATTTAAAATGGCAACTTTTAACTAAAGAGAAGACATCTATCTTATTGGGAAGTGTTGGTTTATGTTAGAAGACTGAAATGCCTCGAGACATATTGAGTGACAGCCTTGCTGTGTTGAGAATTGTGGAGCATGAAGATGAAGAGAATTGGCCTCTTGAGGACAAACCATGCAAGATTAATCACAAGAAGCAGTCCACTATCCCTCTCAATAGTCAAC…
>PB.292.1|Bomo_Chr1:9929856-9934638(-)|i3HQ_T02|c13302/f1p1/3992
cAAGGAGAAAAATCTTCGGTTTCTAGAAAGAAGTAACTCGTAAGCGACCCTCCTCACGTGAACCTAAGTTGGTCAAAAGAAGGGAAATTCAAAGAACCATAGAAAGGCTACAGCCTGGTAAAAGCAAAGGCAATTTATTAACAAACATACCCAGTAAAGTAGAAAAAGCCGAAGAGACTATTTCAACTGGTCCGTTAACGAAAGCGCGTGAACTTAATAAAACAGAAGAAACGAGTAGTCCCAAGCTTAGCCTCGGCTCTGTTTTGCCGACAGTTGAATTTACAATAGGAAATGATCACAATTTCGGTAACAAGGATGAAGTTCCTGAAGAGGACCAGAACAATATGTCAAAACCACAAGAACTAAGTTCCAAAAAGATGATATAACAGAAGAAACTTC…
>PB.292.2|Bomo_Chr1:9929866-9947696(-)|i3HQ_T02|c5788/f1p3/3951
AGACTATCTTTGGGTGTACTTCTAGTAACAGATTTAAACAAAAATCTTAATTTTTGGGCCATTTAGACTAACCCTATTGAATCTCTTCGTAAATGCCACCACATTAGGTGCCACAGTCAATTTGTTCAGTTTGGTCCAGCCACATGTTGTCAATTCTTCAGGCTTGATAGCTTTAAAACAGGACATCCAATCATGGTGGGAAGTGCCCAGTATTGCGTACTTTTGTTCCCTATTCAGGACTGCATTCAACCTCTTGGATTTTGATATTGAAGAATTGGAAGAAGCACTTCTCACAGATGGCACAGAAGAATCTGCCAGTTCCCTCCTGACTGAATTGATAGTCCGTCTATTGAACGGTTGTTTAGGCAACAATGACGTTTCTGCATTTAATTATCAGAT…
>PB.292.3|Bomo_Chr1:9935347-9947707(-)|i2HQ_T02|c8558/f4p4/2220
ACTCGTAAGTAAACTGTTATGGCGTTTATGTCGCTTTTTGAACACAACGCATAACATCAGATTAAATAAGTAAAATTCCGGAATTATTAAATTAATTGAGTAAATTTGAGGTGTATCAATGTAACTGTCATATAAAGTCGAAATATTAATAAAGAACGGAAACGCATAGTGACATCGTACGGCTGATAGGTTATGTTTCCATCTTTTATTGGCATTTTAGGTTTGTTAGAGTGAAAGCGAACACCAGTTAATTGTTTTCTCGGGAAGAATACCGTCAAAAGTGATGTCTGAATGAATTTCTCACGGTTTTTAGACATCCAATCATGGTGGGAAGTGCCCAGTATTGCGTACTTTTGTTCCCTATTCAGGACTGCATTCAACCTCTTGGATTTTGATATT…
>PB.292.4|Bomo_Chr1:9935347-9947707(-)|i2HQ_T02|c4920/f2p3/2101
GATTACAGTTCAGACTATCTTTGGGTGTACTTCTAGTAACAGATTTAAACAAAAATCTTAATTTTTGGGCCATTTTAGACTAACCCTATTGAATCTCTTCGTAAATGCCACCACATTAGGTGCCACAGTCAATTTGTTCAGTTTGGTCCAGCCACATGTTGTCAATTCTTCAGGCTTGATAGCTTTAAAACAGGACATCCAATCATGGTGGGAAGTGCCCAGTATTGCGTACTTTTGTTCCCTATTCAGGACTGCATTCAACCTCTTGGATTTTGATATTGAAGAATTGGAAGAAGCACTTCTCACAGATGGCACAGAAGAATCTGCCAGTTCCCTCCTGACTGAATTGATAGTCCGTCTATTGAACGGTTGTTTAGGCAACAATGACGTTTCTGCATT…
>PB.292.6|Bomo_Chr1:9935369-9942702(-)|i2HQ_T02|c29166/f2p4/2096
ACATACCTACATGGTACAATTTTACTTCCGTTGTATAGACTAACGTTTTATTTCTATTTATTGTATACATCGCAGTTGCAGTTGATAATATAGTGTGTAAGATTGCAGTAAATGGAAGGTTTGTTAGAGTGAAAGCGAACACCAGTTAATTGTTTTCTCGGGAAGAATACCGTCAAAAGTGATGTCTGAATGAATTTCTCACGGTTTTTAGACATCCAATCATGGTGGGAAGTGCCCAGTATTGCGTACTTTTGTTCCCTATTCAGGACTGCATTCAACCTCTTGGATTTTGATATTGAAGAATTGGAAGAAGCACTTCTCACAGATGGCACAGAAGAATCTGCCAGTTCCCTCCTGACTGAATTGATAGTCCGTCTATTGAACGGTTGTTTAGGCAAC…
>PB.292.7|Bomo_Chr1:9941404-9942702(-)|i1HQ_T02|c21381/f1p5/1017
acatACCTACATGGTACAATTTTACTTCCGTTGTATAGACTAACGTTTTATTTCTATTTATTGTATACATCGCAGTTGCAGTTGATAATATAGTGTGTAAGATTGCAGTAAATGGAAGGTAAATAGCTTCATTAGTTCTAAAGAGATGAGCAAACGATCGGAGTAAAAAAATATGTAATTGAAACTCGGTTATTAATTTGGCCACTCGTAAGTAAACTGTTATGGCGTTTATGTCGCTTTTTGAACACAACGCATAACATCAGATTAAATAAGTAAAATTCCGGAATTATTAAATTAATTGAGTAAATTTGAGGTGTATCAATGTAACTGTCATATAAAGTCGAAATATTAATAAAGAACGGAAACGCATAGTGACATCGTACGGCTGATAGGTTATGT…
>PB.293.1|Bomo_Chr1:9960780-9964376(+)|i3HQ_T02|c10396/f1p1/3598
ATGCAAATCCGCGTTGATCAAAAGCAAATCGATTTTAATCCAGTCACTTCAGTTATAATAAAGTTTTTGTTTTGCACGAATTGATATGAAACTTACTGAAATATGATTTATAATAAAGAGTTTTGATTTGATTTTAATTTCCACGTTATAAAAAACGTAAAGTTTCACGAAAAATGTATTACGATTGCGTATTTATAATAATAATAAGTATAATAAAATAAAGATGATGCATACAAAGCGGACATAAAAATGGGGAGGTCGCAACCGTAATGCAACTGGGACTTCGACCGAGTGTTGATACGTCTTAGTGACTATTATATAAAAACCAATAACCACTTATAATGAACCCTGAGCTCGTCTATAATCGAACGGGAAAACGTCCAAAAATGGAAAAAAAAA…
>PB.294.1|Bomo_Chr1:9974931-9987822(+)|i0HQ_T02|c1331/f1p0/925
ACATTATCCGAATCACATCGTTTTCACTACAAAATACTTTTTTGTGCGTAGGGCGAAATTTTATCCTGGTGTGCTGATCCATTGCCTGCGTTGCGAATGTATTCAGCTAATTTGAGAACATGGCTAACAATGAACTAAACGCCATTTCAACTGGTCGTTAGTAGTATTGGTGATGCCAGCGAAGATGATGAATGCTAGAGGCGGTGCAAACGGGGCGGGTGAGGTGAGTGTGGCCGACAGTCCCCTGGCCACCTTTGAGTCACTCACGCAGGCTGCCGTTATAGCAGTGATGGGAGTTGCCATTGTTGTGTCCAATCTGCTAATAATCGCTGCATTCTTGAACTTCAAAGGTCTCTCAAACGAAGTGATAAACTACTATCTACTATCATTGGCTGTTGC…
>PB.295.1|Bomo_Chr1:9992203-9993357(+)|i1HQ_T02|c30625/f1p1/1156
AAAGTTTAATGAATATAAAGGTTTAATTTGTGATTTTAAGTGATTTCTTAGAGAATTTAAATATTGTTAGAAAATTTAGAAGATTTAGAATTTATTAGGATGTTATCGCGTATATTATAATACAAAATGCGTTGAAAGCTGAATGAAAAGGGTATGTTTGAATTTGGGAAATAAACCCTAAATTCTTAAGCCAGGTTTTCTTACAAACATATTTGTCTATTAGGGGTATGGGATTAGAATCAAATATTTTGAATGTTTGCTAGAATCGAAAATGCCCATTATCAAAGAATTTGCAGCGATTAATAATAATGTTATAACACAAAAAAAAATCAACTGGTTATTATATAAATTCATGAACAAAACACAGATTTAAACTTTTATAAATATTTAAAATCTCAA…
>PB.296.1|Bomo_Chr1:9995644-10013792(-)|i3LQ_T02|c9763/f1p0/3137
agtGTGAAGAAGACGTCCCAAGATGCACGCGGTCACCACGGTACTAGTAGCAGCCATCGGGATATGTGCTATCGCCAAATCCCCAGGGGCTACAACAGCGCCGACAATGCCACAAACTATGAACTCCGGCGAAGAGGATAAACAAATTCCTTCTCCGATGAATTACTTCAGGAATGTTATCATACCCAAATACATGATTCCCCACTACATTAAATACGTCGATAAACCTGGATTTTTTGCCGCAACCAATCGTATTCACAGATTCAAAACCAGACCTGCTGACTAAGGAAATAATTCACCTTAATGAAATGGAAACCGATGAAAATGATGAAAAGGAATTCAACGACTTGATAACTAAAAAACTTCATGTCCCGCATAATGGAAGTCGGAAGCCCCGTC…
>PB.297.1|Bomo_Chr1:10066236-10074607(+)|i3HQ_T02|c17020/f1p3/4221
tatagAAACGAACCGTCCACATCGAATACTGAATCGAATAAAAACGTCCGAGAAAATTTGATAGCCAGTATCGATACAGCTAACACCGAGAGCAACACTATGTCCACGCTGACCGTGGTACCCACTGAGACGAGGCGGCGAAGGAATCCCCTGCCGTACACATTCCATTATGTTCACGGCAAGAACATCAAACTTTGCAGTTCAGATACGGTTGCCGTGCGCACATCGGGATATAAAGACGGCTTAGCGATTATCAGTCAACCGCTGAGGAGAGGTCATAGCTTTAGGTTCCGAATCGATAAAGTGATGATGGACTGGCTCGGAAGTGTCGGTATTGGCGCTGTTGGTCATCTCGCTTCGGAAGAGCTTCCGCCCACCGCAATGCAACTAGAGCCCCCC…
>PB.298.1|Bomo_Chr1:10137203-10214280(+)|i1HQ_T02|c18004/f2p0/1299
ATACCGGTCGGCAGTGGAGTCAGAGTACGGACGTTTGCATCAGACGTACACTCCGCGCGTTGATTTATCGAACAGAATGCGTATTCCGGAAATATAAAAGACAGTTCCGTTTATTTGTGGACATTCCAAAAAAGTGTGCGAGTCGTTTTTTCGAAGGCATGCTCCTTGAATTGTATCTTTAGTGTGAGAGCGCGAAAACATCATTGTTTTGATATAATGCAGTTTCGGTAATCTACAAAACGAACAAACGGATGGCGTTGGTAGAGGAAGTCGGTGCGGGCTCCACCGCTGACGATCCCGAAGCTCTTCTGAACGAGTGGCTTGGCGAACTGACCGTTCTTACTGCGGGTCTTAATTCAACCGGCGATGGTTCATTAGCTCTGAGGCCTCTTGAAATAG…
>PB.298.2|Bomo_Chr1:10137209-10220027(+)|i3LQ_T02|c14264/f1p1/3542
tataccgtcggcagtggagtcAGAGTACGACGTTTGCATCAGACGTACACTCCGCGCGTTGATTTATCGAACAGAATGCGTATTCCGGAAATATAAAAGACAGTTCCGTTTATTTGTGGACATTCCAAAAAAGTGTGCGAGTCGTTTTTTCGAAGGCATGCTCCTTGAATTGTATCTTTAGTGTGAGAGCGCGAAACATCATTGTTTTGATATAATGCAGTTTCGGTAATCTACAAAACGAACAAACGGATGGCGTTGGTAGAGGAAGTCGGTGCGGGCTCCACGCTGACGATCCCGAAGCTCTTCTGAACGAGTGGCTTGGCGAACTGACCGTTCTTACTGCGGGTCTTAATTCAACCGGCGATGGTTCATTAGCTCTGAGCCTCTTGAAATAGTCGC…
>PB.298.3|Bomo_Chr1:10206946-10220013(+)|i3LQ_T02|c5619/f1p1/3791
aCACGCGTTCCGTGACTCGACACGGGCAGTCTCCTTGTTCTGTTGCTTTAGAAATAAGTGCAATGTAAAAGTTGTTCATGAAACAAAGTTTAGAATCGAGTGAATGGGCGAGGTCACCGGTCTTCGTATAAATAAAACGGCCGCCGTGCAGTGCGGTAGAGGCGAAGTCCCGCGCAGACTCCGAACGCGATACAAAAAATAAACTCGTTTCGTACTTCTAAATTACTCGGATGACAGAAACTTTAACGCTAAACATATCCCGCCATTTATTCGAATACTTCCTTTTCCGGCGAGTGTTTATATCGTACAAAAAAAAACAATGTGAGGAGTTGAAAAGGGCACGGAGCACCGGCCTTTTGGCACACATTACTAATAGTGTGAAGTGATGCTTTATGAGTC…
>PB.298.4|Bomo_Chr1:10220916-10223072(+)|i2HQ_T02|c7356/f1p0/2158
AAATACCTGAAAACAAAATTTATTTTAACGAATCTAGCTGTAATAGAATCTAGCTAGTAGCTAGATTCTCTAGTAGTAGCTAGTAGCTAGGATTGAAATGATTTTAATAGACCTAGAAATATATATTTTTTGCGCATCGAATATGGTTATTGCCTATCATTTCTGTACAAAGCAGTTATTGTCGCTTAGTTACTTTTGCCTTTCAAGCGTCGATATATAGTACATTATTTTCTCGATTTAACTGGAATAAGTTTCAAATTAAATGTAATTTATATTTATGAATTACTCTAGTTTATTTGCCTTATGCGATAATTGCGTATAACCGTATGAGTAGATGACCGAATAATGCCGTTGAAATTCAATTGTATACATTCTACGATTGATAATTGCGCCGTGTTA…
>PB.298.5|Bomo_Chr1:10224089-10231801(+)|i1HQ_T02|c3521/f1p3/1351
AATCAAATTTATTTCTATTTAATTTCAATTTTTTACATACTTAATAATAATAAAATGTAGATACTTAAACAAGTGATCACAAATATTATTGTCTTTATACAGCTGCTACTATGAACGTTAAGCATTGAAACAATTTTAATTTAACCATATTACTTGTTTAATCTATCAATTATCATTATTGTAAAATCTGAGAGCAAAAACAGAAATGCAGACCGAAGACTGCAAATTTGTCAAATTAATCGGACATTTAGACGCTGTTAAGTGGTTACAAAATCCTCGTTACTATCGTCCCAGTCCAGGATATCTATATCTTGAAGACTGGACTAAGAATCCTTTCACTTGGCTTCATTACGTAGAAAGTTCAGATGGCCTTCTGGTCGAAGATGAGTACTTTTAAAC…
>PB.298.6|Bomo_Chr1:10230241-10231905(+)|i1HQ_T02|c9427/f1p3/1199
GAATACACAATATCCATTAAGATCGGGCTCAATAAAGTAAATTTTGTGAGTGAAAATTTATAAAAATGTTCAATTGCGCACCTATGTTCATGTTATGTCCTAGTATAAAATTATTTTGTTTCTTGTTACCGTGTGCTGCATTTTTGGGTATGCTAGGAATGTATATAGGGAATTTCTTTTCGTATTACCATCAACTTGTTTACACCAAAATGAATTCATTAGTTGGTGCTTCAAATTTATAAAACCAACCACCAAACCAAATTAAAAAATTGCAAAAATCTTCTTTCCGACCCCACTAAATTGATTTGACTATGGGAGCATCGATGCCAATGGTTACCAAGGCGACAGTATATTTTATAAACAACACGAAGCCAGACATCATCGAACAGTTTTCAAAGA…
>PB.298.7|Bomo_Chr1:10298258-10304169(+)|i1HQ_T02|c9904/f3p1/1226
ACGTGTGCATATAATCAAACAACTGACATGGAGAATGCAATACGAAATATATTTTCTTACTGGAGTATTTATTTATTTATTTGTAATGTAACGAAAGTTAATGGTGGCGGAGTGCTGTATCTGTACAGACCTAAAGACATTACTTCGGAGTGTACTTTTTCGAACCAGTTAAACTTTGACATAACATTTGGAATGGGATTGTCAGATACAATCACGCTGATATTACGCAACCTAGATACAATCACTTATGAATGCAGTATTGAAATCGTTACGAAATCCAAAGAATATACCATTTTATTATCTTTACGATTTCCAACAAACTTTAATACGCAGTGTGAACTTAATCGAGAAGCATTTGTAATTTACAAAAGAAATAAATGTCGTCGCTTATGTGATTTC…
>PB.298.8|Bomo_Chr1:10298342-10304170(+)|i3HQ_T02|c5147/f1p1/3390
AATGTAACGAAAGTTAATGGTGGCGGAGTGCTGTATCTGTACAGACCTAAAGACATTACTTCGGAGTGTACTTTTTCGAACCAGTTAAACTTTGACATAACATTTGGAATGGGATTGTCAGATACAATCACGCTGATATTACGCAACCTAGATACAATCACTTATGAATGCAGTATTGAAATCGTTACGAAATCCAAAGAATATACCATTTTATTATCTTTACGATTTCCAACAAACTTTAATACGCAGTGTGAACTTAATCGAGAAGCATTTGTAATTTACAAAAGAAATAAATGTCGTCGCTTATGTGATTTCGAAGACCTTTACCAAACTGAGAGATATGTCACGACGACGGTCTCAGGAAGGTTACGTCTACATTTCATAAGTAACAGCACCATC…
>PB.298.9|Bomo_Chr1:10332188-10334553(+)|i1HQ_T02|c18906/f1p50/1433
TTTTTTTTTTTTTTTTTTTTTTTTTTTTCACACAGGTATTTTATTTTTCTGAGAGTGTTTTACTTTACGTTCTAAGATTTTCAATACATAATAAAATAACATGCAACTGTAGAATTTTAATAAAATAATTTGACATATTGTAAAACACAATTTTATGGGGCATTGGAATCTGCATATCATCTCAAACTTTGTTTTATACTGCCATTGCACAACTTTAAGTGAGGTAGACTTACCTCATAACTTTATAAAATAGAGATTAGTAAAAGTTTAAAATACAATTCATAATTTAGTATACAACCAAAACATATAAATTCATCAATATATTATTTATGATAAAAATATCACATCTTTGATCCAATGATACCTATGCAGTTCCAGATTAGAGACCCCGCTCCTTAC…
>PB.298.10|Bomo_Chr1:10353031-10356455(+)|i2HQ_T02|c19130/f1p33/2314
agaTACCTAATAACTTACAGCAGAAGCAGAATGTTTAGGTACCTATAAGTTCTGTCAGTTTTGCACTACAGGAAAATCGTAGAATTTTGAAAAAAAAACGAACTTTCTAGCTTATGAATTTTAATTGTTATCTATTAACGTACCTAGGTATAAGACCAATTGTTTTAAAATTATTTTTTAATAATTAAATAAAACATTGTTAAACTGTCGCTTAAGTAAGTAGTACCTACATATTTTATAGCGCTTAAATAATATAACTACGCACTGTGTGTATCGGCCACCCGTTACACTTGTTTGTCATGATAGTTGTTTATCGCTGGAAATTCTATAAAAGGGGCTGTGTATCAACGCAGAGTACATGGGGGTAATTGAGTTCACGGTACGCGCCCAGTGAGTCGC…
>PB.298.11|Bomo_Chr1:10368578-10381150(+)|i1HQ_T02|c29334/f2p1/1695
ATGCAAGCTCTGAAGAAAGGCCTGCGGTCACGACGCCTCTGGGCGAGGTTGCCGGTTATTACATGACCACCAGAGGCGGTAGGCAAATATCGGCTTTTACGGCCATACCATTTGCGAAACCACCGGTCGGAGAACTGAGATTTAAAGCACCAGTCCCGTTTGGGCCATGGGAAGGAGTACTAGACGCCACAAAAGTAAGCCCAATATGCGTTCAGAGGAATCCATATGTCCGTCAAAAAGATATCGTTGGACAAGAAGACTGTTTGTATCTTAATGTGTATGTTCCCGCCACGACCAATGATGATAAAAGCAAAAAGGAATTATTACCGGTGATGCTATTTTTGCACGGAGGAGGATGGATGTGTGGTGACGCCACGACGGCAATGTACGGTCCTGAGT…
>PB.298.12|Bomo_Chr1:10407407-10427627(+)|i3HQ_T02|c14565/f1p7/3253
cagtctgtCGGCGGGAGTACTGAAAGGCAACATGGTTCTAAGGCACGATGCTTCCCTCTAAATGTTGCTGTCTAGTAATAGCTATATTCATCGCATTGAGGCCTGATACGTCAACATCACAAGAATTCTGCGTCAAAGACAGTGACGATACAGCTTGCAAAACCGAAAAACTTTTTCCACAAAGAACGCGGTCCTCCGCCTTCCCCGTCCAACGACTTCAAGCCGTGCGCACTAAGTCGTCGGTCCACTTGTTGGAGGACGCCCCACGCTCCCGGAGTTGCACCCCCTGCTTAATATATTTGAGGTAGTGACGGAAGTTCGCTGTTCGGGGACGGTCGAACTTATATTTATGATGTGGTTCACTCAAAAAATGGGACTTTTTATACAATTAATATTATG…
>PB.299.4|Bomo_Chr1:10076928-10117414(-)|i3HQ_T02|c11910/f2p10/3321
AGGTACACAGGTGTCGATCGGCTATTTAGCACAACGAATGAGTTTGACCGAAGAAATTCACGGTAACAATGTCTTTATAACCGGATAGCGTCGCGCACTCGGCACACCCGTCACGGGTCAGTGGTATCCAGGACTCGAGGCTCTTTCGTTGAGAAAAGAAAACGTTGTCGAGCCTTCCGAGAAGGGAAATATATAAAAGTGAACGCTGGCGAGGCGCGCGGTTCAGTCGCACCGCGGTTCACATCGTAGCAGCGGCCGACTAGGGACTAAACGAACTCAGTGTGGACGCAGAATATATTCCGACGAACTACAACATGAGAAACAACGTAAAGCAATCGTTCTGGCGACCTCGCACTGACGCTGAGAAACGATGGATGATGATAGCTGGAGTGGCCGCAG…
>PB.299.6|Bomo_Chr1:10081272-10083490(-)|i2HQ_T02|c4679/f1p36/2218
TGGGATGGAATGCGTGAATTTTACGCATCCTACCCATGGGGGCGGCTCTGCTTTTCCTCCGATGATCCTGACGTCTGTGCGGACCGACTTAAAGACGTGGTGCTTCAGGGAATGGAATTATTCATTCCATCTTCTGAGGTGCCCGTTGGGGGTCGCAGCAAACCCTGGTATAATAAAGCCAGTAGGGATGCTGCACGCCTCAAGCGATCTGCATACGTGGCATTTAATGTTGCTAGGAGATGCCGGGATCCTGATATCTCGGAGAAAAGGCGGAAATTTAACGCCGCCTCTAGGTCCTATAAGAGGGTTATTGCCAAAGCGAAGTCGGAGCACGTTGCCAGAATTGGCGAGCGACTGAATAGCTATCCCTCTGGGAGCCGTGCTTTCTGGTCGCTAGCT…
>PB.299.7|Bomo_Chr1:10235957-10237219(-)|i1HQ_T02|c36377/f1p3/1263
ATCGCGAGTGCATAGGGCCGTGGCGTGATCGCCTAAGCACTTGACGCATCGGGGGCGCGCGTGACAGTTACGGGAAGAATGCCCGTATAATTGGCAGTTATGGCACTGGCTAGGTGTGCCTTTCTTGTGTGGGGTTTCGACTGCGATTCCGGAAAGGCTACAGACCGTTCGGATGTTGAATATTTGCTTACCCTCGGGGGTAGGCTGGAGGGCGACGAGAACCATATTATATGGCTCCCTTCCGCGGCCTGTGTGCATGCGGTGTACGGAGTTAACCGGTAGGCCTTGTTCGAGAAGGTCGGCCTTGACGAGCTCGGCATCTAACTCTTTAGGGATGCCACGTATAACGGCACGGAGTTCGCGCTCCTCCTGGAGCGTATATGTGTGGAAACTTATACG…
>PB.299.10|Bomo_Chr1:10249597-10258173(-)|i3LQ_T02|c13156/f1p3/4486
gttagaaaTATTGACACCAAGTGGACGTGGAAGCATGAAATTACCTGCTACAGCTAGTGGTAGCAATCCCACAAACCTGTTTATTCATGTTTGTCTAAATGATGATGTGAAATTAAATGAGTCTGATTCTGCTGGCGACCTACTAGATATGTTAGAGCAGAAAATGCAGATGAAGAAGAAGTGAAAACGCAGGAACTATATAAGAAATTCCGAGGGATTTTGAATAAGTTAACACCCCAGAAATTCGACACTTTACTGGATAAAGTGAAAGCTCTTGATATTAACAACCCAAAAAACGACTCGAAGGAGTTATTGATTTGGTATTTGAAAAAGCAATTGAAGAGCCTAATTTTTCCAAAGCTTATGCTGCCATTGTGCCATAAGCTGTCCAAAACTGAA…
>PB.299.12|Bomo_Chr1:10281606-10313583(-)|i2HQ_T02|c22002/f2p1/2517
AGTCTCAAGTTAACGATTGGCGAACCAAGAAGCCCCATTCAGAGTCAACCGCGCTTATTTTATCCAAATTAGTGATATTCATTAAAACGAATGGCGCTCGACACAGAAGTAGCTGGAGATGGTGCAACGTATGCACATTATGTATACAAAAAGGATTTTCGCACAGCTCTTCCCCAATTTTTAGCTGTGAGCGTAAAGAACCTTCTATTACTGGGCTATGGCATGACCTTGGGTTTTACGACTATACTTATTCCCGCTGTCGAGAAACCAAAAGAGGGCGAAGTTTTATATTTAGAAAAATCTGAGATTTCTTGGATAAGTTCAATAAACTTGATAGTCGTGCCACTGGGGTGTGCAGTATCCGGCATAGTCACGACACCCATTGGTCGCCGACGTTCT…
>PB.299.13|Bomo_Chr1:10281606-10316660(-)|i3LQ_T02|c14937/f1p2/3788
atAACATTTAAGTTTTATCTACGGAAAATTGTATTTGAGTGAAAGTTTCACAGTTTCAGAAAGGTTTAATTTTCCATATTCATAAATTATAAATGGCGCTCGACACAGAAGTAGCTGGAGATGGTGCAACGTATGCACATTATGTATACAAAAAGGATTTTCGCACAGCTCTTCCCCAATTTTTAGCTGTGAGCGTAAAGAACCTTCTATTACTGGGCTATGGCATGACCTTGGGTTTTACGACTATACTTATTCCCGCTGTCGAGAAACCAAAAGAGGGCGAAGTTTTATATTTAGAAAAATCTGAGATTTCTTGGATAAGTTCAATAAACTTGATAGTCGTGCCACTGGGGTGTGCAGTATCCGGCATAGTCACGACACCCATTGGTCGCCGACGTT…
>PB.299.14|Bomo_Chr1:10281614-10313583(-)|i1HQ_T02|c23218/f1p0/1887
AGTCTCAAGTTAACGATTGGCGAACCAAGAAGCCCCATTCAGAGTCAACCGCGCTTATTTTATCCAAATTAGTGATATTCATTAAAACGAATGGCGCTCGACACAGAAGTAGCTGGAGATGGTGCAACGTATGCACATTATGTATACAAAAAGGATTTTCGCACAGCTCTTCCCCAATTTTTAGCTGTGAGCGTAAAGAACCTTCTATTACTGGGCTATGGCATGACCTTGGGTTTTACGACTATACTTATTCCCGCTGTCGAGAAACCAAAAGAGGGCGAAGTTTTATATTTAGAAAAATCTGAGATTTCTTGGATAAGTTCAATAAACTTGATAGTCGTGCCACTGGGGTGTGCAGTATCCGGCATAGTCACGACACCCATTGGTCGCCGACGTTCT…
>PB.299.15|Bomo_Chr1:10281614-10313583(-)|i2HQ_T02|c4561/f1p0/2753
AGTCTCAAGTTAACGATTGGCGAACCAAGAAGCCCCATTCAGAGTCAACCGCGCTTATTTTATCCAAATTAGTGATATTCATTAAAACGAATGGCGCTCGACACAGAAGTAGCTGGAGATGGTGCAACGTATGCACATTATGTATACAAAAAGGATTTTCGCACAGCTCTTCCCCAATTTTTAGCTGTGAGCGTAAAGAACCTTCTATTACTGGGCTATGGCATGACCTTGGGTTTTACGACTATACTTATTCCCGCTGTCGAGAAACCAAAAGAGGGCGAAGTTTTATATTTAGAAAAATCTGAGATTTCTTGGATAAGTTCAATAAACTTGATAGTCGTGCCACTGGGGTGTGCAGTATCCGGCATAGTCACGACACCCATTGGTCGCCGACGTTCT…
>PB.299.16|Bomo_Chr1:10281615-10287585(-)|i1LQ_T02|c25642/f1p1/1163
agACACTAGTTTCTGTAATCGAATACGTCATACACACATACGTTTTTAAGGAGCATTCATTTCGTAAATCAGCCTTAATATTCATAATTTCGGTGAAGATGTTGATAATACGGAAGAAACGTTGTCAGAAAAGGTATATCAGTATTGTAGAAGAAGTTTCTTACTGCCATTTTTTCTCGTCAGTTTTTCCTTCTTTGTTGGCCATTTCAGCGGCATGACAACTTTACAGACATATGCAGTATCCATATTTCAGATGCTCGAAGCGCCTATTGATAAATACTACGCCACACTCATCCTCGGAATTCTGCAAATACTTGGCTCCGGTGCCTGTGTGCTATTAGTGCACTACACCGGAAAGAGACCTCTCGCATTCTTCTCCACGGGCGTCGCTGGTATATG…
>PB.299.17|Bomo_Chr1:10281615-10313583(-)|i2LQ_T02|c18898/f1p1/2032
agtCTCAAGTTAACGATTGGCGAACCAAGAAGCCCCATTCAGAGTCAACCGCGCTTATTTTATCCAAATTAGTGATATTCATTAACGATGAGTATTTTATTACGGAGGTACATCATATTTGTTTTTGAGTGCATTTGATACTTTAATTTCGTTTTTCGTTTTCTAAATTATAAGTTATTTGTTGAAATCCAAAAAAATATGATGGCGCTCGACACAGAAGTAGCTGGAGATGGTGCAACGTATGCACATTATGTATACAAAAAGGATTTTCGCACAGCTCTTCCCCAATTTTTAGCTGTGAGCGTAAAGAACCTTCTATTACTGGGCTATGGCATGACCTTGGGTTTTACGACTATACTTATTCCCGCTGTCGAGAAACCAAAAGAGGGCGAAGTTTTA…
>PB.299.18|Bomo_Chr1:10281740-10313583(-)|i1HQ_T02|c31166/f1p2/1785
AGTCTCAAGTTAACGATTGGCGAACCAAGAAGCCCCATTCAGAGTCAACCGCGCTTATTTTATCCAAATTAGTGATATTCATTAAAACGAATGGCGCTCGACACAGAAGTAGCTGGAGATGGTGCAACGTATGCACATTATGTATACAAAAAGGATTTTCGCACAGCTCTTCCCCAATTTTTAGCTGTGAGCGTAAAGAACCTTCTATTACTGGGCTATGGCATGACCTTGGGTTTTACGACTATACTTATTCCCGCTGTCGAGAAACCAAAAGAGGGCGAAGTTTTATATTTAGAAAAATCTGAGATTTCTTGGATAAGTTCAATAAACTTGATAGTCGTGCCACTGGGGTGTGCAGTATCCGGCATAGTCACGACACCCATTGGTCGCCGACGTTCT…
>PB.299.19|Bomo_Chr1:10319490-10329436(-)|i2HQ_T02|c32747/f1p0/2079
AGTCATAGATTGCAGAAAGCACAACGTTCATGTTCGCATCAACCATTGCTTTAATCTCTGATTGAACGCTTTGAGATACTCCAAAATTTGTGTGGTTAACGTAGGCGTTCTCCAAACGTTTGCTATAGTGCGCGCGGAACCGCTAGTCACCTCCTGAGCCCACTGACGTCCACTGCTGGACATAAGACTCCCCCAAGCTTCGCCACAACGACCCGTCTTGCGCTGCCTGCAATTTTGATTACTTAACTACAAACAATGAGAAGTTTCGAAGAGGAAAAAGATTTGGCTGTTTGACTTGATTTATGGCTTATATAAGTATCAAGCGATCGTTTGGCGCAATATTACCCACTAATAATGAAACAGCGAACTAATTCAACGGCCACGATAAATAAAGACTAT…
>PB.299.20|Bomo_Chr1:10332194-10334763(-)|i1HQ_T02|c18185/f3p80/1612
ATAGTCTGTAGATATTTACTATAAAAAAAACGAGAAGAAAGTTAAGAAGAAAATTTTGTTACTAAACGCAGTTTGCATATTTTTGTTAGTTTCATCTACTATTTTTCAATTAAGATAAAAATAGGGAAAAAACTTGCATTTGGGGATAGACATTTCAAATATAGGGAAATTGTAGAAATGCGATCTAACAACCCTACACCACAGTTTGTCACTTGTTACGACGAAAAGCGGTGAACATCGAGGAGAGGTCGTGGAGTATTTTACCATCTTTGCCACCATCGCCGTTCGCCAATTACACCATGGCTGATACCGAAAAGGCGCCGCAGCCGCAGCCCCAACAACAACTAGAACAACAACCTCAAGCTCAACAAGCTAAAACAGTTAAACAAAAGCAGGTCA…
>PB.299.21|Bomo_Chr1:10332195-10334563(-)|i1HQ_T02|c9031/f1p6/1474
ACAGTTTGTCACTTGTTACGACGAAAAGCGGTGAACATCGAGGAGAGGTCGTGGAGTATTTTACCATCTTTGCCACCATCGCCGTTCGCCAATTACACCATGGCTGATACCGAAAAGGCGCCGCAGCCGCAGCCCCAACAACAACTAGAACAACAACCTCAAGCTCAACAAGCTAAAACAGTTAAACAAAAGCAGGTCATCGCTGAGAAAGTATCGGGCACTGTGAAATGGTTCAACGTCAAGAGTGGAGATGGTTTCATCAACAGGTTCGTTCCTATTTTTAATAAATTTTGTTGTTCTTGTTCTCCATAACACTTTACTTTTATATTCAGGAATGACACCAAGGAAGATGTGTTTGTGCATCAGACTGCCATCGCCCGTAACAACCCACGTAAGGCT…
>PB.299.22|Bomo_Chr1:10332202-10334555(-)|i1LQ_T02|c35315/f1p0/1607
TCACTTGTTACGACGAAAAGCGGTGAACATCGAGGAGAGGTCGTGGAGTATTTTACCATCTTTGCCACCATCGCGTTCGCCAATTACACCATGGCTGATACCGAAAAGGCGCCGCAGCCGCAGCCCAACAACAACTAGAACAACAACCTCAAGCTCAACAAGCTAAAACAGTTAAACAAAAGCAGGTCATCGCTGAGAAAGTATCGGGCACTGTGAAATGGTTCAACGTCAAGAGTGGATATGGTTTCATCAACAGGAATGACACCAAGGAAGATGTGTTTGTGCATCAGACTGCCATCGCCCGTAACAACCCACGTAAGGCTGTGCGCTCGGTCGGCGACGGAGAGGCGGTGGAGTTTGCCGTGGTTGCCGGGAGAAAGGCTTTGAAGCAGCTGGTGT…
>PB.299.23|Bomo_Chr1:10383282-10386879(-)|i2LQ_T02|c24945/f1p3/2284
TAGTTTAGTGGCTAAACTACTCGCTGATGCACAGGCAACGTTCGCATTACGTTCCAGTAGAGTATACAAGTGAGTAGTGTTTTTTTCAAGATAAACAGGCTGCAACGCAATAGAGTAAATAAACTGATTAAGCTAATCGTAATGGCTATTTTAGAAAAGGTGTATGAGGAAATTTCTGTGATTAAGAAAAATAAGTTATGGGTACGAAAATTGATCGATAGAAGAGATAAACTAGGAGCTACTAAATGTCTTCTGAAGGAATTAGCATTGGAAGATATCCCAAAGAATACTTTGATAGTTTGAGAATGTCCAAAAGTTGTGTGAATTTTCTGTTAACGAAAATACACTCTCAAATTCAGCGCAAAGATACCCATTTGAAAAGTGCCACTCGACTAATCA…
>PB.299.24|Bomo_Chr1:10561897-10581631(-)|i2HQ_T02|c6845/f1p8/2570
AGTAACCGATGGCCGTTGAAAATTATAAAACGGAAGATAAATCATTGCACAAACAAACACCAAAATGTAGAAGTAATTTAAATTGCGAGTAAAAATGTATTAAATTTGTCAAATCTCATGCATCATGACTTCAGGACATTGCAAATCTGAAGTCAAAGCTGAAAAGCTTTGCCGAACATGCCTGTCTAAGGATAACCAATTCCATTCATTGTTTGAAGTATTAGTAGGAACAGTTACACTAGATTCGGTAGTATCGGAAATAACCGGATTAGAGATTCGCAAGGGAGATGGACTCCCTTCTACAATATGTGATGATTGCAGAGAAAAGGCAGAGATTGCTTATTATTTCAAAAAGAAATCGCATGACGCTCATAACTCCTTGAAAGATCAACTAAAAAG…
>PB.299.25|Bomo_Chr1:10562735-10581645(-)|i2HQ_T02|c20716/f1p11/2250
AGGCTCAAAGATCGAGTAACCGATGGCCGTTGAAAATTATAAAACGGAAGATAAATCATTGCACAAACAAACACCAAAATGTAGAAGTAATTTAAATTGCGAGTAAAAATGTATTAAATTTGTCAAATCTCATGCATCATGACTTCAGGACATTGCAAATCTGAAGTCAAAGCTGAAAAGCTTTGCCGAACATGCCTGTCTAAGGATAACCAATTCCATTCATTGTTTGAAGTATTAGTAGGAACAGTTACACTAGATTCGGTAGTATCGGAAATAACCGGATTAGAGATTCGCAAGGGAGATGGACTCCCTTCTACAATATGTGATGATTGCAGAGAAAAGGCAGAGATTGCTTATTATTTCAAAAAGAAATCGCATGACGCTCATAACTCCTTGAAA…
>PB.299.26|Bomo_Chr1:10571335-10581621(-)|i3HQ_T02|c2367/f2p10/3977
cacatAACAAACACCAAAATGTAGAAGTAATTTAAATTGCGAGTAAAAATGTATTAAATTTGTCAAATCTCATGCATCATGACTTCAGGACATTGCAAATCTGAAGTCAAAGCTGAAAAGCTTTGCCGAACATGCCTGTCTAAGGATAACCAATTCCATTCATTGTTTGAAGTATTAGTAGGAACAGTTACACTAGATTCGGTAGTATCGGAAATAACCGGATTAGAGATTCGCAAGGGAGATGGACTCCCTTCTACAATATGTGATGATTGCAGAGAAAAGGCAGAGATTGCTTATTATTTCAAAAAGAAATCGCATGACGCTCATAACTCCTTGAAAGATCAACTAAAAAGAGAAAAAAATGAAAACTGTTTACAACAGAAACAACAAGTTAATAAG…
>PB.300.1|Bomo_Chr1:10596882-10612732(+)|i3LQ_T02|c14464/f1p0/3286
attataggaaGAGTTTCAAGATGCTACGGAATATCATCCAACATACGACATGGATTTACATATCTCCTTCGAGGATTGCGAAGTGGCCATACATAAATTTTTCATAATGACTTAGTTGGGGCTATGAACATAATGAGACCATGGCACGTACTTCTTTGTACCATAGTCTGGGTGCGTCCATTTTTGAGTTCATACCGGCGATGTTGACTTTTGACCACGAACAAATCGGTCGGTCAATTGTTGCACTGAAGCAGTGCATTACAATTTGTAACAAAAATCGCAGAGTTTCTCCTTAGTGGAGAGTCTCGGTACCATTATAAAAAAGCCCAATTACGCGTTGTACACGGATTTGGAGGCTCATGCGGAACTGTGCTACGCTGAAGCTCTACTCCTCCAAGC…
>PB.301.1|Bomo_Chr1:10613884-10616580(+)|i2HQ_T02|c4976/f1p0/2358
AACCGCGTAAAAATCGATTCTATAAATAGCATGCTAGTACGTAACTATATGAATCATATGTTTTGTGCTGTATGGTCATTTCAAAGTAGTCATTTTATGGCTACTTTGAATAGCTTTATTGAAGCCATTCTTGTTCCTATCATCTCCCGCTTCGCAGACAGGAAAATCGAAATCTGAAAAGTACGTTGCGAGCTCCAACACAAATTAAGATTTCTCTCGGGTGAGCTGAACTACATTATCTGGAAATTTTCGTGTGAATTATGAATACACAGGAGTTATAGAGGTAGACGGGCTACCGAAATATCAGTAAAGAATAAAAATTCCCTAAATAGTTTGGTTCCTACTTTACTTTACACATTTTACGATCGGTTATATTATTTCTTTGAATTGTTGATTCAG…
>PB.302.1|Bomo_Chr1:10672711-10675402(-)|i2HQ_T02|c14981/f1p1/2334
ACACAATGAAAACGACACTTTTAAATTTCATAATAATTTTCTGCCATTGTGCTGTTTTATTAATTAAATTGATTAAGTAGATTTGTATCGTTGTATTGGTACGCTGTTGATATGATTTAAATAAATAAAGTCTGCAAATTGTGTTATAATATATTGCATACACAGCTTTCCTATATTCTGCATTGATTTTTGTTATTATTTATAGTTAATTTGCTGTGTTTGTTTGTTCTTGCACTGGCGCGTGATTTTTCCTATCGAATCGAGGCTTTGTGCAGTTTTGTTTTCAGGTTATAGTGGTGGTTTTATCCTCGTACCAGTAACGGAGGATAGTAGGGACACATTTTGTTTAAACAATTAGAGGAGCCGTGAGAGGGGTGTTTCAGTATGCATGTGATGGCT…
>PB.303.1|Bomo_Chr1:10743829-10747021(-)|i2LQ_T02|c27942/f1p12/2131
ATCAGTTAACACGAGCTCTCAGCCACAGGAACATCTCCAAAGTTGGAGTTGTTCTAATTGGTTACTAAATAAATTATCATCGAGTAAGCTCAAAAAGGATCAGTCTCGTTTCGTCCAAGCACAAAATGCGCGCTTTCGTGGTACTCGCCTGTGTGGCTATGGCCTATGGCCGCCCTGAACCTCCAGTGGGATACAGCTACTCCGCTCCCAGAGGTCACTCAGGAAGCTTCAGCTCTTCCTCTATCAGCGGCGGACACAGAACTGTTGCTATTGGTGGTCATTCTGGATCCCTAGGTGGCCTTTCTGGAGGCAGCATTTCCCTTGGCGGCGGACACTCTTCTGATGGACTCGGTCTCGGTGGTGGACTCGCCCTTGGCGGCGGCAGCGGTTTGAGCTTCG…
>PB.304.1|Bomo_Chr1:10788695-10791193(-)|i2HQ_T02|c32582/f1p0/2135
ATTCGACTCAGGTCGCCTAACCCTCGTGTTGAACTCCTCTGATATTTTCTAATGGAATTGGTCATATTTTTATTTGCGATTTCTTCACTGGAAACGTATGTACAAACACTTCCTATCAATAATGGTTAAGTGTGAAGTTCAAGCCTATTTCTGCAAAAGAAGACATCCAACCGAAAACATTTGGAGCATTATTCGCTAAAATCCACAAGATTATACACCAGAAGCGACATTTCGCCGAGAAATTCTTCAGGCATTTTTGTCCCAACCTCCGAGCTTGGGAAAGGATGTACGAACCAAATAGCAAAATTACATCTTGCAAGGTTTGCAACGATAACGAAACATACACAGACGAGGATAAAATTCATTATATTAATTTACCTATCGTAAGGCAACCATTTG…
>PB.305.1|Bomo_Chr1:10841109-10864109(-)|i3LQ_T02|c14493/f1p0/3551
acacattttgtatttgtgtctcttacctgtcgttttttctgttgcatccgtttgaaatcacaacgatctaaagaagttttcacttcaattaaacgtttacgctcaccttagaaatccccttacacttataactcacctactgacagttctttatctgttatactctagaaactgtatttataaatcaaatttgtcagaaaatgtcaattataccggtcctgacgaaagtccggacttgtgaacggatatcaaaatgagaaattagttcctatattgaaaatacaacattgtttgtgatttaagatttggaatcttgtacttcaaaattaaatgagtcacgaactactaatatttgatagtcacccttgtataactgtactcttcgatattcgacactat…
>PB.305.2|Bomo_Chr1:10857017-10863963(-)|i3HQ_T02|c11714/f3p4/3803
CTTATTATCTGGTAGGTTAAACATTAATGATATATTATTTCAAAGCTCCAGTAGTTTAGTAAATTAAAAATAAATTCACGGACTGTCAATTTTGAAAATATATTTTTAGCTTAAGATAAATCATTTTTATCGTTAAACCACATATCAGTTAAATTTCAGAAACAAAATTTGCAAAGCATGTCTTCTTTTAATTGTAAAAATACTTGTTTCATGTGAAAGAGTGTATGATTTCTATGTATTCGATTGTTTTCGCCCATACTTACTGGTTATAATATGTGTAAAAAGTGCAAACATAAAATGTTTTTACATTCTCTCTATGTGGTAGTTTATACTCTAAGAAACTGTGATTTATAAAATCAGAATTTGTCAGAAAATGTCAAATTATATTACCGGTCCTGG…
>PB.305.3|Bomo_Chr1:10857017-10863554(-)|i3HQ_T02|c2120/f2p2/3514
GGACTTGTGAACGGATATTCAAAATGAGAAATTTAGTTCCTATATTGAAAATACAACATTGTTTGTGAATTTTAAGATTTGGAATCTTGTACTTCAAATTAAATGAGTCACGAACTACTAATATTTTTTGATAGTCAACCCTTGTAATAACTGTACTCTTCGATATTCGACACTATTCGACAGTCAATTGTTATTTACAATGCTTGCATAACGTGCTAGTGGCGGGCTGATGCCGTTTTTAAATATGAATAGTTCGAAACTGAATTTACTTTTGAACACAGTCAATACATATTTAAGATTAAACTCGGATGTAAAACAAACAATATTAAAAAATTACTTCAAAGAAAACTTCACATTATTCTGGAACACAACATCATCTAACACTCGCTATTTTCACTC…
>PB.305.4|Bomo_Chr1:10857017-10863520(-)|i3HQ_T02|c4338/f1p2/3373
agTTCCTATATTGAAAATACAACATTGTTTGTGAATTTTAAGATTTGGAATCTTGTACTTCAAATTAAATGAGTCACGAACTACTAATATTTTTTGATAGTCAACCCTTGTAATAACTGTACTCTTCGATATTCGACACTATTCGACAGTCAATTGTTATTTACAATGCTTGCATAACGTGCTAGTGGCGGGCTGATGCCGTTTTTAAATATGAATAGTTCGAAACTGAATTTACTTTTGAACACAGTCAATACATATTTAAGATTAAACTCGGATGTAAAACAAACAATATTAAAAAATTACTTCAAAGAAAACTTCACATTATTCTGGAACACAACATCATCTAACACTCGCTATTTTCACTCTTCCTTGAAGGCAGCGCAAGTGCAAAAAGATGGG…
>PB.306.1|Bomo_Chr1:10868112-10870482(+)|i2LQ_T02|c24485/f1p0/2356
gccttcGAAAGGAAAGAGACAACGCATGCGCAGTGCTTTGCGCATGTCTATTCGTCATTCCACAATTCTCGTTCGCTTTGGCCGACATCGCGGAAAGATATTTTTTCTCAATCTGTTAAATTTTGCCAACGAGATACTGTGCTTATAGTACAATAAAATGCCTAACCAAGTGCTAACTATCGAACCACAAAATGAATTAAAATTTAAAGGTGAGAATCATAATGTTTGATTAACTTTACGCTATTAATCGCCGCATTGAAACTTGTGAAGCAGACATAGGTCGTTAGCTAGATGCTGACAAATGGAGTTTCTATTTCCAGATATCGGCTTTTTGTTAAGTTCCGGTTTTTTCATTATCTTTTGTATATTATCCAAGTAGAGTATGTATTTATTCCGATT…
>PB.306.2|Bomo_Chr1:10868198-10879516(+)|i3HQ_T02|c17921/f1p2/4225
AAACGAGTTGCAGTCACAGAAGACGCTAAGCCTGCCGCTAAGGACGCCGTGAAAGATCTCATCCAGCATGAAGATAAAAATAAGGATGATGATCACCCTGTTGCATCAATAAACCTAAAAACGACTAATACCAAGTCTGAAAACGTTGAAAGCGATCTGCAAAAGGCGACTTTAGAAGTAATACATTTGAGAGAAGAGGAAAGCAAGTTAAGACATGAAAACCTGCAATTAAAAGAGGAGTTACTGCGCTTGCGTCAGTCGGCAGGCGGGGACGGGCGCGTCTCGCGTCCTCACTCTTACGGTCCGGAGAAGTCGACGCAAGTCACGATTATGCCGTGGGTCGTCACCGCAATATGCATGGCCATCATTGGCATCATTATTGGCAAGTTCTTCATGTGA…
>PB.306.3|Bomo_Chr1:10871194-10878920(+)|i3LQ_T02|c14823/f1p1/4212
TCCAAAGTGTAATAGCTCCAGAAGGAAAAACCAACATCGATCAAGTGTGGAAGGAGATAAGCCCCGAGCAACTCATGGACTACAAGCTAAAGTGTGTCTTTGAAACTCCGCGTGGCACTAATCTTAACGATTCTGGCGATAATGCAGCCAGAACGATGTCACCAAGAAACGAGTTGCAGTCGCAGAAGACGCTAAGCCTGCCGCTAAGGAGGAGTTACTGCGCTTGCGTCAGTCGGCAGGCGGGGACGGGCGCGTCTCGCGTCCTCACTCTTACGGTCCGGAGAAGTCGACGCAAGTCACGATTATGCCGTGGGTCGTCACCGCAATATGCATGGCCATCATTGGCATCATTATTGGCAAGTTCTTCATGTGAACAGCCCCCAGGCCCCGCGGTCACCT…
>PB.307.1|Bomo_Chr1:10885643-10890829(-)|i3LQ_T02|c16326/f1p0/4085
tactcaagccttccaagacctgcccacggactgcgcaggagattagcgaactcggttgtattatgtacggaacgcaggccatacgtgacgacttcaccgtacacgaacgcaagagtcggagtacgtatcaaaacaaggccagtaagacgcataacacgaagacgagtcgcagtttaacattgatcacgtccgagcatcgttcgtaccgtacgctccaaaacggcgacgcatatcagttccgtcgatatactgaagaacgttccgatttgaaagatgcgaagaaattaactacccgcactaaaccgccgaaggtgaggaccacgaaggcacaagaggaacgagccaaatacaatatgacgaaaaatattcaatcggtgaaccagtgaacggtaagacgga…
>PB.308.1|Bomo_Chr1:10915808-10918314(+)|i2LQ_T02|c7381/f1p1/2506
attcAAGTTTTAAAATCTCTAACTACTAAAGCCGTGTCTACAATGATAGAATAGATTTCTAATACGTTGGCTAATCGATTAGTACGCATTAAATTGAAAAATAGATAATTTAAAAAAGAAATAATGAAACGTTATATAAGAAAACAGGATTTTGTAATAATTTAGTTGAAATTATTGTCGCTTTGACTATATTTTTTATTATACGGCTGTTAAATACGACATAATTTACGCTAATGTTACAGATGGTTAATAATTTTTGTGCCTCGTAATCTAAGAAAAGTTACGTCTTTTATTGAAATCGCTTAGTTTAGATATTTCCAATAATTAATGAGTAATTTAGTATCGATATCGGAATTATAAACGTAACGTACATTGTAATTTTAATTTAAAATGTCTTAA…
>PB.309.1|Bomo_Chr1:10926256-10930104(-)|i3HQ_T02|c10744/f1p2/3597
ACAACAAAAATAATATCGACAAATCAAAAATTGGTACTCTACACAAATACAGAACAATAAAAAACTTTTCAAAATAATTTTTTATTTGAAATAAGTGATAAAAGTGTTTTCACGATTCATTTATTCATCGGGTTCTTGCTGCCAGATATCGCTCACTTCGTTAAACGGAGACTGAAGTTCTGCTACTTCCAATGTTGGCCGATAAGCCTTGGCAGATTCACCATATTAAATGGGATCTATGGTATCACCGAGAAGGATGGACGAGCTCAAAGGCTGAGCCGGAGGTTGCTTTTTTTTCCTACCTATTCTAGTAACCTTCTAGATTCAGTAAACTAGTAGATGAGCTCACGGGGCTTAAATCAGGAGTATTGCTAACACTGGCCCTAGCAAAAGCAGTGC…
>PB.310.1|Bomo_Chr1:10935633-10955314(-)|i3HQ_T02|c11592/f2p14/4428
ACTAAAATTCGGATTATGCGCAGGAAGGCTGTTGTGTTGGTGTATTTCCATTTGATGTTGTTGTTGTCGTAATTATATATTAATGTAGTAAATTATAATTAAATACTTATTGATGGATCCATATTTTACCCGGGGATTATCTATGTTGATGATTACTAATTGAATATATATAAAACTACAAACTATACTATTCATATACACTATTTTTAACGATAATTGTTATATTGTTTTTCATGCTGTTACACAACTACACGATATAAAGTTATCACAGATTGCAATAGTCTAATATTATGTTCTATTTACTATACATATGTTAGTAGGGATATATCTATATAGCACCACCACATTATTATACAATCGAGAAGTTCATATTATGTTTTGTTATCACTTCATAGATTA…
>PB.311.1|Bomo_Chr1:10980472-10984158(-)|i3LQ_T02|c17901/f1p0/3703
GCATTCCGTTCAGTATCGCTATACGCGCGCACCGGTCTTTTCCGTGTGTTCACTTTTCCGTACCGGTAACGCCGCTTGGCCGAATTCTCGTCCTCGTTTACTGGCAGCCTCGCGTTTAACTTTCCAGTATCCGGTCCAAAATGGACGGTGACATGTCTCAAGGTGCATCAGGCGACGTTTCCCCAATCTATGACGATAGGTAAGAATCCACGGCAATAGTATAGAATTAATTATTATTATATCCTATGACAACCTTAACAATTTCATATTATACCAATGTGAAGTAGGTGCGTCAGTATTAGTTTATTTCAGCCAATTATGGAAAATTACTTGTTATGGCTCAAAAACTTATGTTATCATTTGTCAGTAGACTTAGGTTATTTCTATGGCATTTGCTAA…
>PB.312.1|Bomo_Chr1:11009702-11013287(-)|i3HQ_T02|c10412/f1p3/3586
ACAGGAGATATGGCAAGGAGGCGTGGCGCTTGCGAACGCATCTGGCCTCAAAGCGGCTTGATGCCAGTTTCGGTCATTAGTCGAATGTCAACTTGCGACGTCTTCATTGCTTACGATTTTTAACAAAATGCCGCGTTGTTCAGTGATTGTTTGCAAAAATAACAGCTGTATTGTGAATTACAAGAAAGATAGCATCTCATTTCACACGTAAGTACTACAATATTATAGTTTATCATATTGAAATTACAGAATTCATTAAAAAATTTAGAAAAGCGATGATAGATCCCTTTTCATTAGGAACTAAAACCATTGCTTGCTTAGTACAAATGAATCGATGAATCGGCTGCTCTAATAGCGCAATGGATAATTTTTTTACTGATACTCTCACTCACACGATAG…
>PB.313.1|Bomo_Chr1:11023022-11027128(-)|i3LQ_T02|c16932/f1p0/4081
acacttGTCAAAGCTATTTGACAAGTGATGACATTACGAAACAATTTTGTTACATAAAATGTTAGTCACAATTTTAATTGAATTTTGAACAGTTTGCAATGTTTTGTTTTATCGTGTACAGAAATGCATTTTTTTAATACTACTTTAATACTAATTAACTTAATAAACTGCAATATTACGTATTATATTAATGTACCTGATTATATTTTCTAAATAGCTTCATGTACACTCATATCACAGAAGTTTTTAAAAATGTTCACTTAGTTTTAATTCTTAACAATAATAGACGATACATCACAAGAATCGCTAATTACAATTTTATTATGAATTTCTATAAATTTTGATAACGATACATTAGTTTTTATACACTATTTTTATCACTCGATGACATCACATTTT…
>PB.314.1|Bomo_Chr1:11027469-11063520(-)|i3LQ_T02|c15997/f1p0/4095
agTATGAGCGAAGTTTACAAGTTTTAATGACTCATTTTTTATTTATTAATCATAATTTTTCACGATTATGTCTAAAAATATAGTATTTGAAGGCTGGTTAACGAAATCACCACCTACGAAACGAATATTTCGAACGAAATGGCAAAAACGGTGGTTCGCTTTGCGACAATCGGGCGAACTCCCGGGTCAGTATTTCCTAGACTACTATTCGGACCGAAATTGCAGGCGACACAAGGCACTATCAATTTAGATTTATGCGAACAGGTTGATGCTGGTTTACACATGGAACGTTCTGGAATGGGACTTTAGATCCGAAGATCCGTGGCTCAGTTTTCACTATTCAAACTCAAACGAGAACTTATCACCTAGAAGCCGAGTGCGAAGCGGAGATGGAGAAGT…
>PB.314.2|Bomo_Chr1:11029718-11063484(-)|i2LQ_T02|c18513/f1p0/2032
aTACATGGGGGGAGTATGAGCGAAGTTTACAAGTTTTAATGACTCATTTTTTATTTATTAATCATAATTTTTTCACGATTATGTCTAAAAATATAGTATTTGAAGGCTGGTTAACGAAATCACCACCTACGAAACGAATATTTCGAACGAAATGGCAAAAACGGTGGTTCGCTTTTGCGACAATCGGGCGAACTCCCGGGTCAGTATTTCCTAGACTACTATTCGGACCGAAATTGCAGGCGACACAAGGGCACTATCAATTTAGATTTATGCGAACAGGTTGATGCTGGTTTACACATGGAACGTTCTGGGAATGGGACTTTAGATCCGAAGATCCGTGGCTCAGTTTTCACTATTCAAACTCAAACGAGAACTTATCACCTAGAAGCCGAGTGCGAA…
>PB.315.1|Bomo_Chr1:11074962-11077346(+)|i1HQ_T02|c4048/f2p1/1372
AATGTCGAAATTATTAGTGTAAAAACCACATATTACAAAATAATATAAATATAAAATTCTGTTTTTCCCATTCCCATAGTTGAAAATGGCTAAACAAGATGATGGACTTTTTCTTCTTGAAGTGTTGGTTGATAAAATTGTATTCGCAAAAAGCCCTTGTTTTTCTGACAAAGATTTTAGAACATGTGTGAATATTGAGTGTCCATCGGTCGAGCCTCTGGAGATATGCGATGACGATCCAGGAGCTTGCGTTGTTAAAAGTGGTGGACCTTTTGTTAAAACATTCAATAGCGGCAAATCATGTCTTTTCTCCCTAAAAGAGGCTGATATAAATAAAGCTATGTCCAAGTTTCCTATAAAAGTAACAGTGTATAAATCTCTTCCTTGCGGTTGTTTACC…
>PB.315.2|Bomo_Chr1:11074962-11079251(+)|i2HQ_T02|c16111/f19p6/2662
AATGTCGAAATTATTAGTGTAAAAACCACATATTACAAAATAATATAAATATAAAATTCTGTTTTTCCCATTCCCATAGTTGAAAATGGCTAAACAAGATGATGGACTTTTTCTTCTTGAAGTGTTGGTTGATAAAATTGTATTCGCAAAAAGCCCTTGTTTTTCTGACAAAGATTTTAGAACATGTGTGAATATTGAGTGTCCATCGGTCGAGCCTCTGGAGATATGCGATGACGATCCAGGAGCTTGCGTTGTTAAAAGTGGTGGACCTTTTGTTAAAACATTCAATAGCGGCAAATCATGTCTTTTCTCCCTAAAAGAGGCTGATATAAATAAAGCTATGTCCAAGTTTCCTATAAAAGTAACAGTGTATAAATCTCTTCCTTGCGGTTGTTTACC…
>PB.315.3|Bomo_Chr1:11074962-11077347(+)|i2HQ_T02|c2502/f11p4/2110
AATGTCGAAATTATTAGTGTAAAAACCACATATTACAAAATAATATAAATATAAAATTCTGTTTTTCCCATTCCCATAGTTGAAAATGGCTAAACAAGATGATGGACTTTTTCTTCTTGAAGTGTTGGTTGATAAAATTGTATTCGCAAAAAGCCCTTGTTTTTCTGACAAAGATTTTAGAACATGTGTGAATATTGAGTGTCCATCGGTCGAGCCTCTGGAGATATGCGATGACGATCCAGGAGCTTGCGTTGTTAAAAGTGGTGGACCTTTTGTTAAAACATTCAATAGCGGCAAATCATGTCTTTTCTCCCTAAAAGAGGCTGATATAAATAAAGCTATGTCCAAGTTTCCTATAAAAGTAACAGTGTATAAATCTCTTCCTTGCGGTTGTTTACC…
>PB.316.1|Bomo_Chr1:11094034-11119514(+)|i3HQ_T02|c1445/f8p7/4344
ATTCCGTTTTTAACACGCGAGCGGGTCGCACGCTCGCATTTCGCTAAAATTAAAACACGTGGCTGATGCTTGGAACCAAAACGTAACCTAAAAGTTGAACCGTCACCCGCTCTATTATAAAACAGATAAATAACCTAACCTAAGGTTTACCGGAAAGTCTATCGATCAGCGTTGCAAAATGGTGAACGAACCAAATGGCGCCATTCCAGCGCCACAGGAGTTGGAAACATTTATATCTCCGGATGAAAAGAACAAAGAAAAGATTGTTAGCAAATATAACATGACGAAAGATGCGGAGTCAGGAGACTTTGATCCGTTCACCGAAAGGAAGTTGGACACTCCTACTTCGAATATGGACACTCTAACACACTTATTGAAGGCTTCCCTGGGTACTGGAAT…
>PB.316.2|Bomo_Chr1:11110031-11119513(+)|i3HQ_T02|c9388/f1p6/4280
ACATTTAAGTAGGATGTCGTTGAAAGTAACAACGATATCGCGCGCAACTCGTTATTAAATATAAATAACCTAACCTAAGGTTTACCGGAAAGTCTATCGATCAGCGTTGCAAAATGGTGAACGAACCAAATGGCGCCATTCCAGCGCCACAGGAGTTGGAAACATTTATATCTCCGGATGAAAAGAACAAAGAAAAGATTGTTAGCAAATATAACATGACGAAAGATGCGGAGTCAGGAGACTTTGATCCGTTCACCGAAAGGAAGTTGGACACTCCTACTTCGAATATGGACACTCTAACACACTTATTGAAGGCTTCCCTGGGTACTGGAATCTTAGCCATGCCCAAAGCCTTCAAGGCAGCCGGATTGATCAATGGAATACTCTTCACGGTTATCG…
>PB.316.3|Bomo_Chr1:11111698-11119513(+)|i3HQ_T02|c14736/f2p5/4171
ttTTTTTTTTTTTTTTTTTTTTTTTTTTTTTTAAATACCTACCCTTAAATAGTGAACTGTGGTTAGAAGTAAATTAACATTCATAATCATCTATTTGAACAGATATAACATGACGAAAGATGCGGAGTCAGGAGACTTTGATCCGTTCACCGAAAGGAAGTTGGACACTCCTACTTCGAATATGGACACTCTAACACACTTATTGAAGGCTTCCCTGGGTACTGGAATCTTAGCCATGCCAAAGCCTTCAAGGCAGCCGGATTGATCAATGGAATACTCTTCACGGTTATCGTGGCCGTCGTCTGCACTCACTGCTCGTATATACTTGTTAAATGTGCCCACGTTTTGTACAAGAAGACGAAAAAAACTCAGATGTCCTTTGCGGAAGTGGGCGAGGCG…
>PB.317.1|Bomo_Chr1:11111709-11119514(-)|i3HQ_T02|c17722/f1p5/4107
TTTTTTTTTTTTTTTTTTTTTTTTTTTTTTTGCTTGTAAATTGTATAATTTCTGATACAAATTTCATACACACATATAAATAATATTAAATATATCAATACATAAAATGTTCGGTGTGCCCAATTATTATTATGAATGGTAAACAAAAAAAAAATAACACTAATTATATAATGTAATACAAACAATTATTTAATAGGAACTTCCTCAACTTCGTATTTGAAAATTATGAGGGCTGTTGATATCTAACACAGGAGTTGTACCAAAATCTCTTAAACATATTTCATTGAAAGACAGAGTGTAACAAAAACTATAATTCACTTCCATAGTACCGTTAAAGCACAATGACATTGTTAAATTCCTTCCATTAACAATTACAAGACCCTCAAACTGACTTACGAT…
>PB.318.1|Bomo_Chr1:11121130-11125413(-)|i3HQ_T02|c10155/f1p3/4273
aACGAAATCGGGTTTCACTAGTTAGTAATTAAGTTGCATTAAACAATATATGAAGAATTATTAGATGATAAATTTACTATCATGAAGACAGAGAGTTGTATTATTGTAATATTAATAATCGGATAGAGAATTAATAATATGAAAGCAATATTAATATTAAATGCATAATTCTTCCAAACAGTTTCATTATGAAATCAGTGAGAACAGTGCCTGGACTTATGTTATTGGAAATTAAGTATACACAATGCATTTTACATAATTAGGTGTGTAAACCTATAATTTTTAAGAGCGTAATTTTTTTTTCAATATTATTGTCACATGAGTAGCGTTTAAGCTAAACTGTATTTGGATTTAATCGTATTATTGTTCCACCGCAATGTTTTATATGTACAACATATA…
>PB.319.1|Bomo_Chr1:11129091-11137237(-)|i2LQ_T02|c28807/f1p0/2243
tataGAAGGATTTCCAAAGTTAACGAGATTTCTAGAACACCATGATAAGATACTCACTAAATTTATGCCTAAGTTTAAAGCGCCACTTTGATAAATTTGGCTTGGATGCTATACTTTACTCACTGAAATGGTTTTTTGTTTGTTTTGTTGAAAGGGTGCCATTTAGCCTTTGTTTAAGAGTTTGGGATATATATCTTTTGGATGGAGAAAGGGTTATCACAGCTATGGCCTATACAATACTCAAACTGCACAAAAAAACCATCATGAAGTTAAATGACATGGATTTAATTGTCAATTATATCCAGGTTAAACTTCATAAAGATTTTGGATATGAAGATGATATAGTTATTTATCAATTAGAGAAGTCCATGGAGGAATTGAAGAGAGCGAAGCTCGACT…
>PB.320.1|Bomo_Chr1:11147832-11149104(+)|i0HQ_T02|c1322/f1p5/786
ATAGACAAGGAATCTAAGCTAAGTACACACTGCTTCATAATACAATGCTGTATGTTTTCCTTCTCGGCACATAATATCGGTTTTATTGTTATGTAAAACCGTAATATTTTGACACAGTCGAAATTATATTCCTAACATTAGTAAAATAACATTTTAATATTTTTTTTATAGGTTATGTATTGAAATTGTTGGAAAATTATTTCATGTTTTAGCTGGAAAACTACATGGAGAATTATATGCAATACAAGATAATGAGCTCCATCAAATGAATTCGAATGAAACCAAACTGTTTACCATCCAAATTCGATTGTCGGGCAGATAGAAAACGAAAATTCACTCATAGTGAACCTCGGCCTGCATTTGTGAAACGGCAAAGACTCACTATTATCAAGGAAATTG…
>PB.321.1|Bomo_Chr1:11155975-11167850(+)|i2HQ_T02|c12041/f1p4/2352
AGGTCATAAAACTCGTTAAAAAAATAATTAAGTATGAGCGTAGTGACGTTTACATTACCTACATTTACGTATTTTTGTTGAATTTATTTTGTCATTTAATTTAATATCGCCGAACTGTACGCAACGCATAAAATTTTTATATTATTAATTCGTTTGAATAGTTCTATAATTTAAATTAGGACGAAGTATTCAAGATGAACCCGTTGGCGCAGATTGTTCGTGCCACTCGCCCTATTTACAGGAAATTATCAACAACTGCAACAACTGCTTCTGCTGCAAAGCCAATACCGACAACAGGCTTTTGTTTCGAATTAACCGATGAGCAGAAAGCGCTTCAGGAACTAGCGCGTAAATTCACGAAGGATGAAATCATTCCTGTGGCGGGTCAATATGATAAGA…
>PB.321.2|Bomo_Chr1:11156004-11179846(+)|i1HQ_T02|c36860/f1p1/1862
AAGTATGAGCGTAGTGACGTTTACATTACCTACATTTACGTATTTTTGTTGAATTTATTTTGTCATTTAATTTAATATCGCCGAACTGTACGCAACGCATAAAATTTTTATATTATTAATTCGTTTGAATAGTTCTATAATTTAAATTAGGACGAAGTATTCAAGATGAACCCGTTGGCGCAGATTGTTCGTGCCACTCGCCCTATTTACAGGAAATTATCAACAACTGCAACAACTGCTTCTGCTGCAAAGCCAATACCGACAACAGGCTTTTGTTTCGAATTAACCGATGAGCAGAAAGCGCTTCAGGAACTAGCGCGTAAATTCACGAAGGATGAAATCATTCCTGTGGCGGGTCAATATGATAAGACGGGGGAGTACCCGTGGCCCGTTGTAAAG…
>PB.321.3|Bomo_Chr1:11156004-11179841(+)|i1HQ_T02|c40677/f9p4/1859
AAGTATGAGCGTAGTGACGTTTACATTACCTACATTTACGTATTTTTGTTGAATTTATTTTGTCATTTAATTTAATATCGCCGAACTGTACGCAACGCATAAAATTTTTATATTATTAATTCGTTTGAATAGTTCTATAATTTAAATTAGGACGAAGTATTCAAGATGAACCCGTTGGCGCAGATTGTTCGTGCCACTCGCCCTATTTACAGGAAATTATCAACAACTGCAACAACTGCTTCTGCTGCAAAGCCAATACCGACAACAGGCTTTTGTTTCGAATTAACCGATGAGCAGAAAGCGCTTCAGGAACTAGCGCGTAAATTCACGAAGGATGAAATCATTCCTGTGGCGGGTCAATATGATAAGACGGGGGAGTACCCGTGGCCCGTTGTAAAG…
>PB.321.4|Bomo_Chr1:11156008-11179841(+)|i1HQ_T02|c1749/f6p1/1865
ATGAGCGTAGTGACGTTTACATTACCTACATTTACGTATTTTTGTTGAATTTATTTTGTCATTTAATTTAATATCGCCGAACTGTACGCAACGCATAAAATTTTTATATTATTAATTCGTTTGAATAGTTCTATAATTTAAATTAGGACGAAGTATTCAAGATGAACCCGTTGGCGCAGATTGTTCGTGCCACTCGCCCTATTTACAGGAAATTATCAACAACTGCAACAACTGCTTCTGCTGCAAAGCCAATACCGACAACAGGCTTTTGTTTCGAATTAACCGATGAGCAGAAAGCGCTTCAGGAACTAGCGCGTAAATTCACGAAGGATGAAATCATTCCTGTGGCGGGTCAATATGATAAGACGGGGGAGTACCCGTGGCCCGTTGTAAAGAAGG…
>PB.321.5|Bomo_Chr1:11156031-11179841(+)|i1HQ_T02|c34241/f1p0/1379
ACCTACATTTACGTATTTTTGTTGAATTTATTTTGTCATTTAATTTAATATCGCCGAACTGTACGCAACGCATAAAATTTTTATATTATTAATTCGTTTGAATAGTTCTATAATTTAAATTAGGACGAAGTATTCAAGATGAACCCGTTGGCGCAGATTGTTCGTGCCACTCGCCCTATTTACAGGAAATTATCAACAACTGCAACAACTGCTTCTGCTGCAAAGCCAATACCGACAACAGGCTTTTGTTTCGAATTAACCGATGAGCAGAAAGCGCTTCAGGAACTAGCGCGTAAATTCACGAAGGATGAAATCATTCCTGTGGCGGGTCAATATGATAAGACGGGGGAGTACCCGTGGCCCGTTGTAAAGAAGGCTTGGGAAGTTGGCCTAATGAAC…
>PB.321.6|Bomo_Chr1:11173632-11179841(+)|i3LQ_T02|c14765/f1p7/3483
tatAATCGTGATAAATCAATTAATGGATTATAGGCATTAACGATTGCGATCTTTATTGAACGTCTAGTCTTCGCCTTAAACTATTGTTGCTTCCGCACACACTTATATACGAGTATTTATTTAAATAAAATTTTAATACATCAAGCTTGAGTTAAACGAGGAACTGTATTATAATTTTCTAGAAAACCAGAGGGTATCGCAAATGCAACAACAAGAAACATTTAATACAAAACTAGCCTCAGAATTTTAAATATTTGCCTCAATCCATACATTCATATTGACGCTGTCATTTTTTTCTTTGTCTTTGTCTCCGTTACCCAGCTTTGTTAATATGAAGTTTATATGTGTCGAGGTTTGCATTATCATGTTCGAAAATATAACATAAAATCTGTGGCGAAA…
>PB.321.7|Bomo_Chr1:11200569-11201593(+)|i1HQ_T02|c25630/f1p0/1025
AACTATTCTAAAGACTAAAATCTAATAAAGAAAAAATATGCAAAATAGCAGCAAGTAAAGTAGAATTACGCAACGTCTTAGTTTTTCTCAACACACAACAATTCAAGATTGTCATTGCAGCGTTACGAAACTACTCGTACTGATTTCTCAAACAGTTTATGCCGTATGTGGCACAATTTCTTGAAAGTTATTTAGCTACAGGGACCTTTTCGGCGGTTTCCACATTTTCAGGGCTACAGGACTGTTGTTTCCGTGTTCATTTCATCAGAAACTTGTAAGTTAAGACCGTTCGTTAAGGGTAAATCACATTTATCAAATGTATTTTTTGGTCTATTAATAATACACATAATGAATTTTGTCTTTCGACAAAATATAAGATTTCTTATTTCACATCAGAAA…
>PB.321.8|Bomo_Chr1:11218681-11220025(+)|i1HQ_T02|c16523/f1p0/1345
CTCACTCTTTTGTAACTATTACCATTAGCTCTATTACAAAACAATCACATACATATATCATCAACGCGGCTAAATTTTTTCAACTTTTCTGTATTATTATTGGAAAATAACTTTCGGAAATAGAAAATGGTTTATTCTAAGAAAATATTTAGGTATTTGTGACTATCTGTATTACCCAATCGAAAATTATCTCTCGACTAATATTTTGAAAAGTTTACTATTTTTTAGAAACAATAATTTTAACTAGCAATAATGAAAACAAATGCGTCGTTTCGTAAATAAAACGTGTTTTCTGATATCAGAATGTCGAGGTAAATTGTTTAGATTGCAATTACTTAAAAGTATTTTAATTGAATTTTGTTAAAACGGAATTAGGTTAGTGGTACAATTTCGTATGGA…
>PB.321.9|Bomo_Chr1:11252759-11274291(+)|i3HQ_T02|c12450/f1p6/4019
CAAATTTTAAATATGAAAAAATTCTTAAATATGTATTCAAAATATCTGAGTGTTACATAAATATTTTATCAAAAATTAATCGGCCGTACCAGTACAAATGAAGTTATCCTTGTAAATAACATATTTAGCACATTTTACAGTGATTAATTCTACTTATACTGTAATCATGTAAAATATTTCTCTATTTACATGCAAGAGCCTTAAAAATCATAGATTTTTAAATATATGGGTACTAGCGTCTACCGGCTTACGGCCGACGGAGATGATGTATTTTTATATTAAACATATTGTTCTTTATTAACATATATAATATGTTAACTTGAAAGTACATAATTTCGTATTTTTCTAACAATTAATTATAATAGCATATTATTATGGGAAAGAAGTGTAATATTTTCT…
>PB.321.10|Bomo_Chr1:11253285-11271619(+)|i3HQ_T02|c16850/f1p2/3386
tTTCTTCAAAAGAACCGTTCAGAACAAGAAGGTTTATACATGCGTCGCCGAAAGAGCCTGCCACATAGACAAAACTCAACGGAAACGCTGTCCCTTTTGCCGTTTCCAGAAATGTCTTGATGTGGGCATGAAACTTGAAGCGGTTCGAGCAGATCGTATGCGCGGTGGTCGCAATAAATTTGGCCCTATGTACAAACGAGACCGTGCCCGTAAACTACAAATGATGCGTCAGCGACAAATCGCCGTTCAGACTCTGCGCGGTTCTCTAGGGGATGGTGGATTAGTCCTTGGTTTTGGTTCTCCGTACACAGCTGTATCCGTTAAACAAGAGATACAGATTCCGCAAGTATCATCATTGACGTCCTCGCCTGAGTCGTCGCCGGGACCAGCGCTCCTTGG…
>PB.322.1|Bomo_Chr1:11174444-11278240(-)|i2HQ_T02|c7916/f1p2/2286
ATGTGAAGGAGGCTCTACAGATAACTTTAGACAAGTTTGGTCGATTGGATGCTCTTATAAACTGTGCAGGCGTTGCGAGTGCATCAAGAGTTTATAATTTCAAAAAGGAACAACCATTTGATTTGAACATCTTTCAAAACACTATTCAGGTAAATTTGATAGGAACATTCAATGTTATTCGCTTAGCAGTGGGGCTAATCGGGAAAAATGCACCAGACGCTGACGGACAACGCGGAGTCGTTATCAACACGGCCAGTGTCGCTGCATTTGATGGACAGATCGGACAGGCAGCTTATTCTGCTTCCAAAGCGGGCGTGGTAGGCATGACATTGCCTCTTGCAAGGGACATGGCCAAACAAGGAATCAGAGTCGTCACTATTGCACCAGGATTATTCCGTA…
>PB.322.2|Bomo_Chr1:11217745-11220056(-)|i2LQ_T02|c29689/f1p0/2310
tttttttttttttttttttttttttttttttctgcccttgtaggcagacgagcatacggcccacctgatggtgagtggttaccgtcgcccatggacttcagcaatgccaggggcagagccaagccgctgcctaccgataaaatatcaccgatacgattaaatatcattgctaaaaattactaacacgatgatgcgccttcattttctggaatgtttctacgttgtatatgtatttatattcaaattgtgtgtgtggctgttgtatcgtttttactatattatagcaatgctcttattactacatatttctatcacatattaaagcacatatgaacttgtcggattacctAATATCATAATATAATACAATAATCTACAATGTTAAAATCCTCGATAGCA…
>PB.322.3|Bomo_Chr1:11221565-11280507(-)|i1HQ_T02|c16086/f1p3/1227
GTGGTAATAATTAAATTTGTGTTTATAGGTGATTGGAATATTTTTGTAAAAGTATTTGGAGCCATAGTACAGTACCCCAAAAACTTTTATGATATTTCAGAAAGGCCTAGTAGCTTTGGTGACTGGAGGGTCATCAGGATTAGGAAAAGCTACTGCTGAGCTGTTAGTAAAACAAGGGGGCAGAGTTGTTATCTGTGACTTACCCTCAACCAAAGGCCAAAATACTGCTAAAAGCCTTGGCGAGAATGCAGTGTTTGCACCTGTTGATGTAACTTCGGAAGATGATGTGAAGGAGGCTCTACAGATAACTTTAGACAAGTTTGGTCGATTGGATGCTCTTATAAACTGTGCAGGCGTTGCGAGTGCATCAAGAGTTTATAATTTCAAAAAGGAACAACC…
>PB.322.4|Bomo_Chr1:11221906-11277150(-)|i1HQ_T02|c17864/f1p3/1213
CTAATCGGGAAAAATGCACCAGACGCTGACGGACAACGCGGAGTCGTTATCAACACGGCCAGTGTCGCTGCATTTGATGGACAGATCGGACAGGCAGCTTATTCTGCTTCCAAAGCGGGCGTGGTAGGCATGACATTGCCTCTTGCAAGGGACATGGCCAAACAAGGAATCAGAGTCGTCACTATTGCACCAGGATTATTCCGTACACCTATGATGGAACAATTGCCAGAGCCGGCGATCAAAAGCCTGGAAGCGTCGGTGCCATTCCCTTCTAGACTTGGGCATCCTCAAGAGTTTGCATTGCTCGTTCAGAGCATCATTCAGAACCCGATGCTAAACGGCGAAACTATACGATTAGACGGCTCCCTCAGGATGCAGCCTTAAATTTTAAGACTGTCT…
>PB.322.5|Bomo_Chr1:11251718-11254450(-)|i2LQ_T02|c3446/f1p1/2622
AGTCTTAACAATTAACAATTTTCCTTTTGCCTTCTGGCAAAGAATATCTCTAAATCAAATCGTATTTGCAGAGTTACACAATTATAATTTTCCTCATTTTTTAGAACGGGGTACTATAACGGAATAATTACAAACACATTTTTACAAGTATGAAATGATTATGTGTACGTTTATGGTGGCAAATAACAAGCTACGTTGCTTGATACATTTTAGAACATCTTGCTATAATGCGAAAACGTGATGTTACTTGGAAAATGTAAAATGAAACTACATACTGAACGTACCTATGTATATATAATTCATGACAGTTTGAATGTTTCGAAATAAGAAGAATTCGAGATTCTACTAACAAGCATTCGTAGGTGGGAATCGAACAATACTGTTGTCAAACAATAATTT…
>PB.322.6|Bomo_Chr1:11274576-11281154(-)|i1HQ_T02|c6966/f3p3/1230
ACTCCAGTTGTAGGTACATATTAACTCCATGTTTAAAACTGACTTAAAAATGGAAGAGCACAGATAATAAAATTGTGAAAACAAAAATTAATTTATAATTTTAAACATTAGAGAAGCACTACGTAGAAAATAAAACATACTTTTAAATACAGATACAGTTCTAAATTGTAAGACCATTTCATTTAAAATTTAATGGTTAATTCTGAATTAATAATAAGTATTTCTAAAAATCTTATGTTATCAGTTAACTCAAATAAAATTTTTAAATCATTGATAATACACGTACTTAAAATCTACATAAGTGAATCTTTGACCATAGTCCGAAGGTCGTGACAAGTCTTAAATTTGATCATATTATTATTTAAGTCGGAAAAATGTTTAAGGGCCTAGTAGCTTTGG…
>PB.322.8|Bomo_Chr1:11277666-11279986(-)|i2HQ_T02|c4542/f1p1/2318
AGCAAGGTATATATTGAGTTTGCACTAATCTGTCCTTTTCTGATTTGAAGCATCATTGCATTCTGGTTTGAAGAGGGATAGGAGAAGCACTTGTTAATAATACAATAGAAACTGTCTTCGTTCTCACTGCAATGTCTATGCACTGCAGTAACTACTCATCACCAGATTGGTCACTACTATCATTGGCGACTACTATTGGTACAAAAAAATTAGTATTGTAGATTAAGTTAAAAAAGCGGTGTATGGCGATTACAAGAACCGCAGTGGACAGTCTGAAGAGATATGGAAGAACAGAAGCTTCACCAAAGCTACAAAGATCGGGCTCATGCGAACTCTTGTTTTCCCCATATATTTATATGCTGGGAAGATGTGGACTTGGCAGCAAGTCCAGAAAAAGAT…
>PB.323.1|Bomo_Chr1:11288967-11300894(+)|i3HQ_T02|c13785/f1p1/3884
atAGAAACCATAGAGCGAAAGCTGAATCATTTGGATACTACTATAAATGAAAGAATGAAGGGTATTAATAATCTCTTTCTGAGATTTTAAAAGCTACAAAAACGACATCTGTACATTTCATAGAAGACTCACTTAAAAATCTAAAATTCGATTTGGAAAAGTTAAAGAAAACTATGCGTCAACGACTTGAAGATAACACAGTGATGCGCGTTTCAGGTACTGAGTACCAAACAGATCCGTCCTTAGATACAAAATTATCCGTTTTGGAAAGTAACACGAAAAGCATATTGTCTGGCGTTGAATCAATATTGACGGTAATTTCGGAGGTGAAGAATCGTCAGTATACTAAGCCATTGGCCAGATCTGATATGGTACATCCTAGTTCACGAGAGGCATATC…
>PB.323.2|Bomo_Chr1:11293536-11300898(+)|i3LQ_T02|c14025/f1p1/4269
tcgtgcaatcaacttgtgtaaaacaccttcttgtatattataatatctgtacaaaaatgaaccgttctcttatactgctttatattgttcttttaactctaacctgtgctcatctggaggtgaacagagataagagaggaagacgaaaaaaacaatcacgaggataaaacattgtggaaagaagaatacgaaaaaagaattaacagacgccatgctctcgtcacgtagacgtgataatgtgacgcgagttccacaatctccaggaataggtgataacgaagccgtcattgagaagcttatggaaacgatcacatcgagcgaaaagtattttaaaaaaagttgaaagcatagattttagacttaatagacttgatatagaaattcacgaaaaaaacgaac…
>PB.324.1|Bomo_Chr1:11300899-11305276(-)|i3LQ_T02|c18612/f1p1/4296
tttttttttttttttattttcgatttacttgatgttctttattttaagtctacgtaaactgtacttgttttatgtgaggtattcgtcattcttacattaatgtgttggttatttaatttggaataatgggcatgtttaatatgggacaatgtcgtatgatccgctacttaggtataagctgcaatataacttgcatgtatatattaaacaacttgttctctcttactatctatctatctcattcgtttatttaaatagtctatacggttggaatgggacgctgttgtgttctggttgcgtcttaattcgtagtagattagttaatataggtaaacaacatttatgaacatttttagttaattgcggagttgcatttatgtaatataaaataatttactc…
>PB.325.1|Bomo_Chr1:11413403-11421483(-)|i1HQ_T02|c5413/f1p1/1554
AGAGTCAAAATTACTGTTATTGATGTTGATTTACACTATTTACGTTTATTTATTTTTTATATTTTAGAATACTATGTATCTGCGAAAAACTCTTTGATCATATCGAATTTCTTCATTCTGTTTAAATATTTTAATTTCCTTGGTTGTCACCTAGACTACTTTTTCCACAAATGGCCTTCAACTTGGAAAGCCGGTTTCCTAAGGCCCCAAAATACGTTTACACTTCTGGATCCTGGAGCTTATCAAATAAGTGATACTGATACTAAAAAATGGAACAAAATTGCATTTAATTCATCTACTCCGCGAAATATTCGCAATGAAAAGAAATTATGGACGCACGCCATTTATAATCCTGAATACAGGAAAAAAATACCAAATTGCCCAAGTATGATGTCACGA…
>PB.325.2|Bomo_Chr1:11413403-11421483(-)|i1LQ_T02|c25735/f1p2/1650
AGAGTCAAAATTACTGTTATTGATGTTGATTTACACTATTTACGTTTATTTATTTTTTATATTTTAGAATACTATGTATCTGCGAAAACTCTTTGATCATATCGAATTTCTTCATTCTGTTTAAATATTTAATTTCCTTGGTTGTCACCTAGACTACTTTTTCCACAAATGGCCTTCAACTTGGAAAGCCGGTTTCCTAAGGCCCCAAAATACGTTACACTTCTGGATCCTGGAGCTTATCAAATAAGTGATACTGATACTAAAAAATGGAACAAAATTGCATTTAATTCATCTACTCCGCGAAATATTCGCAATGAAAAGAAATTATGGACGCACGCCATTTATAATCCTGAATACAGGAAAAAAATACCAAATTGCCCAAGTATGATGTCACGACAG…
>PB.325.3|Bomo_Chr1:11413406-11418300(-)|i1HQ_T02|c7123/f9p1/1146
ATCTAATATATTAAGTGTATAATCTATGTTTTTAATTTTAACTCTAAATAAATTAAGGCCTTATTATTTTTTAGTTTAAAAATATTTTAATAGACTAATCTTACTTTTTAAGTTTTATAGTGTATCAAACAATCAAAGTTCGGCGATTTAGCAGGAATTTAAGTTTTTATATCGTGATAAACTTTGATGAAATTGGATAGGTTATAGGAAGCCACTATACTCGTTTTATTTATTTATCCTACTTACAATTTAATCAAATACGACCAAAAAAAAGAACTATCTATTCCAAATTACATTTGATAAATACGTACATATTTACCTGAAACTTCAATAACCATCAATTTTAATAAAATGTCTAAGCTAGGAGCTCTTCACATAACCAAGCACAGTGGTGCCAAA…
>PB.325.4|Bomo_Chr1:11419543-11421483(-)|i1HQ_T02|c26563/f1p0/1442
AGAGTCAAAATTACTGTTATTGATGTTGATTTACACTATTTACGTTTATTTATTTTTTATATTTTAGAATACTATGTATCTGCGAAAACTCTTTGATCATATCGAATTTCTTCATTCTGTTTAAATATTTAATTTCCTTGGTTGTCACCTAGACTACTTTTTCCACAAATGGCCTTCAACTTGGAAAGCCGGTTTCCTAAGGCCCCAAAATACGTTACACTTCTGGATCCTGGAGCTTATCAAATAAGTGATACTGATACTAAAAAATGGAACAAAATTGCATTTAATTCATCTACTCCGCGAAATATTCGCAATGAAAAGAAATTATGGACGCACGCCATTTATAATCCTGAATACAGGAAAAAAATACCAAATTGCCCAAGTATGATGTCACGACAG…
>PB.325.5|Bomo_Chr1:11419543-11421483(-)|i1HQ_T02|c27895/f3p2/1950
GACATGGGAGAGTCAAAATTACTGTTATTGATGTTGATTTACACTATTTACGTTTATTTATTTTTTATATTTTAGAATACTATGTATCTGCGAAAACTCTTTGATCATATCGAATTTCTTCATTCTGTTTAAATATTTAATTTCCTTGGTTGTCACCTAGACTACTTTTTCCACAAATGGCCTTCAACTTGGAAAGCCGGTTTCCTAAGGCCCCAAAATACGTTACACTTCTGGATCCTGGAGCTTATCAAATAAGTGATACTGATACTAAAAAATGGAACAAAATTGCATTTAATTCATCTACTCCGCGAAATATTCGCAATGAAAAGAAATTATGGACGCACGCCATTTATAATCCTGAATACAGGAAAAAAATACCAAATTGCCCAAGTATGATGT…
>PB.326.1|Bomo_Chr1:11440808-11447181(+)|i1LQ_T02|c3800/f1p0/1709
aggtgatagaacaataaagaacgccacactcacattgcgatacgagctcgagtgatcccagttccggtgcgatcccggcgtctcctctgggaccagttcaagtctacgttaccccggcgctacttccctaggacgatctacgagccaaacacgatcccctcgactggcacgccgatcatatacacaccaattttagggacatgtacaggagattgcgcgaacacggattctacgttgaagtcatgggtacacccttaacatgtatcgacacgtcgctctacggcgccctgttactcgttgacccgaagatgaatatttccccgaagagatggcaacattgaagaaagccgttgacgctggactatcgttaattgtttcgccgattggtacaacgcttcc…
>PB.327.1|Bomo_Chr1:11454029-11456235(+)|i1HQ_T02|c22299/f1p20/1117
TCGATCAAAATTTTTAAATGACGCTGTCACGTAAGTTCTTGTAGAGATTTTCGGCCATTGTACGTTACGTAATCACATGTACTTATAAACAAATAGCGTTATTATATTTGAGTCGTCTATTATCAAAGGTGGCAATCTGTGCATTTGAAGAAAAAAATGTTATTGATATGTCAATACAGATTGATTTGAATATAATCGTCTCCTTCAAAGAATACGGTTCAAAACCTGCATTAAATAAAGGTTAATACTTAACCTGTTATTTATCTAAGATGTCGTTCAGAAGAGTTTTGTGACTGCCAATGGAATACAAAGTCAATAATTCGTTTTTCTGATTTACCAATAATTGTCCAAAAGTCACATTGCCGGCTTTGATAATAGTCGACTCATTTCATCTTTACG…
>PB.328.1|Bomo_Chr1:11459106-11477336(+)|i3HQ_T02|c5316/f2p3/3295
ATCGCCCAAGCGATCGTTGCCCAGCGTTCACTCACTGCCACAGCCGTCAGTTAGCCGGCTTTATCGCTCAGTTAGCGCGCGTGAATCGTCGAGGTAGCACTATTCGTTAAAAATCAGCGTTCGCGATGTCGTCGCGCATGTACAAGCCCACTGATCATGTCATCAAGAAATCGTATTTACCATCGATCCAAAAATACAAAGAAATGTATGAAAGATCACTCACTGAATCGGAACTGTTCTGGACCGAGGTCGCCCAAGAATTTCAGTGGCATGTAGCACCGAAGCCGGGTGGCTTCATGAAATACAACTTTGACATTACCAAAGGAAGGGTCTTTGTAAAATTTATGGAGGAAGCCGAGCTGAATGTGTGTTACAATTTGCTCGATCGCAATGTCAAGA…
>PB.328.2|Bomo_Chr1:11467244-11477328(+)|i2HQ_T02|c24010/f1p3/2322
aGGCGCGATGTGTATTGGTGCACCGCTGACGTCGGCTGGATCACGGACACACATACGTTGTGTACGCGCCGCTGGCCAACGCTGCCACCTCGGTTATGTTCGAGGGGACTCCCTACTTTCCGAAGGTCGATCGTTACTGGAGTATTATCAACAAGTACAAAGTGACGCAATTTTATACTGCGCCCACTGCAATCCGGGCTCTCATGGCCATTACAACGTGGAAGATGGCAATCTGACCATGCCGGATTTGTCGAGTCTCCGTGTGTTGGGAAGTGTGGGTGAGCCTATAAATCCGGCGGCTTGGCTGTGGTACTACACCAGGATTGGGAAAGAGCGCTGTTCTATCGTGGACACCTTCTGGCAGACAGAGACCGGGGCCACGTGATTACCGGACTGCCT…
>PB.329.1|Bomo_Chr1:11476395-11502581(-)|i3HQ_T02|c4286/f1p32/3006
ATTCAAGCGCAGACATCGAACGGTTACATAAAATGGAGACTACTAGAGCGGAGATGGAAACGTGGTTGGATTGGTGCGTCCGAAAAAATGACATCAAGCAATTGTGGGCTGCCCAACCTACATATATAATATCTCAGGCCGTTTACGTTTTGGCTGGCCTCTTAACATTATTTCATGCTTTTAAAAAAGGCGGAAGATGGCCTTATTTTTGGCTCGGTACCGTACTTCATGGGATTTACGCAGATAACTTCTGGCATTTCGTATTGCCAGAGTACGATAATTTCTGGCATTCGCAGACCCCTATCATATTCCTGGGAGCCCGGCTACCCCTACATATAATTTTGTTGTATCCCGCATTTATTTACCACGCAGCGTATGCAGTTTCAAAGCTGAATTTTC…
>PB.329.3|Bomo_Chr1:11477339-11500103(-)|i2HQ_T02|c6309/f1p28/2341
ATATCCTAAAAGAATATTAACACTTGCCATCTAGGCACACTTACTAACTAGTTTAATTTACTTTGCTAGCTCAATTGCAATCATTGCGACTGTTAATTGACACATTTTATTATTATAAAAAAAATAGCACTAATTTTTAGATGTGCAATTGCGATACTCGTAACCTTATGAGTTTGTTTTATGACGATTGTACCGTCTAGTCCTCGCTGCAAATTATAAATGTGACATTTTGTGAATTTGACGATCGCGTGTGAAGCTCAATTTTATACAAACAATTAAAAGCGTAGTGAATCTAGAACAGAGCACGCGTCCAGGAACTCCGTGTGGCAGGCCAGATGCTGGTTGGATTGGTGCGTCCGAAAAAATGACATCAAGCAATTGTGGGCTGCCCAACCTACA…
>PB.330.1|Bomo_Chr1:11503853-11508619(-)|i2HQ_T02|c11899/f1p2/2762
tTTTTTTTTTTTTTTTTTTTTTTTTTGCAAAATTATCAACTTTTTCATTGCCCACCACTCCACAATGTGCTGGAGTCCATGTGAATTCAACAGTGATATTTTGGTTACGCAAATCCGTCCAAAGTTTTTTAATATGATAGATGACATGGTTTATTCTATTGCTAAAGCAATTATTTTGAAGGTTGGAAAGAACTGACATACTGTCACTGACGATAAGCCACTTATTCTGTTTTCTGGCACATATGTCTTCTTTTATATATTTCAAGGCATGCAATATAGCAAGTGCTTCTGCTGTGAAAATGCTGGATGAAGGTATGCCAAGAGTCAATAGCTCTCTAGTGAGAACTTTATGGTCAACATTATTAAATGCTCCAACAATATCAAGAAAAACACAGACAA…
>PB.331.1|Bomo_Chr1:11511176-11514405(+)|i2LQ_T02|c24793/f1p1/2350
aACCTACTACCTACATAAATAAATCACTTGGTAGGTTACAAAAAAGAAGGAAGTAGATACAGAATGTTTAACAATATTTTAAAATATCGCGAAATTTAAATATCATTTCCATACTTTTATTAAAAAAGGATCTGTCAGTAATGTGAGATTTAATACGAATATTGCAAATATTATGCGATCACAGAAGGTCAAAAGAAAAGAAGAACCGACTGAAATATACAAATGGATCTTACTGATGATACCAGTTACTTCCTTTACTCTTGGTTCATGGCAAGTGTACAGATGGCAATGGAAGCTGGGGCTCATTGACATGATGCAAGCTAAATCCAATGCTGTCCCAATCGACATGCCAAAAGAGTATGCTGATTTCCAATAATGAATTTAACTTTTACTTTCTGT…
>PB.331.2|Bomo_Chr1:11511183-11514401(+)|i1HQ_T02|c18666/f2p1/1026
ACCTACATAAATAAATCACTTGGTAGGTTACAAAAAAGAAGGAAGTAGATACAGAATGTTTAACAATATTTTTAAAATATCGCGAAATTTAAATATCATTTCCAATACTTTTATTAAAAAAGGATCTGTCAGTAATGTGAGATTTAATACGAATATTGCAAATATTATGCGATCACAGAAGGTCAAAAGAAAAGAAGAACCGACTGAAATATACAAATGGATCTTACTGATGATACCAGTTACTTCCTTTACTCTTGGTTCATGGCAAGTGTACAGATGGCAATGGAAGCTGGGGCTCATTGACATGATGCAAGCTAAATCCAATGCTGTCCCAATCGACATGCCAAAAGACTTTTCAGAATTAGAAAAAATGGAATATTTACCAGTGAAAGTAAAAGG…
>PB.332.1|Bomo_Chr1:11515816-11548701(+)|i3HQ_T02|c5213/f1p8/4204
TTTTTTTTTTTTTTTTTTTTTTTTTTTTTGATTTGAGATCTTTTATTTCAATTTAAAATAAATGAAATAATATTAAATAATTTACAAAAGAATGTCACAAACATATGTTTTTATAACAAAAACAGACTATATTAGAATATATATTTTAAATACACTAAAGAATGGGTTACACTTCTAGTCAATAAATGGCTAACAATTACATTTAAAATACTTTAACGTATGTATCGTTGTTATACTGAATTATAAAATTTTCAAGTAATTTAAAAAGTTAAAATTTGGGACTTAAGACTTAGCATGCCTTTACAATTCGACATTCATAATGATTATGGGTTTACAAGAGGTAGTTTTCAGTTGACATTAATGAGTAACTACTCAAGAAAACAAATCATGACAAATTAT…
>PB.333.1|Bomo_Chr1:11515818-11548749(-)|i3HQ_T02|c8756/f5p8/4224
ttcATCGAAATGTCTGTTTGTAGTGTTGTACGAGCTACCTTCATTTGGATAATGATTATTTACCTTATTGACTGATTTTCTGAGATTTTATTTAGTTTCAATGGTTAATCACAATTCTGTGTCAAATGTGTTAATTTTACGTGTTTGTGACTTTTAAAAATGTATTGAAGCTCGAAGCTTGTTTAGTTTTTAGAGGAAGTTATAGTTGTCGCACATCTTGTGTAAAATATTAGCGCGTCAGTGATCCAGTGTAGATGATGTCTTGTTGTTCTACGGCGTCGTAAGTGTTATTTCACGTTTAGCCGTGTGGTTATGCCCAGACCATGCCGTCGACGTCGCGAACGAGGGGCTCCGGCCGTGGGTCTGACGGCTCGCTTCGGACTCAAGTCATAGCTCCCA…
>PB.333.2|Bomo_Chr1:11515819-11530981(-)|i2HQ_T02|c23221/f1p5/2404
tagtGAAGTTTCGTCCATAGTTTTATAGTATATTCGACACTCACAGTTCATGCAGATAGTAACGCGAGAGCAACACACCTCAGTCGCGCAAGGGATGATAACGTCAAGAAAGGCAATGCAAGTGGTAACAGTGAATGCAGTAAGCGGAACAACATGGAAACCCTAGCGCAGGGCGAAAATTTCGAAGGCAAAGATGCTACCTCGCAAGAAAAAGGATCGACGGAAAACAGAGATGAAAGTTCGCAGCTAAGTAGTGGCGTGGTGTCGTCCAGTCAAGACGACATCACGAGTAATAAGCGACAGCATGCAGAAGATAACCAAGAAACTGACGGAGCTGATGATGAAGTGTCAAAACGAAAGAAGAGGAAAGATGAAGAAAAAGAACCGATGGGTAAACCA…
>PB.333.3|Bomo_Chr1:11515823-11548153(-)|i3HQ_T02|c14082/f1p4/3399
aAACACCTCTTCATGTCGCATCTATTAGAGGAGACCATGATCAAGTGAAAAAGCTTATTGATCAGGGTCAAGATCCGGATGTTCCTGATTTTGCTGGATGGACTCCTCTTCATGAAGCATGCAGCTATGGATGGTATCAGGTTGTAGTGGTGCTCGTAAATGGTGGTGCTAATGTCAATGCAAAGGGGTTGGACGATGACACTCCTCTGCATGATGCCACTACGTCTGGCAACTTAAAGATGGTAAAATTTCTTATTGAGCATGGAGCCGACCCATTTGTGAAGAACAGCAAGGGAAAAATGCCATCAGATTACGCAGCACCACACATCTATGAATATCTACAGTCTTTAAAGGAAAGTTCGCAGCTAAGTAGTGGCGTGGTGTCGTCCAGTCAAGACG…
>PB.333.4|Bomo_Chr1:11515823-11531137(-)|i3LQ_T02|c8313/f1p1/3723
ataacgtttCGTATGCTAAATTGGGCATAGGTATTTCGTAATTTTTGAGTACGAAAAGGCATTAACCTTTTTGCTGTGTATAAGCTCGTGTAGTTAAAAGAAAAACGTTCTTTGATATCAATCAGGAGTATCAATTTGGTTGCTTTTGTTTATGTTACGAACGTTTACGTGATTACTGCACGCCGTACACTCACGATCGTGCTATGACCCCTGTGTAAACTCATAATAATCACCTAACAGACAATGTGGTTATTAAGAAGATCTTTATTTCTCATAGTTAATTACTAAGGTGATTTTATTCTCGTCAACGCTGATAATACGCATAAAATAGTGAAGTTTCGTCCATAGTTTTATAGTATATTCGACACTCACAGTTCATGCAGATAGTAACGCGAGAGC…
>PB.333.5|Bomo_Chr1:11515823-11548760(-)|i3HQ_T02|c5330/f1p4/4050
gtTTCGATTCGTTCATCGAAATGTCTGTTTGTAGTGTTGTACGAGCTACCTTCATTTGGATAATGATTATTTACCTTATTGACTGATTTCTGAGATTTTATTTAGTTTCAATGGTTAATCACAATTCTGTGTCAAATGTGTTAATTTTACGTGTTTGTGACTTTTAAAAAATGTATTGAAGCTCGAAGCTTGTTTAGTTTTTAGAGAAGTTATAGTTGTCGCACATCTTGTGTAAAATATTAGCGCGTCAGTGATCCAGTGTAGATGATGTCTTGTTGTTCTACGGCGTCGTAAGTGTTATTTCACGTTTAGCCGTGTGGTTATGCCCAGACCATGCCGTCGACGTCGCGAACGAGGGGCTCCGGCCGTGGGTCTGACGGCTCGCTTCGGACTCAAGTC…
>PB.333.6|Bomo_Chr1:11515830-11548708(-)|i3LQ_T02|c9576/f1p0/4170
catttggataatgattatttaccttattgactgattttctgagattttatttagtttcaatggttaatcacaattctgtgtcaaatgtgttaattttactgtttgtgactttttaaAATGTATTGAAGCTCGAAGCTTGTTTAGTTTTTAGAGGAAGTTATAGTTGTCGCACATCTTGTGTAAAATATTAGCGCGTCAGTGATCCAGTGTAGATGATGTCTTGTTGTTCTACGGCGTCGTAAGTGTATTTCACGTTTAGCCGTGTGGTTATGCCCAGACCATGCCGTCGACGTCGCGAACGAGGGCTCCGGCCGTGGGTCTGACGGCTCGCTTCGGACTCAAGTCATAGCTCCCATGTCGGAGCGGCAGCAGCTGGCTTTGGTGATGCAAATATCATCA…
>PB.333.8|Bomo_Chr1:11516507-11548793(-)|i3LQ_T02|c9747/f1p0/3605
agaCAATTTTCATCTCAAGTAAACGTTTTCGTTGTTTCGATTCGTTCATCGAATGTCTGTTTGTAGTGTTGTACGAGCTACCTTCATTTGGATAATGATTATTTACCTTATTGACTGATTTTCTGAGATTTTATTTAGTTTCAATGGTTAATCACAATTCTGTGTCAAATGTGTTAATTTTACGTGTTTGTGACTTTTAAAAAATGTATTGAAGCTCGAAGCTTGTTTAGTTTTTAGAGGAAGTTATAGTTGTCGCACATCTTGTGTAAAATATTAGCGCGTCAGTGATCCAGTGTAGATGATGTCTTGTTGTTCTACGGCGTCGTAAGTGTTATTTCACGTTTAGCCGTGTGGTTATGCCCAGACCATGCCGTCGACGTCGCGAACGAGGGGCTCCGG…
>PB.333.9|Bomo_Chr1:11541837-11544323(-)|i2HQ_T02|c3803/f1p0/2488
TGTTCAAATGTATTTGTAGCCATATTAATGAGAAAAAAAATCAATGTAAAATTAAAAAAATACACTAATGAAAGTATTGCCAATTGCTTTCTATTACTTGTGACCTTCTTTCGGACAGGGTAAAAATACCGTGTCGAAGGAAAGCCTCGCCTTTTGATGCAATCCACGAATCGAATCATTTTTTTTTTGTGTACAGTGAACTGCTCAGACAGACTATGAGCCATCGAACGAAACAAAAGTTAATCTGAAGGAGCGATATCTGGAGAATGCGACGGGTGCGGTAGGACTTTCCATTAAGTGTTTTTAGGTACGTTTGTACAGGTTTTGCGACATGTAGACGAGCATTTTCGTGCAGCAAAAACACTTGTTGTGTCTCTCGGAGTATTCCTGCCGTTTTTC…
>PB.333.10|Bomo_Chr1:11544369-11545708(-)|i1HQ_T02|c23343/f1p0/1339
ATAAGCCAAATGATTTTTTTTTAGTAAATGCAATGTGAAATATTCTTGATACCCAATTTAAAATCACATTTGTCGTGTAAATGCATTAGGTCGCGATGACGTACAATAACAATTACTGATACAATTACAAGACTGTTGGTATAAAAGAGATAAGATATATTTTACAAAAACATCACATTGATGAGCGTGCTATGAAGAGGATTGTATTTTTAGAATTATTAATGATGATGACAGATTGATGGGTATTTGACTCATAAAATACTCAAAATTTGCTTAGGGAATTGTTACAAAGTTTGACTGAATTGATTTCATTGTTATCGTCAGTCGAAATATATTTGCAACAACAAAAATTTGTATCTATTTGTTATTTACGTCGTATTTGAATTGGCATCATGTTTT…
>PB.334.1|Bomo_Chr1:11553582-11559533(+)|i2HQ_T02|c34794/f23p6/2649
ACATTATTAAAATAAAATACAGTTTCTACTATTTTCTACTGTACATAGTCTTTCCATGACACATAAATTGTTGTTGGCTTATATATAATTATATATTACACTTAGGTGGTTAGTCTTGCCTGCAAAGAAGAAACTTATGGGTTTATTTTCTGTTGAAATGGCTTAATTTTCAATCAAGCCAGTACATTAGTATTCTCGTGATAAGCTTAACTATCTACAATATTAACTAAATTAACAGGATAGACTGATCAAAATGTGGCGATCAACACTAACACTATTAAGAAAAATTGTGGTTCCGTCGCTGAAAGAGAATTTGCAGCAATCCAAAACATTATTTTCCACTAAGTCACGGCCTAGATCGACGGTGAGGTTAACACTCATCAGTGCCGGGATAGGAGT…
>PB.335.1|Bomo_Chr1:11576561-11578849(-)|i2LQ_T02|c11439/f1p1/2297
ATAACAGTTTGTATGGTAGTAACGAGTATTTATACTTGGTAACATTAGTTTAGTAGGGTATCTTGTATTAAATTGACAGTACTCGCCACACGATTTATATAATTGTGGGTGCTTTTTAACAAACAAACAACATTCTTGTATATATATGGATGGTACAGTTAAAATATTATGTTTTTGGAAGAATGGTTTACAAGAAGTCAGAGGATGAATATTGCACATGGCACGAACACATTGCTTTTGTGCAATGAACACTCTATTTATGTGACTAGAATTTCCCCAGAGGGGTATACAGTATCTGATATTTGAGGCGACATATCCATGATAGGCCTGTAATGCAGTTTTTAAATTACATATTTTTGTAAGTCGCCAAAGTGCATATGAGAATCGATTAATTTTACT…
>PB.336.1|Bomo_Chr1:11579206-11580698(-)|i1HQ_T02|c34540/f1p4/1493
GGCATCCGCGGTAATTTGCGGGGTGACCCTGTGTACGACACAGGACGCAGCTAGGCGGTTCCGTCGCGGTTTTTTGATCGCGAGTGCAGAGGGCCGTGGCGTGATCTCCTAAACACTTGACGCATCGGGGGCGCGCGTGACAGTTACGGGAAGAATGCCCGTATAATTGGCAGTTATGGCACTGGCTAGGTGTGCCTTTCTTGTGTGGGGTTTCGACGGCGATTCCGGAAAGGCTACAGACCGTTCGGATGTTGAATATTTGCTTACCCTCGGGGGTAGGCTGGAGGGCGACGAGAACCATGTTATATGGCTCCCTTCCGCGACCTGTGTGCATGCGGTGTACGGAGTTAACCGGTAGGCCTTGTTCGAGAAGGTCGGCCTTGACGAGCTCGGCATCCA…
>PB.337.1|Bomo_Chr1:11624873-11627484(+)|i2HQ_T02|c23786/f1p1/2575
ATGTAATAATATATCTAGATTGTGGCGATCATCTATTAAAATTTAACAGAGAGTAATGGCAGAAATAAAGGAAAACCAATGGGGTTCAAGATATATATTCTTAATGGCTTTACTAGCTCAAATTATTGGAAATGACATTTTCTTGACAACATCGAACAGTGCAGTTAACATCGGTGCCGTCGGTCATATCATGGTCACAGTAGCTGGTTATATTGTTCTAGGTATACCATTATTGTACATGGAGCTCGCAGTGAGTCAGTTCACGGCTAGAGATTGCCTCGATATATGGAAAGCACGAGCCTTCTTATCCCACTTAGGCTATGTACAAATTGTATGTCAATTAATTTTAGTATTTAATAATCACATAATCACCTCATTTATTATATATTACTTATTGAT…
>PB.338.1|Bomo_Chr1:11673749-11694335(+)|i3LQ_T02|c13694/f1p0/4177
ACCTATTGAAATAACTGCGCAGTTCGCGTCCTGAAAATGGCAAATAAGAAAAAGAAATCGAAGAATGAAGAAAACATCACGACGCTGGTGTCCTTCTTTCAAATCTTTCGTTACGGAAATTGTTTGGAGCTGTTGGCAACCGCTCTCGGGGTAGTCTTCGGAATGATAAGTGGAGCCGGCGTGTGCTGCAACCTGCTCCAAATAGGAGAACTGAGCACGGCGTTCGTTGAGAGGACTAAGTATCATGACCGGCTTTCCAGCTACTTGCCGCTGACTGCGACTTTCGGAGGTGGCAAAAGATTGGTTAACGCTACGCACGAACAAAAATATGGAGGCTCTTATCGATGACGCGAAAGCAATGGCCATCGGAATGTTCATCAGTATTGGAGTATCTCTTGT…
>PB.338.2|Bomo_Chr1:11680548-11694334(+)|i3LQ_T02|c7410/f1p0/4059
aaGAATCATAAAATATTCTGACTGCTTCCAGTGCTGCCCACTTTTCCAGTATGCATTCATTTGCGGTTCTCTGTTATAAATAAATAAAACTTCATTTAACTTCAACTTCATTGCTTAATAAAATAAACTAGAGTCCCGCAGTAGTCGAAATTCGACTATAATTAATTGGAATTGTAAGTTTGTACACTATTATGATTGTATTTTATACTTCCATAATCACAAATTTCGCCAAGACTACACTATAAAAAATATTAAACAAAGACAAACAATATTTAATCTATTCTCAATTTGAGAACAGACGTCAAGAACAAAAGTTTGACAATACCTATGCATGAGTGTGTGCGTCAAATACATGGTATGTATTGTGTGTAATGTTTTTTTATTGGTTTAATGTATATT…
>PB.339.1|Bomo_Chr1:11700461-11724805(+)|i3HQ_T02|c13325/f1p1/4254
AATTATTGTAAGAACACAAACAGTTATGTGCTGTTGATAACGAATTTAAACCAGCTCTGCTATTAGTATACCAGACACTGTGAGAGACACACGTCAACCCTAGAAAATACAAAATGGGGGTCAAAAAAGAAAAAAAAATAAAACTCGAAGAAAATATCGTTGAATCGTCACTTTCTTTCTTTCAAATATTTCGTTACGCCACGTGGTTGGAGCTTACGGCCACAATCTTGGGGACAGTATTCGGACTTCTCAGTGCTGGAGGTGTCACCTACAACCTGATGCAAGTTGGAGAAATGAGCACTGCCTTTGTTGAGAGAACTGTGCCGCCGGACAGATTGACCAGTAAAATGCCTATAATGTCTCTATTTGGAGGCGGTCGGAGATTATACAATGCCACGC…
>PB.339.2|Bomo_Chr1:11701449-11720224(+)|i3LQ_T02|c7793/f1p1/3828
AAAAAAAATAAAACTCGAAGAAAATATCGTTGAATCGTCACTTTCTTTCTTTCAAATATTTCGTTACGCCACGTGGTTGGAGCTTACGGCCACAATCTTGGGGACAGTATTCGGACTTCTCAGTGCTGGAGGTGTCACCTACAACCTGATGCAAGTTGGAGAAATGAGCACTGCCTTTGTTGAGAGAACTGTGCCGCCGGACAGATTGACCAGTAAAATGCCTATAATGTCTCTATTTGGAGGCGGTCGGAGATTATACAATGCCACGCACGAAGAAATATGGCTGCTTTGATCGAAGATGCACAAGCTGTGGCTATAGGGGCATTTGTCAGTATAATCTTCTCGATATTATGCAACGTTCTATCGGTGGCTTTGGTAAGCTGGAGTGCACTCAAACAG…
>PB.339.3|Bomo_Chr1:11711063-11724799(+)|i3HQ_T02|c5139/f1p1/3362
AGACTAGTACTTACCTAGTCTGAGCTAGTCGTGTCATTTCATGTTACAAATCATTGTTAGAGCCCGCTGAATAAGTGGAAGCAGACGCGGCTTATTCACAGGACTGGGAAACGGTTTTAATTGGGTTCTCACGTATTCTCTAAACACAATTGGATTCATGTATGGCACTCGACTCATTATTGAAGATGCCAACAAACCAGACGACGAGAGAACTTACATTATTGGAATTGTATTAAGTATTACGTTTTCGGTGTACATGGCGACACAATCGATTACGCTCTGTGTGCCTCATATGGAAGTGTTCGCGACGGCCCGTGGTGCGGCCGCCAGTATTTTTAGCTTGTTGGACAAACACCCTAAAATTGACTGCCTAAGTGAGGCGGGTTCTTCTCCGCGAAG…
>PB.340.1|Bomo_Chr1:11724590-11765812(-)|i3LQ_T02|c16268/f1p1/3532
tagtgatgtaagATTGTTATATTATATTGTTACGTTAATTTGTTTTGAAGTGTCGCGGACATTTTTGTCAATGCCAATCGGAAAAAGAAAAGAAAAAGAAAATATAATGGTTTTTCTTTTTTTTTCGTCGTTATGGTTGAATATTTGTTTACAAGAAAAGGCTGTGCGTTTCCATTACTATTATTATGATTAGTTAGAAAATACTATAAATGTTTTTTTCTATTAAGTTATTATATTACGTTTCGTATGTTGTTTATGAATACACGATAAGTTTAGAACACATTATAACTTTATCTTATTGTCGTCTGCCAGTGACGTATCATGCGGCGTTTCACAGTGAAACTATGTTTTTTATTATTATTATAATAAAACACGTTTAAGTCTATACTTATGTACATA…
>PB.341.1|Bomo_Chr1:11770304-11772656(+)|i2LQ_T02|c27584/f1p0/2343
gatatTTCCATTCGAAAAACTACAAGTTTGTTTATCAAGTAATTACAAAACTATAAAATATTTTTTCCCTACCTACACTGATAGCCTTGAGAGGCTATCTCAGCTTCGCCTAACGTATAGGTGAGCTCACGAGCTCAAACCGGGTTTGTTTGCTAACAGTGGCCCTAGCAAGAGCAGTCTAGAATCAAGAGAATCTACCGCCGGATCGGAAACGCGACCCACTGAGAAGATCCGACGAGAAATTCAGTGGACTGTGTCTATGGATTTACTCGTCGAGACATCGTCGCAAGCGACGGGTTCGGCGAGTACGGTGACCGGTGCTTGAGGTACCTAAAAGCGCCGTTAATGATCGGAGGATTCGAAATGACGTGCGTTAGGGCGACGCCGACTGCTTACCAT…
>PB.342.1|Bomo_Chr1:11802419-11806398(+)|i3LQ_T02|c12752/f1p2/3986
gtAGTAATTGTTGTGATTACATGTGATACGTTACTCGATATAGTGATATTTATTGAACGTCTAGCCTTAGCTTTTTTAACGGATCAAAAACAATCTGAGTTTTATTCGAACTAAAGTGACAGACTAAAACCAACATTCTACCTTAAAAGTCGGTCAAAAATTCGTTTCCACAAATAGGTACGTCGAAGCGCATCTATGTTTTTCACTGTTTTTTTTTCTGTAGAAATGAGACTTAATAACTGGTTAGAGAATAAACAACTTCGCTTCATATATTTGAAGTAAATGAATAAACAGTTCATTTGATATATACGAAAGACTGCGTCGTATTCATGGTCAAGTCTTTGAATGCTTTTATTTTTTAAGTGTGTCGAGTTAATGTTTTTTGCATTTAATAATGTT…
>PB.343.1|Bomo_Chr1:11807747-11813071(+)|i2LQ_T02|c28641/f1p1/2177
AGTGAAGTGTGTGACTGTTTTATTTGTCTACTTAGTCTTCTTCGGGTTTAAATGTGTAATAATGGTGGTTTATTAACTGTTTAATATCTGTGAAAGTGCACAAATGTGGGAAATGAAACAAAGCCGCTGGAGTAACTTCTCGGGATCCTCCAAAAGTCCACTGCAATAATCTTAGTGTTGTCTTCTGTGTTAGTATTCTAACAACAGCTGTAGTGATAATAGCATATTGGGTCGGCTTGCCATACTGGTGGGAGCGGAGTCCAAAAACTACAATATTCTTAATTATATTCGGAAACTGGCTTCTCCTGAACATAATTTTTCACTACTACATGGGTATAGTAACATCTCCTGGGAACCACCTCATGGTGCAATGATAACAGAAGCTGCAAGTATTGCAAG…
>PB.343.2|Bomo_Chr1:11808106-11812326(+)|i2HQ_T02|c15382/f1p1/2292
aCATAATATTTATAAGTTCTGATAAGTTCCATGTTTCTATTCTTTCAAATTCTTTGTGTTGTGACTTTTTTAAATTAGAACTTAATTCAAATGGAGATTATTACATGTTTAAAAAATAGATAGGTGTATGTTATAAACAGATTTCAATGGAAGATATTATTAAACAATATGCATAATGGTTGTCATAACATGGAATTTTCGTTATAGAGTTTTTTTTCGAAAACTACGAGACCACATACAATGGCAGTTTTCACAAACATTGTTGACACTCCGCTCTTTAACCTACAACGAACACATGAGTCAAAACTATGCCATTGATATCTTACTGGAACCAATATTTTGGATTGTTGACAACTTTGCTAAGTACCTAGGAAAGGTGTTTGTCTTCTGTGTTAGTAT…
>PB.344.1|Bomo_Chr1:11832462-11867689(-)|i2HQ_T02|c1008/f88p17/2284
AGTCACATTCTAAAGAATAGTAAGTAACCAGTAGCGCGCGCTTGAACACAGCAGACGCGCGTATGAACGCACGCGCACATTATGATAATAATATTACGATATTTATTTTTAAAGAAATACTTTTTTTAATTTTTCCCGAAACGAATTATAGCGCCCTCGTTCAACAATGGAGCATTCGATGGAAGCCAAAACGCAGAAACTACCGTATCCAAAAGCAGTAGCGTTCATAGTCACAAATGAGTTTTGTGAGAGATTCTCGTATTATGGAATGCGAACAATTTTGTCTTTGTACCTTCGAGACAAACTGGGCTTCACAGATAATGACGCCACAGTCATCTACCACGTGTTCACGATGTTTGCTTACTTCTTCCCGGTTCTCGGAGCCATGATTGCCGATGG…
>PB.344.3|Bomo_Chr1:11832463-11867591(-)|i3LQ_T02|c17675/f1p3/3330
acagcagacgcgcgtatgaacgcacgcgcacattatgataataatattacgatatttatttttaaagaaatacttttttaatttttcccgaaacgattatagcgcctcgttcaacaatggagcattcgatggaagccaaaacgcagaaactaccgtatccaaaagcagtagcgttcatagtcacaaatgagttttgtgagagattctcgtattatggaatgcgaacaatttgtctttttaccttcgagacaaactgggcttcacagataatgacgcccacagtcatctaccacgtgttcacgatgttgcttactcttcccggttctcggagccatgattgccgatggatggctcggaagattcaaggaccatattttatttgtcactggtctacgctac…
>PB.344.4|Bomo_Chr1:11832464-11867632(-)|i2HQ_T02|c23622/f1p4/2853
ATTCTAAAGAATAGTAAGTAACCAGTAGCGCGCGCTTGAACACAGCAGACGCGCGTATGAACGCACGCGCACATTATGATAATAATATTACGATATTTATTTTTAAAGAAATACTTTTTTTAATTTTTCCCGAAACGAATTATAGCGCCCTCGTTCAACAATGGAGCATTCGATGGAAGCCAAAACGCAGAAACTACCGTATCCAAAAGCAGTAGCGTTCATAGTCACAAATGAGTTTTGTGAGAGATTCTCGTATTATGGAATGCGAACAATTTTGTCTTTGTACCTTCGAGACAAACTGGGCTTCACAGATAATGACGCCACAGTCATCTACCACGTGTTCACGATGTTTGCTTACTTCTTCCCGTTCTCGGAGCCATGATTGCCGATGGATGGCTC…
>PB.344.5|Bomo_Chr1:11832472-11867632(-)|i2HQ_T02|c5748/f3p4/2310
atTCTAAAGAATAGTAAGTAACCAGTAGCGCGCGCTTGAACACAGCAGACGCGCGTATGAACGCACGCGCACATTATGATAATAATATTACGATATTTATTTTTAAAGAAATACTTTTTTTAATTTTTCCCGAAACGAATTATAGCGCCCTCGTTCAACAATGGAGCATTCGATGGAAGCCAAAACGCAGAAACTACCGTATCCAAAAGCAGTAGCGTTCATAGTCACAAATGAGTTTTGTGAGAGATTCTCGTATTATGGAATGCGAACAATTTTGTCTTTGTACCTTCGAGACAAACTGGGCTTCACAGATAATGACGCCACAGTCATCTACCACGTGTTCACGATGTTTGCTTACTTCTTCCCGGTTCTCGGAGCCATGATTGCCGATGGATGGCT…
>PB.344.6|Bomo_Chr1:11832472-11867594(-)|i3HQ_T02|c18671/f1p8/3202
aACACAGCAGACGCGCGTATGAACGCACGCGCACATTATGATAATATATTACGATATTTATTTTTAAAGAAATACTTTTTTTAATTTTTCCCGAAACGAATTATAGCGCCTCGTTCAACAATGGAGCATTCGATGGAAGCAAAACGCAGAAACTACCGTATCCAAAAGCAGTAGCGTTCATAGTCACAAATGAGTTTTGTGAGAGATTCTCGTATTATGGAATGCGAACAATTTTGTCTTTGTACCTTCGAGACAAACTGGGCTTCACAGATAATGACGCCACAGTCATCTACCACGTGTTCACGATGTTTGCTTACTTCTTCCCGGTTCTCGGAGCCATGATTGCCGATGGATGGCTCGGAAGATTCAGGACCATATTTTATTTGTCACTGGTCTACG…
>PB.344.7|Bomo_Chr1:11832489-11867595(-)|i2LQ_T02|c22450/f1p1/2239
gaacACAGCAGACGCGCGTATGAACGCACGCGCACATTATGATAATAATATTACGATATTTATTTTTAAAGAAATACTTTTTTTAATTTTTCCCGAACGAATTATAGCGCCCTCGTTCAACAATGGAGCATTCGATGGAAGCCAAAACGCAGAAACTACCGTATCCAAAAGCAGTAGCGTTCATAGTCACAAATGAGTTTTGTGAGAGATTCTCGTATTATGGAATGCGAACAATTTTGTCTTTGTACCTTCGAGACAAACTGGGCTTCACAGATAATGACGCCACAGTCATCTACCACGTGTTCACGATGTTTGCTTACTTCTTCCCGGTTCTCGGAGCCATGATTGCCGATGGATGGCTCGGAAGATTCAGGACCATATTTTATTTGTCACTGGTCT…
>PB.344.8|Bomo_Chr1:11862326-11864535(-)|i2HQ_T02|c23873/f1p0/2210
TCTGGGTGTTTATTATCTATATATGTATTTATAAGTAAGTATTGTGGCGAAACATGTAATTCCGTCACGCGCATGCGCGACCGAACGAATCTAGGAGGCCATGATCTCCGCCATTACAAAAAAAAGTATGTTTGTCAGTCTTTGGTACCTATAACACAGGGAATCATAAATTGAGGTCGGATGACCGGGCGAGATTCGTCTCTGATATAAAATATATACCCGCTTCGTAAAATATTATAATTTGCATTGTATCATCGTGTTGTTTTGTCTTCGTGAGCCGAAGGAATCCCGGAGTAGTTCGAGAAGTTTATTCACTCATACTTACGTATACATAATTTATTAACAATGTATCTTGGTTATTTGTGCCGCGATAGTCTTACGTAACGGCTTGTAGGCCGT…
>PB.345.1|Bomo_Chr1:11897559-11929294(+)|i3HQ_T02|c8126/f2p2/4099
AGAGCGGCGCGGGCGGCGGCCGGCTTCGCACCGGGATCTTATCCTTATTGTCTTTTATTCCGTTCTGCGCTCCCTGTCTCGTCGAACGTTCCTACGATCTCCCTTTGAAACGATCGCCGTCTGTTCTAACAAAAACGGCTTCTATAAAAGCGTAGTATGCCAATATGATCCCTATTATAAAATCGTTGCTTCTTTCTCCGACCGATAAATGTATTGTTTTTTTCTGTGAACAAGTGTTTTGAATGTAATAATATTTTTCTTTTTCTAGAGTTAATTTATATTATCGTAAAGTAGGACTAATCATCGGACATTATGAATATTTTTGATTCAGTGTTTCACTTATTATTTCTACACATCGTTAACTTGATATGTGGAGCAGCACCCGATGTTCAGACTAGT…
>PB.345.2|Bomo_Chr1:11917688-11927596(+)|i1HQ_T02|c27793/f1p2/1570
aatCATTTAATGAATAGCCAATTTGTAGGTTGCACCCGGACTGATCGTGCTTTGTTCAACGGGAACTTGATTAAAATATTTAATGGAGAATACGAGAGGATGCGGTCCGAAGCCAGCGGTCTCGCAACTGAATCAAAGATCGTAGCTGAGTGGAAGTTCAGAGAACTGGACCGAGATAAAAGCGACTCACTCCAAAAGTCCGAATATAGGGGACTGAGGAAACTTATCAAGAAGGTAGTCAAACCGAAGCGATGCGCCAGAGCTTGGGCTCGTGGCTGCGACGGGAATGGCGACGGCGAGATAGCCCGGGCCGAGTGGACAGCCTGTTTACTAGCAAACCCGGAGCCCCCTACACCGGATTACGAGGACAGCGGTCCGGAAGTCGAGCCTGATTACGAA…
>PB.345.3|Bomo_Chr1:11926182-11927618(+)|i1HQ_T02|c22308/f1p2/1437
TAATCCTAAACAATAACTTAACTCTACACAAAAGAAAAGGCTCTGTCATTTATTATTAGTAATAAATCATGTTCATTTATATCACTACCTTCATTGAACATTTCTACACTGTCACTCTCATCATCATTGATGGCAGCTCTTTGTCTTGTTTTAAAATTGCAGTTACAATTCGTTTACTGATCCCTGTAGCTTTAGCGGTACGTTTCCGTATATATTAGCCAAAGGACTCACAAATCACAATTATCCGTATTGTTCGCTTTCATTAAATTATACTCTTCTTGAAGAAAGTGGTACACGCGGGCAATAATGACAAGTCCCTGGAAACAGTAAATGAATATTGTTAATTGATAGGTATTGTTTTAAACATTAATTTGTTATGAAACTTTTTTGATACGACTA…
>PB.346.1|Bomo_Chr1:11929122-11933689(-)|i3HQ_T02|c5074/f2p1/3275
ATAAAAGTGAACAGTTTGGCGCAGAGCGACTTCATGTGCGAACAGTTCCAGAGGGAATTCAACTTCATTGATTCATTTTTTGAATCCCTACAATATTTAGAAAACTGTTCGTTGTCGAATAAATGTTTGTCGACGAATAAAGTTGAAAATTTGATTAAAAATCCGATTTTATACGATTCCGATTTTGACATCAAGGCCACTGAATATTTAGAATTGTTACCGAAATTCGAAAATGGCACTAGTCTCGAGAATGGCCAAACAATGGCAACGAAGAGCCTTTGTCTGCTCAATTTACTCATACGCGATGAGCAAAGGCGAGCCAGAAATCTCTTGTATGTACTTAAGATGTGTGAAGACGCTCTGAAGGACTTCACAAAATCGCAAATATTATGGCTAGAA…
>PB.347.1|Bomo_Chr1:11963845-11976179(+)|i3HQ_T02|c7716/f2p3/4139
TTTTTTTTTTTTATTTTTTATATTGTACTTTTTGTCAACTAGTTCGAAATGTGATATAAATGCAACACGAGTTAAGCGTGCCAGCGACGTGCAATATATAATGTATACACACTTTTCGTTTCACTAAAGATATATATATATATCGCGCAATGTATTGTGATGTCTGATGCTTATAAATAATGTAGCTTTGTATTACGCATATGCTTATTGTTGATTATCGAAAAAAAAAAAAGAAAATACTTTAACTTTACATATTCTAATTCGTTTACATATATATTCAATTCATTTTATGCGTAATGACCGGGGATATGGAACTAATTGAACCAAATTTTTTTTTGACATAAGGAATTAATTGAACCAAATTTTCTTTGACGATTACAAGATATTCATATGTATACT…
>PB.348.1|Bomo_Chr1:11972074-11976165(-)|i3HQ_T02|c3581/f1p3/4139
TTTTTTTTTTTTTTTTTTTTTTTTTTTTTCATTTCAATATTATTATGTCACTATTGTATTTAAAAAAAAACCAACATAAAAGAAAACATGACATAAGAATCGCACAATTCAATCTGTTGAGAATTTTAAATGTACATCGATAAATAAAAGATTTTCATAAACTTAATTGTAATTCATAATGCATGGTACTTTATTACACAACAAATTAAAACAATGACGTCAGTTTAACTGACTTATTGCATATGACAGAGCTATTTATCGTTGGAACACGTTTTGCTAAACTACAACTCATTATTTCAGCGGACTTAATGTATTATAATTATGTAACAAAAATATACATCGCGTTAAATTAAGACAAAAACTATCCAAAAAATCTAGTTTAATTTTATTTAACTACAA…
>PB.349.1|Bomo_Chr1:11976834-11982927(-)|i1HQ_T02|c20732/f1p0/1011
AGAGACACAACGTGCGTCCGAACAACACGCCGACCGGTTGGACTATCAAGATGCTGCATTCCTCAATAATGTTATTACTGCTGTGCGTCAGTATCAGTACCTCGGCACCTGCGGACTCTCCCATTCGAGTCGACTTGCCAGTATTTGACCAGCCTCAGACAAACTTTGATATCCAACCGAATACGGTTATAGAAGCAGAGAATTACCCAGGTGGAGAACCTGACACAAATTCCGGGAATTTTATTTCGAACAAATTACAATCTTCTACAAAGTTCATCAGCAACAAAATTGAGACTCAAGTAAAGGCTTTGAATTTCGGAGGACCCTTTGCTTCTCGAACATCCACACTCGAGAGCGCCGTGCCAGAAACGGAAGGTTTTGGAAGTAAAACTTTATCAG…
>PB.349.2|Bomo_Chr1:11977036-11982921(-)|i0HQ_T02|c2038/f1p0/963
ACAACGTGCGTCCGAACAACACGCCGACCGGTTGGACTATCAAATTACTAGAAGATACACGCGCATCACCTCTCGTGTGTTGATGGCACTACGATAGAAACCTTCCCTGCAGTACCATGCCCACTGAGTTTCTCGCGGGATCTTCTCAGTGGGTCGCGTTTTCGATCTGGTGGTAGATTCTGCGAAGCACTGCTCTTGCTAGGGATGCTGCATTCCTCAATAATGTTATTACTGCTGTGCGTCAGTATCAGTACCTCGGCACCTGCGGACTCTCCCATTCGAGTCGACTTGCCAGTATTTGACCAGCCTCAGACAAACTTTGATATCCAACCGAATACGGTTATAGAAGCAGAGAATTACCCAGGTGGAGAACCTGACACAAATTCCGGGAATTTTATT…
>PB.350.1|Bomo_Chr1:11983448-11984731(+)|i1HQ_T02|c25548/f3p0/1284
ATTGACAACAAGTCAAAAGATCCGTTCGGGCATTATTAAATTATCTTTCCTGCGTTTTCTGAATACACTTTTTGCGATGGAGACATTTTGCTTTTAAGCTGATTGTTGATTATAAAAAAATGAATGTTCTAAATAATGCGCGTGCAATTTGTCCTAATCTTTGGACCGGGCTGTGCTGTCAGAATTTAACTTGTATAAAAACTGTACGGGAGGTGCGACGAAAACGAGCGTCTGTCAATAAAAGCGATGCACCTCTAACGAGATTTTGTAGAAACAATCTTGAGCAAATACCGAGTCTGAGTATGTGGGTACAAGTGCGATACCACAAAGAATGTCCTCGTCTTCACCGCGATATCGAATTCCCAAACTTTAATCCGTACAGGAAAGATCAATACAAGG…
>PB.351.1|Bomo_Chr1:11989737-12004716(+)|i3HQ_T02|c15802/f1p0/3782
agttcTAGTTGGAATTTAAGACGTTGAGTTGCAACTTTATGAATAATTAATTTTGTATTGTATTTAATATATCGTTAGAAAATAAATAAAAATAAAAATATTTAATTTTAAACTCGTGACAAAACTCGTTATATAAATAGAGACCGAACCTATTTTGTTTTGTAAACAAAAATAAAACAAGAGTGTCAGACGATGAACTTCGGCTAGGTTTACTAATTGGTACTTTAAAAATAACTAAAAAATAAAACATGGGTAAAATAAATAATTCGTTTTTTTGGGGAATAATTTTCGCGTCGGCAACGTGGAGTATTTCGCTTTACTTATATTGGTTACTTAATATGAGCGCATTGGAAGGGAAGGATTTACTCAGTGACCAACCAAGAGATGTGGAGGAAACAT…
>PB.352.1|Bomo_Chr1:12005335-12008815(+)|i3HQ_T02|c4209/f1p0/3478
taATTATTTAACGTTCGATACATGTCTTGTGCAATCTTTGCAACTACCAGCTAATTGATTTTGTATATCTGTGTTACATTGTAAGAATTTACGAAGAAGTATTTTCTTTCGGAATTGTTTTTTTTTATCTTAAAGATATTATAGGTTGTTAAGTGCAATTACACTGATATACAACGTAAATATTATCGTCGACGTTGATATGAAGAAACCCACGTATAGATAACAGATTTGTTTACATTTTTGTTTACGTAATACCTATTTACTTATTTTGATGTATATTTTATTATACTTGTTCGAGAAACGCGCAGAAACGTCAAGTAAAAACGTCAAAACCTCGTATGTCTCGCCATGGTGATGGGAGTTCTAATATATAATCATATTTTACAATAGGTGTGTTCG…
>PB.353.1|Bomo_Chr1:12011615-12014042(-)|i2LQ_T02|c18293/f1p0/2415
ATCGAATTTTAAATACAATTTTTATGATTTCATATTCTTTTGACGTTAAGTTTTATTTTTATTTGTTATTTCTAATTTAAAAAAAAATGTTTTTTTAAAGGTCATTAAAAACTGACTAAATTCATTGAAATAATGCCGAACAATGATGATACATAATTAAATTCGTAACACTAAAATTAAAATTGAAAATCTCAAATTTGTAGAAACCAATATTTTGCAGAAAAATGACCGGATTCGTATTTTTAGGTTTAAATTTACGCTTTATTTCCATTCGGTCATTTGTTACGCCATCCTGCCAAGAGGAGTATCTAACCAAGTTCATATACCATTTTCATTCACATAGATTAGACGCGTATTCTTATTGCTGCCTCTAATCCTAATATTACATATAACCATATA…
>PB.354.1|Bomo_Chr1:12271139-12279896(+)|i1LQ_T02|c7912/f1p0/1320
aatcattccactggaaaaaaacgttgcgaaatctcctccattttggttcaaaaatgtcttcaacgtgttatgaagggtcaaaatacggaccgattgcctgctcgtggcttgttccatcaaaacgtaaatgctattactgcctgccagagcgactgtatcaggagactaggaaagacaattcaactggaacaagaagcttattgatcaatcatccagaggtgaaagcgatgcttgaaggcttcgtctgtaaaatggtgcaacaatcgaaaaaaaaggacatattaaaggaagctgctcaatatttttactagaactgtggatgagctagagtgtgagatcaaggaatttctgggcttgccggttgacgctttcagacattaagttaaaccaaccaacaag…
>PB.355.1|Bomo_Chr1:12282715-12314693(-)|i2HQ_T02|c33640/f1p2/2741
AAACTGACAAACATTGATATTTTTCTTTGCACGTTTCAATTACTTCCAAGCGATAGTTCATACTAGTGCTCGAAGATCTACACTTATATTTTCGAAAATGGGTTCGATGCTGAGGAGTGACAAAATGGCATTGTGTGATATATATTTGCAGCCGGAAGCCGCTTTCGAAATTTTATCGCAACTCGGCGAAGTTGGATGTGTCCAGTTTTTAGACATGAATCCCGATGTGCAGGCTTTCCAAAGGAACTACATAACGGAGGTGTGCCGTTGTGCCGAAATGGAACGCAAGCTGCGCTACGTAGAAGCTGAGCTGTTAAAGGATAATATTTATGTACCAGACAGCGTTCAGGAACCAAAAGCGTTGCAACCAAACGAGATGATCGCTTACGAGAATATTCT…
>PB.356.1|Bomo_Chr1:12332610-12380491(+)|i1HQ_T02|c16779/f1p18/1101
AGTCAGTCGAAGGGTAGAACCGCGCGCGCTCGGACGCTGGCCGAGTTCACTCAGAATCTTGTGTCGTTTTTTTTGTCATATCGCAGTGAAACAATTTTAATGTCGTGCTAATAAATCTCATTACCCACGGATTGAAACGGTACCGAAAACAAAGCAAGATGAGCCGTGTTGGAAGAACAAGGCGTACCCGCGTCTACGACTGCAACTACAACAAGGGCGAGAGCTACTACCGTCCCGTGCTTGACCGTTTGGACGGCAAAGCGCCTATAGTTCGCGAACCCGAACGCGAAAGTATTCGAGCTGATGTCGACAACCGCATCAAGAGCGCCCTGCACGACATGGAAACACCCAACGATGAACTGTTCGACTTCAGAGGTGCACGCGCCCAGCGCGGCAGAC…
>PB.356.2|Bomo_Chr1:12332675-12380492(+)|i0HQ_T02|c2534/f1p17/696
TGCTTTCCCGACGCCTATACACGCTCCAGATCACAGAATCGTTGAAACGCCTGCGCGCCAGCAAAAAGACTTCGAGGTTCGCTGATGACATCGACTTTGAGAACAGCGTTGCCAATCTCGAAAACCGAATGAGGATTTCTGACAAAATACTCGAAAGCGTCGGGATTGGTCACTCGGAAGTCAGCAGCGCCAGACGTGCTCTGCAGGATAACGAAGAACGCACAGAAAAGCGCATCGCCAGGAGACTCGAAGATAATTCGCTCACGAAATGGACTGCTCTAAAAAGCGGTGAGGAAGAGAGTGCAGCCGCTCAGCGAGCGAAGGTAACGAGGGCACGCCTTTCAGATCTGGAAGACGAAATGAGTGAACTGAACGAGAGGAGTGCAGCTAGAGAGAAGA…
>PB.356.4|Bomo_Chr1:12332675-12346581(+)|i2HQ_T02|c8706/f1p9/2296
TGCTTTCCCGACGCCTATACACGCTCCAGGGTACCGAAAACAAAGCAAGATGAGCCGTGTTGGAAGAACAAGGCGTACCCGCGTCTACGACTGCAACTACAACAAGGGCGAGAGCTACTACCGTCCCGTGCTTGACCGTTTGGACGGCAAAGCGCCTATAGTTCGCGAACCCGAACGCGAAAGTATTCGAGCTGATGTCGACAACCGCATCAAGAGCGCCCTGCACGACATGGAAACACCCAACGATGAACTGTTCGACTTCAGAGGTGCACGCGCCCAGCGCGGCAGACCTCTCTCTTCTGCCTTGGAAGACGATGAATTTAACGAAGACGTAAGTATAAAACATAGCCTAACGAAACCGTAAGAAGAAAAGCTTTGATGAATTTCAAATAGCTGTAA…
>PB.356.5|Bomo_Chr1:12340269-12343857(+)|i3HQ_T02|c5921/f3p14/3584
ATAGGGAAACCGCGACCGAACCTCCCAGCTGTGTCCTATGCCTTAAGCAAGGGCACCCCGCGAACTACCGTGGATGTCCAGGGCTCCGCGAAACGTCCAACCCACCCAGCTCCGCGAACCGTCGGCCCAAAGACTTCGGCACCTTCAGTGCCGAAACCCGCCTTCGTGCCGGCTGCAGTTCCCACGGTTCAGCGTGGAAAAAGCCGCTGCCGTATACGAAGGCGGGAACGGAAACCGCACCCCCGCCCCCGCTCGCGACACGCCCCGCGCCTCAGCCCCTGCTCGCACCTCGCCCCGCGCCCGCGTTCCGTCCCCCGCAACCCTCTGCCGCCAACGACTTCGCGCTCGTGCGCGACTTCGTCACCGCGGTGAACTTCGACCGTCTGCGATCGTTCGCTG…
>PB.356.6|Bomo_Chr1:12394956-12395999(+)|i0HQ_T02|c806/f3p0/799
GGGACGCGCTAAGATACACAGTCGTACACGAACGATCATCCACTGCGCACGTTTCTACAACCCCAGTTAGACTACCCTTTTACGAGATGTGGGATGACGTAGAGGACGAAACTCCAGAGCAGCCCGAACCGGTGCCCGAGGAGGCCCCGGCTGCTTCTGAAGCCGAACCCGGTAAGGAGGGCGCCCAGCAAGCCAAGCCTGAGGAAGCCGAACCTCCACCACCAGAGAACCCCAACGACTCAACAGAGCCTAGGCGGCTTGTATTCAAGCACTGGTGCAGGCCGAAGTTCCTCCAGTACAACTACATTTACGACTACCAAAAGAACTACTACGATGACCTGATCACGTACTTGGACCGAAGGAACAAGGGACAACGTGTCGAGCCGCCGCGGGCGCAGA…
>PB.356.7|Bomo_Chr1:12394975-12396000(+)|i0HQ_T02|c2732/f1p0/855
AGTCGTACACGAACGATCATCCACTGCGCACGTTTCTACAACCCCAGTTAGGTCCGTGGCCGTCCGTGTGGTGAACGTCGTGATGTTATTAACGTGGTCAATAATATAGTGGTTTCTGATCGCAGACTACCCTTTTACGAGATGTGGGATGACGTAGAGGACGAAACTCCAGAGCAGCCCGAACCGGTGCCCGAGGAGGCCCCGGCTGCTTCTGAAGCCGAACCCGGTAAGGAGGGCGCCCAGCAAGCCAAGCCTGAGGAAGCCGAACCTCCACCACCAGAGAACCCCAACGACTCAACAGAGCCTAGGCGGCTTGTATTCAAGCACTGGTGCAGGCCGAAGTTCCTCCAGTACAACTACATTTACGACTACCAAAAGAACTACTACGATGACCTGATC…
>PB.356.8|Bomo_Chr1:12412785-12422056(+)|i1HQ_T02|c16078/f1p0/1642
AGTCTAGTTTTACATTTGACAGACTGCTTGCTCATTATTCAAATTCTAAAACGTTCATTTTGCGAAGCTTAGTGCATGGATGTTGATAAAATTCATGATAAATAAAACATTTTTATACATTATAACGTTGTTATTTAATATAAATTATTTCGTCAATAAAATGTTTGTAATATTTAAGGTAAGAATTATTTGATTTATTTCTATTCATTTCAACAAACTGTTATTCTAATTGAAGTAGTTCATTGGTTTCAATATTATTTAAGATAGCATTGAAATTCAATAAGCACACAGTACGAGAAGTTTATTGATATTTCTTGAGAATTGTCTCAATGGTGACTTCCTCGATGCTGCTTTAGGCACCGCTTTGTTTTGATTATTTGATTACTTCAATACTTCTAA…
>PB.357.1|Bomo_Chr1:12337516-12443300(-)|i1LQ_T02|c36069/f1p0/1455
tctaTAAATATAAATAAAATTGAGTGTCTGTTTGTAACATTGAAATAACGCTTTTTACTACGTGCATACGAATATATAAAATATAAGATACATACAACAAAAAAAAATTAAAGAAAAAAAATGTCTGTCTCTCTGTCTGTTTGTTCGGCTAATCTTGGAACGGCTGGCCGATTTTGACGAGACTTTCACTGATAGATAGCTGATGATCTAAAGAATGACTTTTTTTAGACTAGCTTTGCCCGCGGCGTCACCACGGTACGAAAATAACCGCGGTAACATCTCGGATTCTGCTATTAATAACAAATTTAATGTTTCCGAAGCGAAGCGAGGGCGGTCGCTAGTATTAAATATAATATTATGCAAACTATTGAAATGTGTATTAATTTAAAAGGAAAAGGA…
>PB.357.2|Bomo_Chr1:12424173-12426682(-)|i2HQ_T02|c6493/f1p5/2509
tagacGATAATGTTTTGTATATTTCGAAGCCCTCAGGAACTCCGTCCATTACTTAGGGTCAAAAATATATTAGGTAAGTATTAAAGATATTACTAGTGTTATTGATAGCTGTATTTTAACGTAAAAATGTTTAATTTTGAAAAATTTTCGTATTAGGAGATTTAGGGAACTTAGTTTTAGTTGAACGTTTAAAATATTGTTTAGCGTTGATTGTATATCGACTATAGCTTAGACGATTTCAAGATCCCGCACATTAACCACAGCATACAGGTACGCGATTCTAGCATCCTCAAGCTATCCCAATTAGTTTCAGATTGTCCTTACCGCATTCATTTTATTAAAGCATAATGTCTGTATTATATTTGCAAGTTTCCTCAGGAGGTAGTTTGTAATCTACGA…
>PB.357.3|Bomo_Chr1:12429619-12467392(-)|i2HQ_T02|c20306/f1p1/2666
TTATAACATGCAAATACAGAAGCGTGTCCAACTAACTAAACAAGATGGCGCCATAGATAATCTATTTTACTACATTAAGGCGTTTAGCTGCCTTTGATTTTATAGGCCTCAATTAAAGTTCAATGCTATCACAAATTGGCTTAAGATTTCTCGTAGATAACAATGACATGAGCTCTGTTTATGTGTGCGTGTCCAATTTGGCCGTTAACACGGGAAGTGACATTGGAATAGTCGCACTGTAACAAAGTTCACGTCTAGTCATGTTACCTTTGGATATATAAATATATAACTATATTTTTTTTTATCGCGCCTGTACTTTAGAGATGAATTCGCGATACGCGCCAAGTTTCAGTTTTTACTTGTGACATTTGCGTCACTCACAAATGTCCATTGACGAGT…
>PB.357.4|Bomo_Chr1:12431542-12467474(-)|i2HQ_T02|c29614/f1p1/2678
ATTCCGTCGCCCACCTCCGTTATTGCCCGTCAAGCCTCTGGAGGCTTTGAAGTTAAAATTCAAATTTAGAAAGTATCATACCACAGTGCTTGTGTCTGTTCCTGCGAAAATGTACACGGTGCTTTAGAGATTACAGAGAGAGAGATGTCGGGATTCGTGTGCGTCCTGATTCTCGCCGGCGTCGCCTCCGCTCAAATCACCCTGGACGGCATCAGATGCGGTCAGCTGATATGTCAGCTAGACGAATACTGCTCCCCGGAGACCAACCGATGCGCTCCGTGCAATGTTGTCTGCAATAAAACACACCATAACTACGATAGCGGCCTTTGCGTTAAGGAATGCCAAGGTTATCTATTGGATTTGAGGTACATGCGACGTTCGGAGACGGCCCCGCCACCC…
>PB.357.5|Bomo_Chr1:12431544-12467392(-)|i2LQ_T02|c13123/f1p0/2642
ACAGTGCTTGTGTCTGTTCCTGCGAAAATGTACACGGTGCTTTAGAGAGTACCACAAGCACGGATCACCGTCCTCGTCGAACCCATGACACAGGCCACAGAGTTTCTCGCCGGACCTTCTCAAGAGAGAGATGTCGGGATTCGTGTGCGTCCTGATTCTCGCCGGCGTCGCCTCCGCTCAAATCACCCTGGACGGCATCAGATGCGGTCAGCTGATATGTCAGCTAGACGAATACTGCTCCCCGGAGACCAACCGATGCGCTCCGTGCAATGTTGTCTGCAATAAAACACACCATAACTACGATAGCGGCCTTTGCGTTAAGGAATGCCAAGTTATCTATTGGATTTGAGGTACATGCGACGTTCGGAGACGGCCCCGCCACCCAACGATTTGGGAAGC…
>PB.357.6|Bomo_Chr1:12443208-12445352(-)|i2HQ_T02|c33456/f1p0/2132
caaGAAGGTGAAACTGTACGTAAAATAATACTTAGGGCTGGTAGCGTAGAAGCTCCCTTAACACCTAAGCCTAGTATCATGCGTTCGATTTTAACTTCAGAGAGAAACAAGGTCAATACTTCTGCGTTTGTACTTTTCACCTATACTAATATTACAAAGCTGAAGAGTTTGTTTGTTTTTGGTTGAGCGTGCTAATCTCAAGAACTACTGGTCCGATTTGAAAAATATTTCAGTGTTAGAAAGCCCATTTATTAAGGAAGGCTATAAGCTATATAACATCACGCTAAGACCACTACGAACGGAGCACTAATATATTATGTTTTAAAATCGTTATTTTTCTGTTTTGAGAGCTGAATGGTTAAAGTTTCACTAAAATAATGTATGACAGAATTGGTCACC…
>PB.357.7|Bomo_Chr1:12464281-12467392(-)|i3HQ_T02|c6658/f1p2/3109
aCAGTGCTTGTGTCTGTTCCTGCGAAAATGTACACGGTGCTTTAGAGAGTGAGTGATTTTCTTTATTTAAATTTAATCATTAGTTTTTTTTTATTTGTTTTAAAATTTATAAACCTTAATCTAATTATATGTTCAAAGGCTGTTGCGGTAATTGATTTTCTTGTTATATAACCTAGCGTTACTACGTTGCACTTATGGTCTAGGAGATTTTTGAAGATACTGCTGAGCTATCTATCATCAGGGTCGCGATCGTCACGAGATTTAAAACTTGCTGATTGTTTCTCGTCGTCTCGTTCTCGCGATGAGTAATCATTAAGTTTCTTAGAAGAACAAAAAAAAAAGAACAGGTTTTTAGTATAATATTATCAGTAATTGGTCGGCCCGTGTTTATGGTTTTGC…
>PB.358.1|Bomo_Chr1:12472693-12475115(-)|i2HQ_T02|c32603/f1p1/2178
TAATAAAGATATGTATTTTTTTTTAACAATGCAATCTATACAGATTCTTTTATTTTATTGTTGGAATAGTACTTAATGGGGCTGCTCGAGAAACCGAGACTGCAATAGACTAGTACCTAGTAAATCGAAAAACAAAATATCATAAGCAATGCTTCATTGACCCGCAATGAATGTAATAATTTGGGGGTCAATAACCTCGCACGATAGCCGTCAGGTGGTTTTAAAATTGTGTTGCATTGCGCACTGTTATTCACTTTTCTGTTCGAACACGGCTCTTATTTAGTCCCTATACGTTGGCTTGACCTAATCTACATAATATTTGAATGTAGATCTTTATCTCATATGACACATATTTTATAGTAAAATATTAAATTGTAAAACATACAGAATGATATTCTT…
>PB.359.1|Bomo_Chr1:12517638-12525854(-)|i3HQ_T02|c14453/f1p4/3983
acACTATTAAGTTTGGATTAAGTAAGTGGAATACAGTATTAAATAGAAAAATAGCGTTAGCGAATGAAAATATCCGATTAAAGAGGAATAAAAATAAAAAATTAAACTACACAATACGAACTTTTTTAAGCATCGTCATAATTTTTATTATTCTTTAATTTTGTTTTTGTTTAAAGCTATTTTTCTGAACCTATATTGAATATTTGTATTAGAAGATGACAGCAGTATGGGAATCGCTGAGTAGGTTTTTAAATGAATGTAAAATTTAGATTTTTTTTAAATTTTGATTTCTAACCGATTATTGTAAGCTTTTGTCAAGAAATGTTTGAAAAGTTGTATTAGAATTAAAATCTGTTGGCCTTATTAGCTATTTTGAAAAAAAGTTAATTCAAATTATAG…
>PB.359.2|Bomo_Chr1:12517641-12526060(-)|i3HQ_T02|c12643/f1p2/3777
CTGATAAAATATTTTTATGCTATTAATGTTCATATAGAAAGTAATTTAGGATTTTACCGTTCAACAATGTGGGTGTCTCTAAGTAACTTTTGCAAATAATTAACTACAATAACAGTGCCATCAATAAATAAACATAGTTTAGAAACGAACAAATAAATTTACACTTTTGAAACATACTTCTCTACAACTGTATGGACTTTTCACACTATTAAGTTTGGATTAACGTTCATTTTAAAAGTCTTCATAATGGATAACCTTGAAAACTCTGAGAACACTGACAAAATATCAGATTCGGCATACTCAAACAGCTGCAGTTACAGTCAATCAAGAAGAAGTCACAGCTCAAAATCTACTCATTCCGGGAGTTATTCTAGCGGCAGTAGCGGATACGGAGGTCGA…
>PB.360.1|Bomo_Chr1:12527213-12529027(+)|i1LQ_T02|c25177/f1p1/1682
gtTTACTTAGGCGAAATCAAACATAATAGATGGATTTAAAGTTAGGGCATCATAGTTAACACAAAATATTGGAAGGAATTGTGATCTATGTGTAGGAGCTTGAAGAGCTAAGTACTTTTGGAGACTAACAATAAGCATGGCGGCGATTTATGAGCCCAGTACGGATAATCCATACATTCCAGCAGAGACCGTAACTTAGTGTAAAGAGGATGATTATAAACTTGGAATGCTCTAAATAGAAACCGGTCACAAAGAAATTGTCGTCTGAGGTGCAGGGGGGCTTCAGAACATTCGACCTGCAAAGCGTTAATAGGGCTCGAACGCATAGCCCAGCAATTATTCTCAGAGCCTTAGACTGGATAATGTCTAACTTATGGAGAGCTACTGCATTACAGGGTT…
>PB.361.1|Bomo_Chr1:12550019-12558383(-)|i3HQ_T02|c1734/f10p13/4348
ACTGACGTGTTGCGGATTTTATCATTCTGGGCATATTATTAATTTCTAAATTACAATAAAATATTAAAAGAGCAGAGCATAATGAAGGCTCGCCGCGATGGAAAAGAAGAAGATAGCAATGTCTTCCAAAATCTTGATAAAACAACCCTTTTACAAGAGGCAAGATATTTCAACTCTACACCCGTGCATCCGAGAAAATGCATCCATATTTTGACGAAAATACTCTATTTACTAAACCAAGGCGAAGAATTAACCACGCAGGAGGCTACGGATATATTTTTTGCCACTACGAAACTGTTTCAGTCAAAGGACGTTGTGTTACGCCGCTTAGTTTACCTATGCATTAAAGAGTTGAGTCCTATGGCACAAGATGTGATCATTGTGACTTCTTCACTTACG…
>PB.362.1|Bomo_Chr1:12558826-12560159(-)|i1HQ_T02|c27811/f1p0/1333
TAATAATGTATTTTTGACAGACAGCAGTCTACTTTAATAATTATGAATTTATACTTTGACAATGTACATACATACCTACATTTTGAAGTAGAAGCTATTTTGATCCATAACTACTTAGTCAGAAAATTTGTGTGATAAAATTTGAATACCTGCTGTCATTCTATCGTAATGTACGAGTGATTTAAAATATACATTATATACATTATTTATTTGTTTAGTGATATAATATTTATGTATTCAAATATCTAGTCATTAAAATCATAATTCAGTGATATTATTTATGTAGTAATAAAAAAGTTAACTTTTATTGTATTACAACGTTCGAGATATATATGTTATTTATCTATTTAAGTAGTTAATTTGTTATACTAGAATTTCTTATTGTAGGTAGGTATAATT…
>PB.363.1|Bomo_Chr1:12718144-12720243(-)|i2HQ_T02|c11012/f1p0/2106
TTAATTATAAACTTTAATTTTTTTGGCAAGTTTTTTATTTTGTTTTGTCATGACTTAAAATAAAAAAAAATCATATTACTCTCAATTTTCACTCTTATACGATCAACCCCTATTTTTCCATCCCGATTAATATTTTTTTATTCTATGCACAGATCCGCAATAAGGTTGCAAGATGGCAATCAAATATTATAATTGTAGTAAGATAAATTCTTATTCAGAGTTTATAATTTCAAGTTCCTTTAATTATGATTTTTTTTAAATTGAATTTGATCTCCCGCCCTCGCCGGTCGACTACTGATCAACTATCAATCGATGAGCTATCCCCGCCAGGTGTCACCACTCATCCACTCATCCAGCAAACATCACGTAGTAGGGATGCGGACGAAGCCGGTCTCCTGT…
>PB.364.1|Bomo_Chr1:12739056-12743267(-)|i3LQ_T02|c14843/f1p0/4235
ataatagttaatacaaacaataaacaataaatatagtagtaataataaagaaaaatatcgtagatacgtgctttgaaatacaaaaacagtttatttgaatttaacagcaattttcaaaactgaaaagaataaatatttgtgttggattttgtttgtaactgcaaaacggctgcttgtgtccgcgccgcgacacattgttcacaaaagacaaaaggtttttgcgtaaactttcgactgaaataattgaacgtgtgatatgtcgtttttttttttttttttgtaaataatttacttttttatgtttacgtggatactggaaacgcgttaaatattctggaaataatatacatttttcaagtattgacaatgagatttttttgttgaatattggataatttt…
>PB.365.1|Bomo_Chr1:12766143-12791049(+)|i3HQ_T02|c8621/f6p4/4150
TATCGGAGCAGGTCAAACGACGATGAGACGTCTGATGGCCTGGACATTTATTTAATATGTGAGAATCTTAAAAATTACATTGCATAAATGCTTTCAAGACTTTTAAAATCAGTTTTGTAGTACTGTAATTTAGTGGAATAGGACTTCGATTTCTGCGCATCCTTTTCCTGAAAAAGATGATAGCGATGCTGGGCGATGAAGAGTCACCGGTTCTGCTCGTCAAACTGCACGTGATCGCTGACAAAGAAGAGGGATGGCTGCAAGTCGTCTCGTCAATGGTCAACGTGATACCACTCGACAATCCGCTGGGACCGTCGGCGATCACCATAGTCTTTGATGATTGCCCGCTACCCTCCAGAGACTCTGTCATAAAGCTAACGAAACTGTTCCGGCTGTCGA…
>PB.365.2|Bomo_Chr1:12766166-12791049(+)|i3HQ_T02|c6361/f2p4/4341
GTATCGGAGCAGGTCAAACGACGATGAGACGTCTGATGGCCTGGACATTTATTTAATATGTGAGAATCTTAAAAATTACATTGCATAAATGCTTTCAAGACTTTTAAAATCAGTTTTGTAGTACTGTAATTTAGTGGAATAGGACTTCGATTTCTGCGCATCCTTTTCCTGAAAAAGATGATAGCGATGCTGGGGTAATGGGAGTTGCTGGTGCAAAGATAAGACAGACGAGAGGGAGATGTACTCTCCGACGGCAGGCCCGGCCTCGGCCTCTATGTCGCTCTCGCCCGGAGATGCACGACTCCGTGCCATGAAGGCCCTTGATCCATCGATCGTCGACCAACTAGTGATGGAGATGCTCACCCTTATAGCTTCCTTCGTTGACAACGATGAAGAGTC…
>PB.365.3|Bomo_Chr1:12766177-12789387(+)|i3HQ_T02|c19169/f1p2/3908
GTATCGGAGCAGGTCAAACGACGATGAGACGTCTGATGGCCTGGACATTTATTTAATATGTGAGAATCTTAAAAATTACATTGCATAAATGCTTTCAAGACTTTTAAAATCAGTTTTGTAGTACTGTAATTTAGTGGAATAGGACTTCGATTTCTGCGCATCCTTTTCCTGAAAAAGATGATAGCGATGCTGGGCGATGAAGAGTCACCGGTTCTGCTCGTCAAACTGCACGTGATCGCTGACAAAGAAGAGGGATGGCTGCAAGTCGTCTCGTCAATGGTCAACGTGATACCACTCGACAATCCGCTGGGACCGTCGGCGATCACCATAGTCTTTGATGATTGCCCGCTACCCTCCAGAGACTCTGTCATAAAGCTAACGAAACTGTTCCGGCTGTCG…
>PB.365.5|Bomo_Chr1:12766178-12791040(+)|i3LQ_T02|c9603/f1p1/4113
tATCGGAGCAGGTCAAACGACGATGAGACGTCTGATGGCCTGGACATTTATTTAATATGTGAGAATCTTAAAAATTACATTGCATAAATGCTTTCAAGACTTTTAAAATCAGTTTTGTAGTACTGTAATTTAGTGGAATAGGACTTCGATTTCTGCGCATCCTTTTCCTGAAAAAGATGATAGCGATGCTGGGATCCTGAAAGCCTCCATAGGTAATGGGGAGTTGCTGGTGCAAAGATAAGACAGACGAGAGGGAGATGTACTCTCCGACGGCAGGCCCGCCTCGGCCTCTATGTCGCTCTCGCCCGGAGATGCACGACTCCGTGCCATGAAGGCCCTTGATCCATCGATCGTCGACCAACTAGTGATGGAGATGCTCACCCTTATAGCTTCCTTCGT…
>PB.365.6|Bomo_Chr1:12769157-12771835(+)|i2HQ_T02|c29457/f1p0/2677
TAGTGTTATATAGAACAACAGATAATTAATAAATACAAATTATTGACAAACTGTCGTCTCATGTTACAAAAACATCTGCACAAATCATATTATAAATGACTTTACTCTTTGTACTATTGATAATTAACTACTAGCTCTTGATTTTGTTTAGTAAGAGTGTCCTTAATATTCATTTTGTCTTTAGATATTTTAATTTACATAAGCTCTTGTTAGCACTAAAAAATCAATAAGTTCATGCATAGGTCGGCTATACCCCAGGTATGGGATTCATGTCCTTGAACAACATTATCTACATAACATCACAGTCATATACTTGTATGCCCACAATTTGAAACATACATATGCTTATTAACAATGTGTTTATATAACTTAGTTACATGTGATGCAATGTTTATCAAA…
>PB.366.1|Bomo_Chr1:12766166-12791074(-)|i3HQ_T02|c12426/f1p4/4187
TTTTTTTTTTTTTTTTTTTTTTTTTTTTGGTTTCATGTGTGTTTTAATGTTTCCGAAGCGAAGCGAGGCGGGTCGCTAGTGTAAATATATATTAAAGTGTGTGTTTTCCGAATTTTGCTGTTTCGCCATTTAAATGGTGGATTTCTTGTAGGTTGTTTACGGTTTATTTTTGGCGTTTGTAATCTTTTGCAATCTAATACTGTGTGTGATCATTGCTACTCTATCATCTATGTATTTGCTGCTAAGCCGTAATGCGTTCATTTTGAGCAAGAAAAAAATACGTGCAAGATGGTTAATCAACTAGCCAATTCGAGCGAGGACACGCTTTTGGGAAAGCCCGTGCGCTCGGCGCAGGCGAGCTTTATATTTCCGGTGTTTAACAGATACCAAAGTCCATTA…
>PB.366.2|Bomo_Chr1:12768083-12769512(-)|i1HQ_T02|c19240/f1p0/1430
ATTGTTAATAAGCATATGTATGTTTCAAATTGTGGGCATACAAGTATATGACTGTGATGTTATGTAGATAATGTTGTTCAAGGACATGAATCCCATACCTGGGGTATAGCCGACCTATGCATGAACTTATTGATTTTTTAGTGCTAACAAGAGCTTATGTAAATTAAAATATCTAAAGACAAAATGAATATTAAGGACACTCTTACTAAACAAAATCAAGAGCTAGTAGTTAATTATCAATAGTACAAAGAGTAAAGTCATTTATAATATGATTTGTGCAGATGTTTTTGTAACATGAGACGACAGTTTGTCAATAATTTGTATTTATTAATTATCTGTTGTTCTATATAACACTAACTAACTCTTCTGTAATTACAGCAGTTTACCCATCTGAATACT…
>PB.367.1|Bomo_Chr1:12792365-12795809(+)|i3HQ_T02|c15488/f1p4/3444
TAGTCGAAATTTTGGCGTTTTGTAACTTTGTAACGTTTGAAGCTACAACTTATTTCGCTTTATACAGTAGAACATTAAATGATTTTTAATGACTGAATTGATGGAATTTTCAAACAATCACATTAATTAATACGCTTTTATTAGCTTCAGACGTATGTATGTTTGTAACGGAATCTTTGAAAATGATTTTGACCCCCTTCAAAATGTCGGATTAACTCGAAATTTGGTAAACTTATTAACGACCGATGACAATACAATATTTAAAAAAAAATGAAAAAATTGAAATTCAAATAAAAAAATAAATAATAGTTTAAAAAAACTAACAAAATACGCTTTTATAGAAAATCCAACTAAAAAATAGAAAATAAATTTTAATATGTATATTTGAATTAAAAATAG…
>PB.368.1|Bomo_Chr1:12814499-12817378(-)|i2LQ_T02|c19994/f1p1/2863
CGGATTGGGCAAATATCTTCACTCGGCTTCGGAAGATAGAAGAGCTAAAGAAACTGAAGAATATACATAGTAAAATGTTTTCATTTGAATTCATTAACACGCTGTAAGACCAGATTTCAACTAACTATCAGCGCGATCCGTTTAGGAAGCAAGCAATCTGCACGGCATATTGCATCGCATATTATGGGTTGTGTCAGAGCTGCCCGGATAATTTAATATTCGAGTCAATTTACTGTGCTGCACTGGTTTAAATCTAGTCTCGGCTTAATAGTACGTCGTGTTGATAATTATCTCATCCTCAAGCAATATTCATCGCGTAAATTGTATTTCGCTAACAACGTCGACATTATCTGAGCCTCGAATATATGAACTATAGGGTTGTGAAAACTATATCGTTAT…
>PB.369.1|Bomo_Chr1:12832490-12834959(-)|i2LQ_T02|c18813/f1p0/2477
aaaaataagaaaaaaaactgttctttttcgttgcaattttcctggagatatcatgatgctagcgaacattactgtgtaaaaacgatttcaatagacattatgatacattttgacagtctacttctttggatgaacgtgagattggcttggtgcttgaagacccttagcaggttaggtccgatcggcgatcatgtacgtaaactaatgtcgcgttgcggtactgttactttcatttaaacataattccataacgaataaaacatcatagtgacatcagtgtgacagtgcatttgccgctaattcagtggagggaattaacgtggcttcattagtgcagccggtcggggaaccggggtaaaatgaaacttttgtgagtaaaaaaaaaagtatagaagtgaa…
>PB.370.1|Bomo_Chr1:12885833-12912107(+)|i3HQ_T02|c1114/f21p9/4228
GTGGTAAGAAATAGTAAGAATACTAAGAATCGACTGTCGGTAGAAAAAAGAGAGTCTCTGTTATGAATATTGTTAGACGCAATAATTTACGATTTAACATAAACTAAGAGCAAAAATAATATTATTGTATAATAATTTCGTCTGACTAATATTCGAAATGACTTGGGGGTTCGTCACATGTGGCCCTAACGAAGCACTCGTGATTTCAGGATGCTGCTATTCCAAGCCACTCCTGGTCCCTGGTGGTCGAGCCTTTGTATGGCCAGCGATCCAGAGCGTACAACGGATATCTCTAAACACCATGACCCTTCAAGTGGAGTCACCAACTGTCTATACCAGTCAGGGTGTGCCCATTTCGGTTACTGGAATCGCTCAGGTCAAAATTCAAGGTCAGAATTC…
>PB.370.2|Bomo_Chr1:12885833-12912100(+)|i3LQ_T02|c15620/f1p2/4336
GTGGTAAGAAATAGTAAGAATACTAAGAATCGACTGTCGGTAGAAAAAAAGAGAGTCTCTGTTATGAATATTGTTAGACGCAATAATTTACGATTTAACATAAACTAAGAGCAAAAATAATATTATTGTATAATAATTTCGTCTGACTAATATTCGAAATGACTTGGGGGTTCGTCACATGTGGCCCTAACGAAGCACTCGTGATTTCAGGATGCTGCTATTCCAAGCCACTCCTGGTCCCTGGTGGTCGAGCCTTTGTATGGCCAGCGATCCAGAGCGTACAACGGATATCTCTAAACACCATGACCCTTCAAGTGGAGTCACCAACTGTCTATACCAGTCAGGGTGTGCCCATTTCGGTTACTGGAATCGCTCAGGTCAAAATTCAAGGTCAGAATT…
>PB.370.3|Bomo_Chr1:12885852-12912098(+)|i3HQ_T02|c8822/f1p6/4043
aTACTAAGAATCGACTGTCGGTAGAAAAAAGAGAGTCTCTGTTATGAATATTGTTAGACGCAATAATTTACGATTTAACATAAACTAAGAGCAAAAATAATATTATTGTATAATAATTTCGTCTGACTAATATTCGAAATGACTTGGGGGTTCGTCACATTGTGGCCCTAACGAAGCACTCGTGATTTCAGGTCAAAATTCAAGGTCAGAATTCCGAGATGCTGCTCTCCGCGTGTGAGCAGTTTCTCGGTAAAACGGAGCAAGAGATTCAGCACATAGCCCTGGTGACGCTGGAGGGTCACCAACGTGCTATAATGGGATCTATGACGGTCGAGGAAATATACAAAGACAGAAAAATATTCTCGAAAAAGGTGTTCGAAGTTGCGTCGAGTGATCTAA…
>PB.371.1|Bomo_Chr1:12912169-12920976(+)|i2HQ_T02|c18260/f2p4/2601
TTTTTTTTTTTTTTTTTTTTTTTTTTTAGTTCCCACATATATTTATTGACAATCAACAAAATAATGTAGCTTAAATTATTATATAACATAATTATGTATATATTTTTATCACAATAGGCCTGTTGTTTAACTGAGACGCTGTACAGTACACTACTTTGCGGAGTGGTGACGAAGTGTATGTAACCTTGAAACGCACATGCAAACATTTAATGCATAATAAATTATATTTAAAAAAAATATGTTACTTTTATTTTTTATTACTGTCACAAGATTAACAATAAGGTTATGTGATGCAGTCATAAGAAATCGCAAGATTGTGGATAAAACCATGATAACTATTCAAAACATTTAGGGTTGCTGGTAAGTGTCTAAGAAATATTGATGAAACCGTATCGTTTA…
>PB.372.1|Bomo_Chr1:12912171-12921037(-)|i2HQ_T02|c19406/f5p6/2633
atGATTAAAAGACAAGTGAAGCGACAATCAAGTTTCATTAAACATTTCATTTTACTTTTTGTACGTAGCGTAGGTACCTACTTATTTATGTAATTGATGTTCTAATAAGATGCAGATTTTGAAGGTAGCTAAATTAATTGAAATTTTCTTGGCAACGAAAAACTAAATTTGCAAGTAGTTAAATTTAGTTGCATATAAATTGCTTGATTTTTCCCAAAATCTGTTTAGAGTAAAAGAAACATGAATTTCTGGTATACGTCTATTTTTGAAATATTTTTGATAGCTCTCGTTACGGGAGCAGTTGTGCCCACAACCGACGATGTAGACGAACAAGGATTGTACCGTAAGTCAGATCAAGTCGAAATCTTGACTAATAAAAATTTCGAAAAGAAATTATAC…
>PB.372.2|Bomo_Chr1:12912171-12921037(-)|i2HQ_T02|c2017/f7p3/2642
ATGATTAAAAGACAAGTGAAGCGACAATCAAGTTTTCATTAAACATTTCATTTTACTTTTTGTACGTAGCGTAGGTACCTACTTATTTATGTAATTGATGTTCTAATAAGATGCAGATTTTGAAGGTAGCTAAATTAATTGAAATTTTCTTGGCAACGAAAAACTAAATTTGCAAGTAGTTAAATTTAGTTGCATATAAATTGCTTGATTTTTCCCAAAATCTGTTTAGAGTAAAAGAAACATGAATTTCTGGTATACGTCTATTTTTGAAATATTTTTGATAGCTCTCGTTACGGGAGCAGTTGTGCCCACAACCGACGATGTAGACGAACAAGGATTGTACCGTAAGTCAGATCAAGTCGAAATCTTGACTAATAAAAATTTCGAAAAGAAATTATA…
>PB.372.3|Bomo_Chr1:12912171-12921037(-)|i2HQ_T02|c10654/f3p3/2735
ATGATTAAAAGACAAGTGAAGCGACAATCAAGTTTTCATTAAACATTTCATTTTACTTTTTGTACGTAGCGTAGGTACCTACTTATTTATGTAATTGATGTTCTAATAAGATGCAGATTTTGAAGGTAGCTAAATTAATTGAAATTTTCTTGGCAACGAAAAACTAAATTTGCAAGTAGTTAAATTTAGTTGCATATAAATTGCTTGATTTTTCCCAAAATCTGTTTAGAGTAAAAGAAACATGAATTTCTGGTATACGTCTATTTTTGAAATATTTTTGATAGCTCTCGTTACGGGAGCAGTTGTGCCCACAACCGACGATGTAGACGAACAAGGATTGTACCGTAAGTCAGATCAAGTCGAAATCTTGACTAATAAAAATTTCGAAAAGAAATTATA…
>PB.372.4|Bomo_Chr1:12912171-12920997(-)|i2HQ_T02|c17556/f1p3/2624
AAAACATTTCATTTTACTTTTTGTACGTAGCGTAGGTACCTACTTATTTATGTAATTGATGTTCTAATAAGATGCAGATTTTGAAGGTAGCTAAATTAATTGAAATTTTCTTGGCAACGAAAAACTAAATTTGCAAGTAGTTAAATTTAGTTGCATATAAATTGCTTGATTTTTCCCAAAATCTGTTTAGAGTAAAAGAAACATGAATTTCTGGTATACGTCTATTTTTGAAATATTTTTGATAGCTCTCGTTACGGGAGCAGTTGTGCCCACAACCGACGATGTAGACGAACAAGGATTGTACCGTAAGTCAGATCAAGTCGAAATCTTGACTAATAAAAATTTCGAAAAGAAATTATACGGCCAAAATAATGCTCTGTTGGTTCAGTTTTATAATAG…
>PB.372.5|Bomo_Chr1:12912175-12916499(-)|i3HQ_T02|c10646/f1p4/3442
GGCTCAACCTGGTAGGATTTGCTAACACTAGCCCTAGCAAGAGCTGTTGTAATAGTAATCAAATTGTTATTACAATCATGCACATACCTTTTTTCATCCAACTTCTAAAAGACAATTTTTATTACTAACGTAAGTAAGAGTTATGCATTGTAAGTCCAATGTTATATAGAAAGACGCGCACAACAAACCAACCAATTTTGATTAAATGTTATTTACGTGGTCACATATGTGCGATATACTTTCTAATTGTTGTTAATTTTTATAAACGTATATTGATAAATGTAAAAATGTATTTTTACGAATTTAATAATATTTATATAAATTTCCGTTACCGTTAATTACAACATTAACGAATGAAATTAATTGTATGTTAATATGAAAATAAGTACACATCTACTT…
>PB.372.6|Bomo_Chr1:12917571-12921012(-)|i3HQ_T02|c8759/f1p6/3437
aATCAAGTTTTCATTAAACATTTCATTTTACTTTTTGTACGTAGCGTAGGTACCTACTTATTTATGTAATTGATGTTCTAATAAGATGCAGATTTTGAAGGTAGCTAAATTAATTGAAATTTTCTTGGCAACGAAAAACTAAATTTGCAAGTAGTTAAATTTAGTTGCATATAAATTGCTTGATTTTTCCCAAAATCTGTTTAGAGTAAAAGAAACATGAATTTCTGGTATACGTCTATTTTTGAAATATTTTTGATAGCTCTCGTTACGGGAGCAGTTGTGCCCACAACCGACGATGTAGACGAACAAGGATTGTACCGTAAGTCAGATCAAGTCGAAATCTTGACTAATAAAAATTTCGAAAAGAAATTATACGGCCAAAATAATGCTCTGTTGGTT…
>PB.373.1|Bomo_Chr1:12921910-12943656(+)|i3LQ_T02|c12322/f1p0/3488
agaaCAGTTTTTGTGACATCCTCACCTGTGTCATAGTTTGTGTTTCCATTCTGCTAAGTAAAAATAATAGTTAAAATTCAATTAATACGTGTTTTTGTGACTATAATGAAAAATACATTTCCGTTAACCACACAATGTATTTTTTTTTAATTCAGTTAAGTAAAAAAATAAGGTCAAGATAACTTTGTGCACCATGTCGAACCGAAATATGCGTAAATTGTGCGGCGGGAACACGCTGCCGCCTCCCGATGATGACGACTCCGATAATGACTTCCAACAAAGTGCGTCCAGAACTCCGTCAAATCGAAATACGAGGGGTTGGAGATTAGCGACCATTCCGAGCCTCAATCTGAAATGGAGCAGGAGTCCAGTGATGCAGCAGTCCACGAAGAGATTGTC…
>PB.373.2|Bomo_Chr1:12921912-12943655(+)|i3HQ_T02|c11037/f4p5/4074
acAGAAACAGTTTTTGTGACATCCTCACCTGTGTCATAGTTTGTGTTTCCATTCTGCTAAGTAAAAATAATAGTTAAAATTCAATTAATACGTGTTTTTGTGACTATAATGAAAAATACATTTCCGTTAACCACACAATGTATTTTTTTTTAATTCAGTTAAGTAAAAAAATAAGGTCAAGATAACTTTGTGCACCATGTCGAACCGAAATATGCGTAAATTGTGCGGCGGGAACACGCTGCCGCCTCCCGATGATGACGACTCCGATAATGACTTCCAACCAAAGTGCGTCCAGAACTCCGTCAAATCGAAATACGAGGGGTTGGAGATTAGCGACCATTCCGAGCCTCAATCTGAAATGGAGCAGGAGTCCAGTGATGCAGCAGTCCACGAAGAGAT…
>PB.373.3|Bomo_Chr1:12921923-12943655(+)|i3HQ_T02|c16258/f1p2/4046
agaacAGTTTTTGTTGACATCCTCACCTGTGTCATAGTTTGTGTTTCCATTCTGCTAAGTAAAAATAATAGTTAAAATTCAATTAATACGTGTTTTTGTGACTATAATGAAAAATACATTTCCGTTAACCACACAATGTATTTTTTTTTAATTCAGTTAAGTAAAAAAATAAGGTCAAAGATAACTTTGTGCACCATGTCGAACCGAAATATGCGTAAATTGTGCGGCGGGAACACGCTGCCGCCTCCCGATGATGACGACTCCGATAATGACTTCCAACCAAAGTGCGTCCAGAACTCCGTCAAATCGAAATACGAGGGGTTGGAGATTAGCGACCATTCCGAGCCTCAATCTGAAATGGAGCAGGAGTCCAGTGATGCAGCAGTCCACGAAGAGATT…
>PB.373.4|Bomo_Chr1:12921933-12980518(+)|i3HQ_T02|c3751/f1p0/3214
aCCTGTGTCATAGTTTGTGTTTCCATTCTGCTAAGTAAAAATAATAGTTAAAATTCAATTAATACGTGTTTTTGTGACTATAATGAAAATACATTTCCGTTAACCACACAATGTATTTTTTTTTAATTCAGTTAAGTAAAAAAATAAGGTCAAGATAACTTTGTGCACCATGTCGAACCGAAATATGCGTAAATTGTGCGGCGGAACACGCTGCCGCCTCCCGATGATGACGACTCCGATAATGACTTCCAACCAAAGTGCGTCCAGAACTCCGTCAAATCGAAATACGAGGGTTGGAGATTAGCGACCATTCCGAGCCTCAATCTGAAATGGAGCAGGAGTCCAGTGATGCAGCAGTCCACGAAGAGATTGTCCAGCCCTCAACTTCATTCGATAATC…
>PB.373.5|Bomo_Chr1:12931353-12943655(+)|i3HQ_T02|c18245/f1p5/4081
attCTATCCACATCTGTCTCAGGACTAGCTCGTGTTTAGATCCTAAAACATTATTTCGACTCTTGTACGAGATATCTGTTTCTCTTCAACTAATTAATTCGAAATCAAAATGTTACGCGTCACTTTTGTTCAGTACGGTCGGGTTGCATTGTTCCACAACGATAATTAGTTTATAGCGATGAAAAGCTTTCGTTTTTCAGTTTCACCATGTCGAACCGAAATATGCGTAAATTGTGCGGCGGAACACGCTGCCGCCTCCCGATGATGACGACTCCGATAATGACTTCAACCAAAGTGCGTCCAGAACTCCGTCAAATCGAAATACGAGGGGTTGGAGATTAGCGACCATTCCGAGCCTCAATCTGAATGGAGCAGGAGTCCAGTGATGCAGCAGTCCAC…
>PB.373.6|Bomo_Chr1:12949638-12952230(+)|i2HQ_T02|c22614/f1p0/2596
aGTGTCCGATGTTAGAATGCAAGTAGGATTGCCTTAATTGACTGTCCGATGTTAGAATGCAAGTAGGATTGCCTTAATTGACTGTCCGATGTTAGAATGCAAGTAGGATTGCCTTAATTGACTGTCCGATGTTAGAATGCAAGTAGGATTGCCTTAATTGACTGTCCGAAGTTAGAATGCAAGTAGGATTGCCTTAATTGACTGTCCAATCTTAGAATGCAAGAAGGATTGCCTTAATTGGTTGTCCGAAGTTAGAATGCAAGTCGGATTACCTATATTGACTGTTCGATGTTAGAATGCAAGTAGGATTGTCTTAATTGACTGTCCGAAGTTAGAATGCAAGAAGGATTACCCTAATTGACTGTCCGATTTTAGAATGCAAGTAGGATTGCCTTAATT…
>PB.374.1|Bomo_Chr1:12921925-12943659(-)|i3LQ_T02|c18908/f1p2/4059
ttTTTTTTTTTTTTTTTTTTTTTTTTTTTCACAATAAAACACAACAGATTTATTTAATTAATCTACTAGTCGAGTTCTAGCTTCGTCATTGTCAATATCATGATAAATTCATAAAACGAGTGATAAGCAAAGTCACTTAAGTCACATAAACTTGAAACGTCGAAAATTAAGTGTGGTCGATGAAGATGTGAGTTTTAGTGTTCAATAGAAATTAAACCAGCGGCTTGAGTTGACTAAATTTTACTTTTCACTAAGCGTACTCTTTCAAAATTCTAAATGAGGTTTGAACAAAAGTTAAAAGGTGTGCAACCATTTAAAAAAAGTTAAATTATCTACTTTTCAAAAAATTCCGTGTCGATAAATCGGCTATAGAAAAAATATGGAACCAGCCCGCCTATT…
>PB.374.2|Bomo_Chr1:12922347-12924499(-)|i2LQ_T02|c18151/f1p0/2174
ATAGCAACCAATTTGTAACGAATTTAATAAAATAAAACCAGTCAAAAACATAGAAAATGTTGTAAAACTTGGCTGGAAGACAAGAGATATAAGGTAATGGAAGGGAGAACAACAAATAAAAAATAATCGTGAAGACGAAGTCGACGAAGTTCGAGAAGGTGCTAGAGGAAGAAATTGAGTTAATGGAGTTCGAGAAGGTGATTTTAGAGGGAATAATAGTAATGGAGGTAATGAAGTTCGAGACGGTGTTAGAGGAAGAAATGCAGTTAATGAAGTTCGAGAAGGTGAACTAGGAAGAAATGAAGAGTTAGTGGAGTTCGAGAAGGTGATATTAGAGGAAATAATAGTAATTGAGTGTAATGAAGTAGAAATGCCGTAAAGTTCGAGAAGATGTTGTTA…
>PB.375.1|Bomo_Chr1:12987951-13003099(+)|i1HQ_T02|c17576/f1p0/1576
CATTACAACCATACGGGACATTGAGTTTAGGAATAAAGTCAAACCAATTATGTTGATTGAACCGAAAAAACCGATAGCAAACAAGAACGCCTTTGTTACCGGGTGGGGACGATGTGCTCAAAACGGTCCCGAAATATGTTTGCCTCGCTCGTCAAAATACTACCCTGATGAGATATTGGATATGATGCTGATGAGCATCTCATTTCAAATCAAGTTACCGAATCGTAGCTGCTTGGTTTATAAAAATAACGAAGTGGACTTCAACCCGGGTATGCTGTGCGTCGGCGTGGCGAGGCAGGTGGAACCGAACTGCTCTTGTTTGGGAGTTCCGGGCGCCCCCCTTGTCGTCGATTCGACATTGCTTGGCCTCCAGTCCTGGGGCTTGGGGTGCGGCTATCA…
>PB.376.1|Bomo_Chr1:13009961-13011340(-)|i1HQ_T02|c35341/f1p0/1384
TTGGCACCTGGTGCGTCAACGGAAACACTCTATTGCAAAGACGCTATAATGGCTCGATCGAATTCAATCGTAAATTTAGCGAGTACGTTCATGGTTTCGGCGACCCCACTTCGGAATACTGGTTGGGCTTGGAATCAATGCACCAGATCACTTCCGATAACTGCTCTTCGATGAGGATCGATATGACCGATATATACGGCGGCAGCTGGTATGCCGAATACGATCACTTCTCGGTCAGCAACGCCGACACCGGATTCATTCTGAACGTGAGCGGATTTAGAGGAAATGCCAGCGATGCTTTTGAGTATCAAAATCATATGGAGTTCTCGACTATCGACCGCGACCGCGACATCTCTAACACTCACTGCGCCGGCAACTACGAGGGCGGTTGGTGGTTCT…
>PB.377.1|Bomo_Chr1:13056310-13060763(+)|i2LQ_T02|c28494/f1p3/2468
GGGCGCTTGGATTAGAGGTTGTAGACGAATTCGTGTATCTCGGGTCCTGCATCAGCAACAAAGGCTCATGTGAAACTGACGTGCGCCGACGTATCGGAATGGCTAAAAGTGCGATGTCTCAGCTACAGAAGATCTGGAAGAATAGAGGGATAGGCCTGAAAACTAAAACCAGACTGGTGCGGACTCTTGTTTTCTCTATCTTCTTGTATGGAGCTGAGACATGGACGTTGAAAGCAGCAGACCGAATGCGCATCGATGCTTTCGAAATGTGGTGTTGGAGACGCATGCTAAGAATTCCGTGGACAGCCTTCCGGACTAACGTGTCGATATTGAAGCAACTGGGCATCAAAATCAGACTGTCTACTGTATGTCTGAAGCGGATCCTCGAATATTTTGGTC…
>PB.378.1|Bomo_Chr1:13127941-13131193(+)|i2HQ_T02|c22988/f1p0/2035
ACATCGTAGAGTAATATTACCCGAGTAATATCACTCGCATTACTTACACATGTCTAATAGATAGTCAGTTGAGCGTGTAATTTTAAAAATAATATTCATGGAAATTCATGGATTTAAGTGCCCACTGAGCTCTTCAGGCAAGATATATTGTTGACCCTATTGCTGTGTTGCTGCTATACAAGGTAAAATAGGGACAGAGTATTGATAATAGCTATTTTGTCATAGTGATACAAACATTCCAAAGGAAGTAAAATTGACGTATCCGATACAACGGAGTAAAGCCAGTACAAATAAGGCACATCCGATAGCTAAGTAAAGATTGATGATGATGCTGCTGTTCCTATTGTTCACAATAACTGGACCACAGGTTTTTGTTTCTGTATTTTTTTCATGGAATTT…
>PB.378.2|Bomo_Chr1:13127986-13130435(+)|i2LQ_T02|c23411/f1p0/2471
acacaTGTCTAATAGATAGTCAGTTGAGCGTGTAATTTTAAAAATAATATTCATGGAAATTCATGGATTTAAGTGCCCACTGAGCTCTTCAGGCAAGATATATTGTTGACCCTATTGCTGTGTTGCTGCTATACAAGGTAAAATAGGGACAGAGTATTGATAATAGCTATTTTGTCATAGTGATACAAACATTCCAAAGGAAGTAAAATTGACGTATCCGATACAACGGAGTAAAGCCAGTACAAATAAGGCACATCCGATAGCTAAGTAAAGATTGATGATGATGCTGCTGTTCCTATTGTTCACAATAACTGGACCACAGGTTTTTGTTTCTGTATTTTTTTCATGGAATTTATTGTAATAACTAATTATTCATAATGTCTTGTTTACATTGCTACT…
>PB.379.1|Bomo_Chr1:13196942-13200734(+)|i3LQ_T02|c16212/f1p0/3788
aaggccaacagtttCTGCTTACGTTTGGGATTTATTTGAATTCGCGTCTTCACAGCTTTTATCACTGCTGGAGTCCTAACAGACCGAGGGCGACCACTTCTTGACCTGTCATCTACACTAGAGTCTCAATTGTATTGTTTGATGGTACGATAAACGAATCTTTGGTTATATTAAAATTTTCCAGTATGTTAAAAATTTAAATTGGCGCGGAACCGCAACGATGCAACGCAATAACTGCAACACGGTCTTCTTTAAGCGTCCACTACATTTTTAAAAATGAGTAAAATTGTAAAAGTATACATTTTTATTTTCATGAACAATTCGAAATTCGAATTCAATAAACTTGTTTGTGGCCAGCATTCTAAAAGAAAAGTTTTACTGTGTGACAGTACTTATGAC…
>PB.380.1|Bomo_Chr1:13211700-13214033(+)|i2HQ_T02|c33413/f1p3/2335
TAATAATAATAAACATTTATTCCAAACACAAATTAAGTACAAAAATAAATAAAAAAGATAACAAAAATAACGAGGCTTGGAAACGGTTACCGGCTCAGCAATGCCTAACAGTAACGAAACAATCGGTACTGCGGCGCTGATCTTCCGCCGGCACCTGCGGAGTGACGCGCGCACCAGCATCAGACCGACCAATACACAACATTGTAAAATATACTAAAAAATAAAAAGAACATGAATAAAAAAAATAAAAAAAACAGTTATGAAAAGGACAACAAAATGACATTATTAAATTAATTAAATAAAAATTGCAGTTGCAAAGCATAATTAATTATAGAACGGAGTAATTATATTTGATATTTTCGAATTTTTCTTGTATATTCAAAAGATATACTTTTAAAT…
>PB.381.1|Bomo_Chr1:13227080-13228634(+)|i1HQ_T02|c6584/f1p3/1555
TTCCGAGAATTGTGTTCTTAAGAATTCTCTGAGTTGGTCCTAGGATGTTAACTCCTTGACAGAGCAAGCAAGCTCCGCTTTACCTTGGGGTTGACTTAGGATGTATTTAAACAATATAGGTTTTTGTGGTTCCGTAGCTAAATCATGGGCGTTAGTGCAATTTATTAAGAACGAGTTTAGTGTTTCGCGACAACCGTCATAGGATTTGATGAATTTAAATAATGTGTTTAACTCCATTGTAATTGGTTGTGCAGAAGTTGATCTTGTTACCCTAGGTGACTTTACAGGTTCGGGAGATGGAGGCAATTCTGGGATGTCTATGTGTAATTTATTGTCTTCGGACTTTGATGTTGTGGTAACCATTACGATGAAACAAATTGATGTTTTGGTATTCAAAGA…
>PB.382.1|Bomo_Chr1:13250521-13252413(+)|i1HQ_T02|c35157/f1p0/1194
GATACTTTATTGGTTGAGTGGAGTTTAGAAGATCCTGATTATTTTAAAAAACGATTAAGAATGACTACTGATCAGTTTAATACTTTACTACATAAGGTTACTCCGCTTATACAAAAATGCGATACCAATATGCGAGTAGCACTTTCTCCGAAAATTAAATTAGAAATAACCCTGAAGTTCCTGGCTACCGGTGATAACTATTCAAGTCTTGCAGAGTCATTCAGAGTTCCAGAATGCACAATTTCCTTGTTTTTGAAGGATGTTTTGGATGCTATATACAATGTTTTACAGGAGTTCATTATGGTGCCATCCACCACAGATCAATGGAAGAAAATACAAAAGGATTTTATAGATCGCTGGCAATTTCCTTTTTGCTGTGGGGCTATTGACGGGAAACAC…
>PB.383.1|Bomo_Chr1:13280820-13282026(+)|i1LQ_T02|c23099/f1p0/1209
catcATGACACTAATCATAAATACCTCTTTAAAATATGTCATCAAAACATATTTAGACATTCTGTTTAGATATTTCGGGAAAAAGGCTACCGACAAAATCTCTTCGGAACTATTTAAATAAAATAGTTTTATTCCGAAGTGAGTAAAACACTATTGTAAATTCGTTAAATATTTATTAATTAAGTGATTTTAGAGAGGAAGTCACAAGGAATGACGTTTGTAATTTCATTAACGAATAAATGTTTCTGTAGGTGTTTTTTTTTATCAGGCGGTCCCTTGATAAGTTTAAAATTTGCGTGCGGTGCGGTAGTGCGGTGCACCTTCCTTGGGATGCGCTGCGGTAGTGTGTTACGGACTTTAGAGTCAGCAAAACAATTAAAATAGATTGTAATAGTCTAA…
>PB.384.1|Bomo_Chr1:13294163-13304468(-)|i2HQ_T02|c18053/f1p0/2727
GCTTGAGTCTGCGTATAGGTCTCAGAGGCCCTTTGAGATGCGTGGCGTTAGGCATCCAGGGCCTGACGGGTCTCAGTCTGCGTAAACGTCTCAGAGGCTCTTTGAGATGCGTGGCGTTCAGCATCTGGGGCCTGACGGGCTTGAGTCTGTGTAAACGTCTCAGAGGCCTTTGAGATGCGTGGCGCTCAGCATCTAAGGTCCTACGGGCTTGAGTCTGCGTATAGGTCTCAGAAGCTCTTTGAGTCGCATGACGCTGAGAATCTAACATCTGACGCGTCTGAGTCTGCTCTTCAGATTCTTGGCTTCTAGCAACTTTTGCAGTTCGAGCTCTGCTAGAACTACGGCTTAGATTGGATTTACGTTTGCGTGGCATATCGAAAACAATAAAACAATAATTAA…
>PB.385.1|Bomo_Chr1:13310826-13314622(+)|i1LQ_T02|c9293/f1p0/1081
ggattcaaaaaaaaaattaaggtttataattgagcttactgaaaatacttctctctaatgagatgaataatatagttggatttagcatcatatttaggattatccaaagctttcatgacacccacactatctgtgactatgatccatttatcataattatgtagctgaatataatcaagtacagccaaaatcgcttgaagattctgctgtaaaaatgctagcagctctagttggtgagcaagaaatgaggaaagcattatactctgaagcatactgtaacttggcgactagagaatgattagttaaagaagaaagtttcagaaggaatttatgagaagaaatttaaaacagagcagtaaaggaggtaaatgcataggatataagattgaagagagtatg…
>PB.386.1|Bomo_Chr1:13316307-13319887(+)|i3LQ_T02|c4055/f1p0/3580
tatctTTAGTGTGGTTGGCGTTCTCAGGAGCACATTCTTCTGCATAACCTTTAGCGATCATATTTGAAATGAACACGTTATATGCTTTTGCAAAGTCAGCGTCTTTAGCCATGCGCCTTTCTAGACTTAAAAATCGTGACATGGCTTGAGAGTAGCTGTCGGGAATGCACTGTACCTCAATGTACTGCAACCTCAAATCAACCAGAAATGGAGAGACCTCTAGCAGTTTTATCTAAAATCTTGACTGCACGTTTATCTGACCTAGAATGTAGAGTTTTTTTTTTAGAAATACCTAACGAGTCAATTTTGTATTGTTCCCTAATAAGAGAGTCTAATTTCTCCCCATCGGAAGGTTCGATACACACAAAGTGTTTAACAAAGTCCACTAATTTAGTTTTA…
>PB.387.1|Bomo_Chr1:13342064-13346364(+)|i3LQ_T02|c7554/f1p0/4225
tttttttTTTTTTTTTTTTTTATTGCTTAGATGGGTGAACGAGCTCACAGCCACCTGGTGTTAAGTGGTTACTGGAGCCATAGACAACTACAACGTAAATGCGCCACCCACCTTGAGATATAAGTTCTAAGGTCTCAGTATAGTTACAACGGCTACCCCACCCTTCAAACGAACGCATTACTGCTTCACGGCAGAAATAGGCAGGGCGGTGGTACCTACCCGTGCGGACTCACAATAGGTCCTACACCAGTGATTACGCAAATTATAATTTGCGGGTTTGATTTTTATACACGATGTTATTCCTTCACGTGGAAGTCAATCGTGAACATTTGTTAAGTACGTATTTCATACGAAAATTGGTACCCGCCTGCGGGATTCGAACACCGGTGCATCGCAACA…
>PB.388.1|Bomo_Chr1:13342097-13346383(-)|i3LQ_T02|c14669/f1p0/4166
ttttttttttTTTTTTTTTTTTTTTTTATATGCGTAGATGGGTGAACAAGCACAAGGCCTATATAGTGTAAAGCGGTTGTCGCAACCCATAGACAACAAAACGTAGTATCGCCACACACTTGAAATATGAGATCGAATCGCAATTCTATTGTATAACGGCTGTTCCATCTTTCAGACCAGAGCGCATCGCTGCTTCGCGGCAAAATAGACAGGATGCTAGTATCAACTCGTGCGGATTAACACTACACTACCCTACCAGTAAATGCCTATTGGTGATCACAGTACAGAACTGCCATTCCCGGTGTACCTTCATCGCCTTTTATGAACATACGGAAAGACATAAGGTAGTCTATTCTAGGCTAAACTACACAACCAAATACTAGATTTGCAAAAAACTAA…
>PB.389.1|Bomo_Chr1:13358694-13361152(+)|i2HQ_T02|c17759/f1p0/2455
CATGAAGGGAAAGATAAACAGTGGAAGTAATCGGGGTGCCCGGCTCCAAAAAAAGCCATGGCTGTAAAAGTGATGGGATCGTCCGGCGATGGGCCGTCTTTGGGACGCAGATAGGATCTTGATGATAGATTACCTTCCTAAAGGTCAAACATTAATGGAGAATACTGCGCTAATCTTCTAGATAATTTTCATCAATTTATTCAGCAAATAAAACCAGGTTTGGCAAAAAAAAAAATCTTCCGCCAAGACAACGCTAGGGTTCACACATGTGTTAAAGCTATGGCAAAAATCAACGAATTGAAGTATGATTTGCTACCCACCCACCATATTCGCCTGATCTAGCGCCATCCAGCTTCCACTTATTCCCTAAGCTCAAAACTTTGTTCGACGGACAGAAAT…
>PB.390.1|Bomo_Chr1:13406108-13414199(-)|i3LQ_T02|c18424/f1p7/4280
aggcccatgaaatagagaaaacaaagtttaaggacataatggaaagctgcgttgcgatgaaacaacagtcttctatttgtcagaatcagtttgaagatctgcaggcggaatgtaaagagtgaaacaaaattacgatcttgtttcgagggaactccagaaactgaagactgtaagatagatttaatcttcgaatttgaatcgacaatatcattggttttccaaagacgtaattttgccaaaaacacattaaaagtataagtagggtataatagcaaatatgcactttaaagttttttgtagaAGCAACTTCTTGTAGGTACCTTAAAAACATTATTAAGTATAACATGTATAAATAATGTTTAAATTAAGTTTTTATTGTTGAGAATGAGATGTACATTA…
>PB.390.2|Bomo_Chr1:13408305-13415277(-)|i2HQ_T02|c29696/f1p1/2699
CAGAAGAAGCGCCGCTTCACTGTGAACACATATATACCATTACTAAAGTCCAAAGAGTAAACTAATATTAGCTGAGAATCAGATTATTATTGGTCTTTATGAAATACATACACACTGTTCATATTCTTAGAATGTTATAAATAAATAACTTAGTTATCAGTGAAAATGGCTGGTCATATGCATATGCCTAGATTTAAAGAGAAAATCATAATAGTATTTTCCCTCTTACTATTTTTTGTATGTGTATCATACTTATATTTGAGTTATTTACAAAACAGTTATTACATTAATTCGAACGGTGAACGCTGTGTTTCTGAACTGACATCTCTAAAATATCAATTAAACGGATTTTATCTTGCTTTATCTCAAAATCTTCGAATTCATCCATAGTGATAACAA…
>PB.391.1|Bomo_Chr1:13439299-13445595(+)|i3HQ_T02|c5474/f1p13/3809
CAAGGGGTCTCTTCTTGTATTTCCGACGACAAGGCACCGATACCTAGTAGGAAGAGATAGCGCTTGGTGTAAGCCCACCGCCACATTGAACTCGTCGGAATTCTCTGCGGCGGTTCGTACTTACGTCCCGGATCGTTTGTACATGGCACAGATTAACCTCACATACTTACCAGGTATACCTTTATCATTCAATGCCAACCAAAAAATTGCTCTAGATACCCGGTCGTACGTTTTTTTCCAGATCAACGCACACCATATGCAGATTCCTGTGCACATCGCGACTTTTTCGCACATTTGGCGGAGTGCAAATATGGCGTTTGTTGTCCCGCGATCAGACACGAACCCGAACTGGTTTTGAGTGATCTCACTTTCATCTCGCAATGGCTTCTCTATCACTTT…
>PB.392.1|Bomo_Chr1:13447960-13452359(+)|i2HQ_T02|c2672/f4p6/2698
GGGAGAAATTTTACAATACGACTCATGATCGCAAACTATTAAATAGGAATTAGAAACAGACATGAGACATATGGAATTTTATTCGTTTTCTTCAGTGAAACAATCCCACAAAACCTATTTTTGAGCACAAATTGTAAAACTTTTTAAAAATTGTCAAGTCTAAATTTGACTATCAGTTCACAGTTGTTTGATTTTGTACATTTGTAGTCGTGCCAACTTTAATCAATTCAATGTACCTGAAATACCTATAGGTTGTTATGTAGTTAGATAGATCAATTTAAAAAATAGAAATGTATCAGGTAGTGAGGGTTTTACTGTACCGACTTTTGATTGTATCCACTATAACACTATTTTCTAGTATTTTACTATTTTGGTTTCATGGGTTCTTAACAGCATTTG…
>PB.392.2|Bomo_Chr1:13448160-13452359(+)|i2HQ_T02|c23756/f1p3/2445
ATCAGTTCACAGTTGTTTGATTTTGTACATTTGTAGTCGTGCCAACTTTAATCAATTCAATGTACCTGAAATACCTATAGGTTGTTATGTAGTTAGATAGATCAATTTAAAAAATAGAAATGTATCAGCATTTGGTATATTCACCTTAGGCATATCAGGCATTCTTTACTGCGCTCAAGATTTGCTGCTTTACTATCCCAATGATCCACCTGACTCAAGAGTTTTTGTTCTTCAGCCAAGTAATTACAAGTTGCCATATGAAAGTATAAAAATTAACAATAAAGATGGATTAAAAATACACATGTTTCTTGTAAAGCAGCCATTCAATAGCAAATATATACCTACAATGATATTTTTCCACGGTAATGCTGGAAATATGGGGCAAAGGTTGTCTAATGT…
>PB.393.1|Bomo_Chr1:13452362-13462768(-)|i3HQ_T02|c15434/f1p32/3841
ACTTCTCTGAGAGTTTTGTGTCGTCTTACTAGTTGAACGCTCGTCAGTAATTTCAGACTCGTATCCTACAAAACAGGATATCAGAACTATTTTCATCGAAAATGAGTGCTCCAGCACCGGCACCTGCTTACAAAATAGGAATAGTGAAGCAGGTACTATCGGGAGATACGGTGGTAATAAGAAAACAGCCTCAGGGCGGGCCGCCTCCAGAGAAAGTGATAGCCCTTTCGGGTATCACCGCACCTAAACTCGCTCGCCAAAGGACCGCCAACAATGACACAGAAACGAAGGATGAACCATTCGCGTGGGAAGCCCGTGAATTCCTAAGGAAGAAGCTAGTCGGCAAGGAGGTTATCTTCACTGCTGAGAAACCGGCGAATTCAGCGAATAGAGAATATG…
>PB.393.3|Bomo_Chr1:13459924-13462768(-)|i2HQ_T02|c28535/f1p2/2547
actTCTCTGAGAGTTTTGTGTCGTCTTACTAGTTGAACGCTCGTCAGTAATTTCAGACTCGTATCCTACAAAACAGGATATCAGAACTATTTTCATCGAAAATGAGTGCTCCAGCACCGGCACCTGCTTACAAAATAGGAATAGTGAAGCAGGTACTATCGGGAGATACGGTGGTAATAAGAAAACAGCCTCAGGGCGGGCCGCCTCCAGAGAAAGTGATAGCCCTTTCGGGTATCACCGCACCTAAACTCGCTCGCCAAAGGACCGCCAACAAGTAAGTGCGGTATACAGCGATTGTTAATGCACTGCAACTCATTTTAATCATTATTTCTGTCATGAAATGTACAAAAATGTGTTTACTGTTATGCATTTTAATGTGAATGTTTACCCTTTCCTTCC…
>PB.394.1|Bomo_Chr1:13464902-13484021(+)|i2HQ_T02|c29475/f1p1/2696
AGGAGTCCGAGATCAGAGCTTCCGTGTCATTTATATTGTATTATGTAGTATTTTCAGTGCAGTTTAGTCGTTGTTCATGCATTTTTTATCAGTGTCTGATCACAGTCTTAAGTTCTAGAAGTGTTAATATGGCTAATACAGATTTTAGGAAGGACGTAACTATGCCTGTTCGCCCCCGGAGCGTGTACACGGCACACTCTTATAATCAGGAGGAGTCGAATTTATCCGCTTTTCAAGATTATAGCAAATTTTTGGAAGGTGGACTAGGTCAGGCTGAGCTCGTCGGAGCAACGGGATGGCAGCCCCCCTGGCGTGCACCATTGCAGCGAAAGGCCCCGTTTTATCCCGGTGATGATATTTATCATGCTGACACTTGGCGAGAGCTTGAGGTAACTGATG…
>PB.394.2|Bomo_Chr1:13464957-13484021(+)|i2HQ_T02|c15244/f2p3/2784
AGTGCAGTTTAGTCGTTGTTCATGCATTTTTTTATCAGTGTCTGATCACAGTCTTAAGTTCTAGAAGTGTTAATATGGCTAATACAGATTTTAGGAAGGACGTAACTATGCCTGTTCGCCCCCGGAGCGTGTACACGGCACACTCTTATAATCAGGAGGAGTCGAATTTATCCGCTTTTCAAGATTATAGCAAATTTTTGGAAGGTGGACTAGGTCAGGCTGAGCTCGTCGGAGCAACGGGATGGCAGCCCCCCTGGCGTGCACCATTGCAGCGAAAGGCCCCGTTTTATCCCGGTGATGATATTTATCATGCTGACACTTGGCGAGAGCTTGAGGTAACTGATGTAATGGGTGGCGCTGGCTATAATGCATCGGTTACTCCGCATGGTACTATTTGTC…
>PB.395.1|Bomo_Chr1:13485032-13522041(+)|i1HQ_T02|c26246/f1p2/1210
GATCTGGACGGTTGCACCTGATTGCACTACTCGCGTCCGCACACCGGCCGGCATCAGTGCACATCTCACTTGTGTCAAAGTGTTTTAATACGGACATTAAAATAAACTAGTTCGCATCAAAATGGACACCAACACATAAGTTGCGAGTGAGAGTTTTGAAGTTTTAAGACTTTGAGCACAGCAACAATGCTGTCCTACATCGTGCCGGTGGATCAGAAGCCTCCGCCAGTTCCTGGAAAGGGCCGAATGGCACTCGAACTGGTCGGGAGCCCCGGCAGTCCCGAGTCAGCAGCCAGGAGGGCCAGGACTAATATATCCAAAGAATCGTCCACTAGCTCCTTCACGAGCGATCTCACCATATCCTCATCGACTCCTACTGGAGTTTTTGACAAACCAAAG…
>PB.396.1|Bomo_Chr1:13511268-13518788(-)|i0HQ_T02|c3089/f1p0/712
CATTTCAATCAAGACAATTGAGTGAAAAATTGGTGTTTGGTATTATACATCGTCCAGTATTTTTGTCTGGCGATAATATTTTATTGTTATTCCGCTCTTCGCAATAATTTGTTTAAAACAAACGTGAATATTTTTATAAATTATTTTGCATCGACAATTTCTCACTCGCTGGCTTTGTACTTACAATAACAATATTGCGACTACCAAACGAAAGTATTAGAACACCATCCACAATACAATTTGGATAACTTTCTAATCGACCGACTAAAGTCTCTCTAAGATATGGCTAAGGAACCAAAAGCATCAAAATTCGATCCGAACACCGAAGCGTTCCAGATGCGAGCGCAGTGGAAAAAGGTTGACAATTGTCGGGCCCTTTGGTTTGAAAGATGGAGCTGG…
>PB.397.1|Bomo_Chr1:13527446-13541622(+)|i3HQ_T02|c4455/f2p2/3221
AAGAGAGATGGTTTTAATTTGATTTATTGAAATTATGATGATTTCAAATTAATAAAATCACAAGTAAATATGATGCACAATTCAGTGCTGATTTGATATCATTCGACAGGTTTTCAAACGTAAAATATCACATTTTAAAGAGATGTAACTTATTTAAAAGAGTACTGTTTTTTTTTAGAGTTAAATCTGTGTTGATTAATATTAAAGTGCATTGTTAGGAGCTGTCGCATTCGATTGCTTTAGTTTGTAACAGAGTCAACAACAAACATAGATTATAATATGTTTTAATTTTTAACTATATTTACCATAAACATAGACTTTTATAATTGTTTAGTCTGTAACAGCTATTTTTTTTTTTCTATGAATTAAATCAGTACCTATATATTTTGGTTGTCATAA…
>PB.397.2|Bomo_Chr1:13530048-13540942(+)|i3LQ_T02|c14545/f1p1/3843
atttcaaatctGTTTTAATTTGTGTCGCCTTTCTTTTTATTTATTGTGCTTTATGTTTACTTAATTTTATTATTATTGTCTAGCGTAGCGAACTTGTGGCGAGCGCCTATTAATTCGAAAATATATGCAATCGGGTGATGTCTCGGAGCGTTCGAAAGTACGTGTGTCGTTCTACCAGGGGGCACGACCGCAGTGTCTGTCTCCGCCTCCTACAGCGAGCAGGACTCTTACATTTTATACCCCCCCTGCTGTCCACAGTCAGCGACGATATGGCGGATAACGCTGTGTACAACAGACAGATTAGTACGGAGAGCGGATGGGATAATCCGTTCCGTCCGGATGGCGACTTGAGCCGTGAAGCGGACGAGATAGTCTCGCTCATCAAGGGCGGCAAGCCAT…
>PB.398.1|Bomo_Chr1:13545077-13546843(-)|i1HQ_T02|c27580/f1p1/1766
ataTAATCTAAATGTTGAAGAAGTCGCATCTCTTATACACAGCATTTCCTATTACAAGAGCAATCTGATTTAAAGATGAAAAATGAAGAAAACCACAATACTATACACACCGAAAAAGAAGTTTCACTTCATTTACTTGGCCCAGGTTGTACGCGCTCCGTTTACTTTTTTGTTTTTCACCTTTTTTACTTGATATCTGAATTCAGTCAATGATTTTTAGCGCACTACCATTAGTGCCATTCGCAAACTCGAAACGGTCACGTTATGTTGTCAACATGAATAATGTTTTATGTATATATATATGTCTTTTTGAAACATATACAATAATCTACGACTGTGTACTTTTAATAGTGTCTATCGTACTTTGATGTAGAAAATGAATTTTGATATCTCTTTAAT…
>PB.399.1|Bomo_Chr1:13569417-13570565(+)|i1LQ_T02|c16495/f1p0/1168
aaaacatatattagccaacgtTTCTTTTTAAATGAATTTTTACTATGGCAAGATTAACTTTGACAACTGTTTCTAATCATTTTATAGAAAACCATTATAGATTATAATAATGCGTTTTATTTATTTAATTTTGTGTTCATTTTACTTTGTTAATATGCTTTGTAAAGACAATAATACTGACAGATACTTACAGTATTGTTCTCACCCGACTGTTCTTTGAAGAATCAGCATACCATGTGTGTCGCTTTCAATAAGCAGAGCCCGAGACTTTATGCGTCCGGTATGACTAATTGGATGAGATATCAGATTTTGCTTTTACACAACCGTCATAGAGACAACATCGCTATGGGCTTGGAAGCTGGTCAACCACCCGCCACCAACATGAGGAAGATGTATTGG…
>PB.400.1|Bomo_Chr1:13577145-13661614(+)|i2LQ_T02|c30368/f1p0/2115
acgtcaccCTGTTGGCTTAGTTTTGGGTGATTTTTATTACATTTAAATACACCAAAGTGCATTAAAGATCGAAGAAAATGCTATCAGCTGCGAAAGTTCGTATACATGGAATGCAAAATGATAATTGGGTTATAAAAGATAAAATCAACCAATACCGTGGACTGATAAAACTTTATGAACGCGACCGAAAGATCCATGAAGGGGATTTGGCGAAACAGAAGAAACGCTACTGCAGGGATATTAGGCAAACTACGCAAAGACATAAATACAAGACGGGAGGAACTTGGAGTCGCAGTATACGGAGACAAACAGTTTCTTCGGAATGCATTCCAGGAGCACAAGAGACTCCAACTCACGTATATGAACAGCCAAGCCGATAAAGTATTGGAGAGCATTCAT…
>PB.401.1|Bomo_Chr1:13730461-13742614(+)|i2LQ_T02|c12858/f1p0/2369
taCCAATATAAAATGATCAGACCTAAATTCATGGTTGACAAGATTGTTCCGTTTCCAAAGTAAAATCCTCGTACCACTAAGGATTTGCTGTCACTGGTATACGTGGTAGTCGACGAAGTGGGATCGGCTTACAATGCTTTTGCCCTTAGTGAGCCATCAAAAGAATCCGGAGGATCACTTAGACTTTGGGAGCAAAAAGTGCGCGAGCAAGATTGACTTATGACCTCAGCGTGTGGTACGCCAGAAAACCATCCCGAGATATCTCTGAAATGGAGATGGACTCCTCTCGGATTACGCCATGAGCGCCACTGGCAAGGAATAAAACAGAGTTCAGAGGACTTGAACATTGAACGCGAGGCTCGTGAACGAGTGGCAGCCATGCTCCACCGAAACATGGGA…
>PB.402.1|Bomo_Chr1:13742655-13744700(+)|i2HQ_T02|c5811/f1p0/2044
TTGTAATATTTCGTGGTTCAGCAAATACTTTTATCGTTGAGTTCTCGTTTTGTTTGTTGCTCCCTATCATTTTATTTCCGATACATAAAGAACTGCAAGTAACTAAGGCCTTACATGACACATTAGTGATAGTACGTGTATTGTACAATTAGGTAGGACAATGTACTAAGTACATAACTTAAGAATGAATTAGTTATAAGACAACCCGGAAAAGATGTACATACTAGGTATTAGACTGACAATACGACATCACACTTTTAAATATCTTCATTTTTTGGTTTCACATCTTAAATTATTTAGTACTAATAATCTTCTCTAAGTTTAATATTAGAACCAAGTGATACGCACAATTACTATAAATAATTAGATACTATGAATATCTGTAGCATTAAATTTAAT…
>PB.403.2|Bomo_Chr1:13750209-13765024(-)|i2HQ_T02|c14767/f1p4/2060
CAACATATAGAAGTAAAGATAGAAAAGCATGACTTTGCTAGTTTGAGTTACATTATTAAGGTTAAAACATAACTAAAAAACATTGTTGAATTGTTGAAAGAAATATTTGTAATCATGGTAGTAGATTTTATGATAAATGCAGCACAATGACTGATAGTTAAATTGCTTTACAATCCAAACGCCTTGTTCAGGAATGAAGCTGATATTGCACTCATAGGTTTGGCTGTTATGGGTCAAAATCTAATACTCAATATGAATGACAAGGGTTATGTTGTCTGCGCGTTTAATAGAACAGTGTCAAAGGTAGAGGAATTTCTAAAAAATGAAGCTAAGGGTACAAAAGTGATTGGGGCTACCTCCTTGGATGACATGGTATCTAAACTAAAAAGGCCAAGGAAA…
>PB.404.1|Bomo_Chr1:13766169-13783475(+)|i3HQ_T02|c16045/f1p3/4139
ATACACATTACAGTTCTGCAGGCATTGCCTTGTTATTACGAGGTCTTTTCTTTACCCACAATTTGTCGGTTATAAAAATAAATTGATCATAAGTGAGGAATAATTAAAATAAAATTACTCGGAATGCTATAATTTTTTGTGGCTGACTTGGCCGTTTTAGTCTTAGAGTTTCTAAATCAAACTTATGACATCGGCAAAAGTAGCAACGCAGCTCATGAATAACAACAACGCACAAAATGGCCGCCAGCAGCCCATATCGCGACTAACAGCGCCCCCAACGGACCCTCGAATGAAGATAACCGCGTCATCATCGGAACAAAAAAAGAAACCGAAAGAACTTTGTCGCAACTTCCTCTGGGGAACATGCACTAAAGGAACTGAGTGTATTCACCTTCACAA…
>PB.405.1|Bomo_Chr1:13784470-13786989(+)|i2HQ_T02|c25481/f1p0/2526
ATTCACTGTGATACTGAACTGATAAGAACTGTTCTTATTATTGTCTGATAGATTAAATGAAGGTGTTAGGCCAGTATACCAATATCGATGCCTAAGGAGGCGACGGTGTTATGCCGATACTAGGAATGCCTGTCTTATCATTAAATAGCAAAAACGGATATTGCAACTAACTGACACATCTCTTGAATGTTCTGCTAAATCTTTATGTAGATATGGTTGACACCACTATAAAAGCGTGGCACACGCGACATGAAACTAGTGAATAGCGACATGAATCGAAGAGGCTAAAGCGCCCTGTAAACGGTCAAATTCGTTTGTCAAACTTTACGTTCTCATCAAACAATAGCATAAATAAATGATCAAACAAGTTTGTTAACTTGCCCGTAGATTCGGTTTTCT…
>PB.406.1|Bomo_Chr1:13791752-13794325(+)|i2HQ_T02|c15411/f2p1/2574
AAGACTTAAATGCGATTCTAAAAAAGCAATTAATAGGTTTGTTTTTAAATTGTATTAGATGTAATGTATTGTTTGATCGTGAATTTTGATTCCTTTTTTTATGATAAGTTGATGACAATATATCAGCAGAATATGGTATTAATTCTGGTTGCCGAACAAAATTATAGCTCAAAAGTAAATTGAGCTACGTAAATGGTACAATGAAGTAACATAAGTTAGGTACGTAATGATTCGAGTACTATAGGAGTTAAAGCCTTAAATCTATTAGATTATTATGAGATGAATTTTAATAATCTATGAATTTTCAGACCTCATACATCTTAAAACAACATCTTTTGTTGTCTTAAAAAGTATTGGGTCATATCAGGTCAGAAGTATCATTGTTGTCTTTTAATGCTC…
>PB.407.1|Bomo_Chr1:13796496-13799054(+)|i2HQ_T02|c15334/f3p1/2557
AATATAATCGTCTCCTTCAAAGAATACGGTTCAAAACCTGCATTAAATAAAGGTTAATACTTAACCTGTTATTTATCTAAGATGTCCTTCAGAAGAGTTTTGTGACCGCCAATGGAATACAAAGTCAATAATTCGTTTTTCTGATTTACCAATAATTGTCCAAAAGTCACATTGCCGGCTTGATAATAGTCGACTCAATTATTAAATCCGATTAAAGTGAACATGAAACCGACTCCAGACTAGCCATCTTACCAACTTAATTGACAATTTACTAATTTTGTAGTAGGTTCCTATCTGTTTAGTTTGTGATTATTTAATTAACAAAACACACACGTTAAAATACTAAATATTTTAAAATATTTGTCATCTCTACATCGGTACCCCTATTGGTAAAGATAC…
>PB.408.1|Bomo_Chr1:13802246-13804785(-)|i2HQ_T02|c6660/f1p1/2537
AAAATAAATCCCACATGTTATTTTTCAGTATTCATTAAAGACTGGAATGTCGTGTACCCATTATTTTAAATGTAATTCTAAAAGCAAATTAAATCACAAGAATTATATCCGTCCTTATAACTTTACGATATATCGTTTCGATTTATTAACATCGTATCGTTTGCTTTGCCTATTTCATACCGAGTCATAATAATATATTGATTTTATGTAAAACAGCTGACGCCGCTTCCATTTGTTTGTATTTTTAATTATTTGAACTAGCTCCGAAGAGCTTTACACTAGTAGTCAATTAATTACATTATGTAAACGTATACGGAGTTCGTGAAAAATTTAACTGGAATAAATTTATTCTGTACTGAAATTAAATTAGTATGTATTTAGGTACAGCTAATACTAAAA…
>PB.409.1|Bomo_Chr1:13806497-13808679(-)|i2HQ_T02|c27782/f1p1/2153
acaCGCTGAAAAAATAGACTCGCTGTTTCCAAACACGCCACAAGAATTATAACCTCAAAAACTATAGATCAGTATAAAATATTTTTTCTGTCTAGGGTGCAAATTTTGACTGCGGAAACAGTTCCTTACAGCCAGTTGTTTTAAATTTAAATTAATTACCATAAATCTCATTATAACAACGATTTTACATGAATCCATGAGGCTTAGAGCGGCCAATTACATACGTAAACAATAGTGTATACAGTGTTAATGGAAAAAAGTTATCCGATTTAACATATTGTAACTTAATAATATAACAATAGAAAATTCGATTATGCACGCATTAAATTAAAATAATTAGTTCGCCTTTATGAGAGTTGCAATGATCCTGTGGAAGTTTTTAATTTTAAACTACAACAA…
>PB.410.1|Bomo_Chr1:13815833-13818038(-)|i2LQ_T02|c29099/f1p1/2210
aactAACAAAAGTACTAACAGTATTCAAGAAGATGACTTAAGTAAAGATATATTAGAGAATATGGAAGCTAGCAATAATCTAAGAAATAGAAGTAAGAATAAAACGTATAATGAGGAGCGACCGAGAACTAAGCAAGCAAGCGGTTCAGCTGCTACCAGTACCTTGGATTGGCAAGGGAAACCGATTCTAGAATCTCCTGTCTGGTGTATGGACTTTAGCAATGATCTCATCATATTAGGCTGTGCGGATGGCAGACTTGAGTTCTGGGAAGCGAGCACGGGACGACTTATGGTAATTTTTTTTTTCATATATATACACAATATTTTTGTACTATAAAGTTTCATAACTGAAAAGATAAAATTCGGCAAATACTAGTCCTCATTGAAGTTATGTTTTTC…
>PB.411.1|Bomo_Chr1:13872277-13877645(+)|i1HQ_T02|c17181/f4p2/1741
ATGCTAGCAGGTAGTTAAAAAATGTTTCTTGTTGAACTGTTACTGTGAATATTAATTTGATAACGCGTGTTCAATAAAGTTAATATGGATGATATAAATTCGACATCACTTAGTTTCATTCCAGGCTGGCTAAAAATAATCCTAGAGGAAAGTGATGAAGAAGCGAAAGAAATGAGCTCGCCATGGGGTTTCAAAATGCTTGGAAAAACATTAAGGAAAATTATATGGAATATGTGTTCTATGATGGCCATTGAAACCAAAGGAGTGCCTGGTCAAGCTTGTCGGCTGGTGGAGCGTAGTATCGTTGCACGCATCAAGGAGAGTGGAAATATAAGTGGAACTGAGTGGGACCATTTTAAACGGCATCTAGCGATTCGTATACCTCTGATAATGGCTTCT…
>PB.412.1|Bomo_Chr1:13884253-13900898(+)|i2HQ_T02|c13032/f1p1/2612
AGGTCACGAGCTGTAGTTCAAAGTAATATATAAATGTTTATGTAATTTATAAATTAATATATGTCGTGAATAAACATTGAAATACCGAAACCAGAAATCAAACCGAAATTCGTTGTTTGTGAGTTTTTCTTTACCTGGCACAGTTCGGGAACAAATATGGACCGCAAACTATTTAGTATTATTAAATGAAACCCTGAATCACGATGGAGGGGTTTCTACACCATATGGCGCCGCAGTTTTTGCATCCTGCACTACAGAGCTTCGGATGTGGCGCTTTCCGGCCTATTGGGGGTGCTTTCCACCCTCTGTACCCGGGCAAAGCCTTCGCTAGACATCTCGGAGAGCAATACGCGCTCGGCCAAAGCGTCGGACAAGCACTAAGGAGCGTACGCGACGACA…
>PB.412.2|Bomo_Chr1:13884265-13900914(+)|i2HQ_T02|c6667/f1p1/2555
GTAGTTCAAAGTAATATATAAATGTTTATGTAATTTATAAATTAATATATGTCGTGAATAAACATTGAAATACCGAAACCAGAAATCAAACCGAAATTCGTTGTTTGTGAGTTTTTAAACCCTGAATCACGATGGAGGGGTTTCTACACCATATGGCGCCGCAGTTTTTGCATCCTGCACTACAGAGCTTCGGATGTGGCGCTTTCCGGCCTATTGGGGGTGCTTTCCACCCTCTGTACCCGGGCAAAGCCTTCGCTAGACATCTCGGAGAGCAATACGCGCTCGGCCAAAGCGTCGGACAAGCACTAAGGAGCGTACGCGACGACACGAGTACTCCGCCGCTGTACCGACACAGTTACACGGCGCGCGACGACACAAGCTCGCCCGGTTCCGCCGCCT…
>PB.413.1|Bomo_Chr1:13903559-13921081(-)|i2HQ_T02|c4705/f1p4/2139
ATTGGTATTATTTTGACAACTTTGACGCAATGATTTTTTAGTGATTTTATTAGTGTACCACCATTTTTATATTTAATAATTAAAAGTTTTGTTTATTCAAACATTAGCACCTCGCCGTTGAGTTGTGTGTGCTATGTAAATTTCAAGTTATAATGGGCGACTGCTTAAAGTTAGTGAAAGATAAGCGACACAGAAGTTCTAGTAGTCTTGCTGGAGCTTTAGATTGTACTCGTTCAGAAAAGAAGTTGGACATAAGAGCTTCGATACCGGAAGTAGATGATCAATTTGCGCTGGCGGAAGCACGTTGTGATGATTTGCAGGACAAAATCGATTTAGTAAGAGTGTTAAGGAAGAAAAAGAAATTAAAAAAAAGAAGTATGACCAAGGTTGGCGAACCGC…
>PB.414.1|Bomo_Chr1:13924348-13930908(-)|i2HQ_T02|c1249/f45p31/2778
ATTCAATCAATGGCGTCACACCGTCAATGACCCAACCCGCTACTTGGAGACTGTAACATTCAACATTTCCTATTTACAACGTGGTGTTATTGTATTCATTTGAAATATTTATTATCTTCGTAATTAGAAACTTTCTATCAGAGTTTGCTATGAACCAAATAGTCCCTATAATAAAAGAAAATTTGGTGTACAAATTGTGAAGAAACAACTAATTGTTTAAAGATGCAGACAATAAAATGTGTTGTTGTGGGTGATGGTGCTGTTGGTAAAACATGTCTTCTGATCAGCTATACAACTAACAAATTTCCATCAGAGTATGTTCCAACTGTATTTGATAACTACGCAGTCACTGTCATGATTGGAGGTGAACCTTACACTCTAGGTCTTTTTGATACTGCA…
>PB.414.2|Bomo_Chr1:13924830-13930891(-)|i2HQ_T02|c19186/f1p5/2329
ACACCGTCAATGACCCAACCCGCTACTTGGAGACTGTAACATTCAACATTTCCTATTTACAACGTGGTGTTATTGTATTCATTTGAAATATTTATTATCTTCGTAATTATTGAGCATAATCTTCATTTTGATAGATCATTATTGTAACAAGTTAGAAATAAACTTTCTATCAGAGTTTGCTATGAACCAAATAGTCCCTATAATAAAAGAAAATTTGGTGTACAAATTGTGAAGAAACAACTAATTGTTTAAAGATGCAGACAATAAAATGTGTTGTTGTGGGTGATGGTGCTGTTGGTAAAACATGTCTTCTGATCAGCTATACAACTAACAAATTTCCATCAGAGTATGTTCCAACTGTATTTGATAACTACGCAGTCACTGTCATGATTGGAGGTG…
>PB.415.1|Bomo_Chr1:13932226-13947758(+)|i1HQ_T02|c6036/f1p0/1003
ACCTCTTTTGAAAATCTGGCAGGCAATAAAAATAAAAGAAGAATACTTGTACTCCATTTAAAAAACAAGCATAGATGTATATTTAGTGTATTGTATTTGAATTGAGCGTTTAACTGACGTATAATTTGATTTATAATATTGAGTGATTTGCCTTAAAAAAAAAACACAAAACACACTAAGAAAAATATTTTTAAAATAAATTTTTTAACATGCTTTTACTTGGAAAAACTTTTCCAGACTTCTCTGCCAACACAACAGAAGGCGAAATAAATTTTCACGAGTGGCTAGGAGATAAGTGGGGTATACTGTTCTCTCACCCATCAGACTTCACCCCGGTCTGCACAACAGAATTGGCTCGGGTGCTCGTCCTTCTTCCAGAGTTTGTGAAGCGCAACACAA…
>PB.415.2|Bomo_Chr1:13944211-13947740(+)|i3LQ_T02|c12573/f1p0/3528
GGATAGATTCGAATCCGGGCCGTAAGGGAGGATTGGCGGAGCGGCTTCGGCTAGGCACGTGCCCAGCTTATTCCAATCCACCATGGTCCTCGTAACAGTGGCTGGGTTGTGAGGGCGACCGAGCTGCATAAGGACAGGTCGGTGGTCTGAGTCGAGCTCTGACAGTGCTTCGATGGAACGTAAGCGCAGAGTTACGTTCCTAAGCAATGCCAGGTCTATAGTGCTCGGACGGAGCGCGATGTTATACGGATAACATGTTGGAGTTGGGGGACCGACTACTTCAAAAGTGAGGTCGTCTATAAACGCGTCGAGACGCCTACCGTTAACGTTCGTACGATGGCAGTTCCACCTAGTGTGGTGGCAATTTAAATCGCCTGCCAGGATGACGGAGTCTCCCAT…
>PB.416.1|Bomo_Chr1:13949380-14005392(+)|i2LQ_T02|c23762/f1p1/2715
aCAACGGTTTGAGTCTGCTGCCCGACTAGGTGACAGTAAGTTTTCGGTCGTGTCGCGTGTCGTGCGTACCGTATCCGTGCGTTCGTGATGACCAGGTGGTGGATGGTGATGTTGATGGCGGCAGGAGCGGCGGCCGCCGGGAGCAGGCTGCCTCGCACCTCGCAGTCCGCTCCCCGCAGCAATCCTCTGCCGCACCCCGCTTGCCGCAGAGGAATCTAACCCTAGCGTCCAGGTCTACTGTTAGAAACAGGTAAACTACAACAAGAAGTTCCGGTCTGTTTCAGCCGTAAGCGCAAAATTACTTTTTCTTATTTGAATCCTATTTTCTGGTTCAGAATATTTGTTATGTAGAAGTAAATGAGACATCGTTATGTCTTAGGGCTTAGAACATACTATATA…
>PB.416.2|Bomo_Chr1:13949380-14039943(+)|i3HQ_T02|c1630/f10p12/3615
ACAACGGTTTGAGTCTGCTGCCCGACTAGGTGACAGTAAGTTTTCGGTCGTGTCGCGTGTCGTGCGTACCGTATCCGTGCGTTCGTGATGACCAGGTGGTGGATGGTGATGTTGATGGCGGCAGGAGCGGCGGCCGCCGGGAGCAGGCTGCCTCGCACCTCGCAGTCCGCTCCCCCGCAGCAATCCTCTGCCGCACCCCGCTTGCCGCAGAGGAATCTAACCCTAGCGTCCAGGTCTACTGTTAGAAACAGAGAACAGTACATCTTCAACGTTTTCGAGGTGATAGTGAGCACATTAGAAACTAAGCTACAAAGAATAGAGAATCTAGATAAAGCAGTGGAACATCTCATGAGACGAGTTGAAGCTTTAGATTCGAGAGTTAATGACAACATTCTGAAA…
>PB.417.1|Bomo_Chr1:14039103-14044863(-)|i2HQ_T02|c27963/f1p6/2384
aACTATGTGTTGTGCTGTATCATCTCTTCATCTCATTCTCAGTTCTCAGTCATTCACCTTGTTTCTTTTATATACGACCTAAGGCTAAAGCTCCAAAGATGGATTCTGCCGGGGATTGGTGTCTCCTAGAGAGTGATCCTGGAGTTTTCACTCAGCTAATTCACAAATTTGGTGCCAAAGGTGTACAAGTTGAGGAACTGTGGACTATTGAAGACAGCATGTTTGAAAATTTGAGACCAGTGCATGGTCTCATTTTCCTGTTCAAGTATGTTAATTATGAAGAACCCGCTGGGCCTATTGTATCAGATGATCGCTTAGACAAAATATTTTTTGCCAAACAGGTTATCAATAATGCCTGCGCAACTCAAGCTGTAATCAGTCTCCTGTTAAATTGCAAAC…
>PB.417.2|Bomo_Chr1:14039145-14044659(-)|i2HQ_T02|c16619/f2p7/2316
TGAATTGTTTTTTTTTTCAGTTGTTGTAGAACTGTCGCAACGAAAAAAGACCTAAGGCTAAAGCTCCAAAGATGGATTCTGCCGGGGATTGGTGTCTCCTAGAGAGTGATCCTGGAGTTTTCACTCAGCTAATTCACAAATTTGGTGCCAAAGGTGTACAAGTTGAGGAACTGTGGACTATTGAAGACAGCATGTTTGAAAATTTGAGACCAGTGCATGGTCTCATTTTCCTGTTCAAGTATGTTAATTATGAAGAACCCGCTGGGCCTATTGTATCAGATGATCGCTTAGACAAAATATTTTTTGCCAAACAGGTTATCAATAATGCCTGCGCAACTCAAGCTGTAATCAGTCTCCTGTTAAATTGCAAACACCCAGATTTGGAACTTGGTCCTGAAT…
>PB.417.3|Bomo_Chr1:14039146-14044774(-)|i3LQ_T02|c14276/f1p5/3455
atttcTCAGTCTCAGTCATTCACCTTGTTTCTTTTATATACGGTGTGTAAATAAATGTTTATTAAAAAATACTTTTCACGTAATTTATTACTTAAATAACTGAATTTTATGCTTGTTTGTGAATTGTTTTTTTTTTCAGTTGTTTTAGAACTGTCGCAACGAAAAAAAGGTTTTGCAAATTGAATTCTATTGCTAGGAAATTAAATTTTAGCATACTCATAACTATTACCATAGCCATTAACTACTCATATGTAATACAGTAACTAATATGAGAATTCGTATTCCCTCATCATACGCTATATTCTTTAACTTATGTAGATAGATAAGGTGTGAGAAGTAGGCTTTTGGAAAAATTTAGAAATAAATATGAGAGCTTAATAATGTTTAAAAATTCTGTAT…
>PB.418.1|Bomo_Chr1:14065164-14067954(+)|i2HQ_T02|c10895/f1p0/2794
TCTACTAAATAAAATTTATATTAAAATCATTTCTTAGTGAACATTGATACCTAAGCTAGGTAGTATCTTAGACTCGCAGTGGTTCCTAGGTACTCTTATAAAGTCTTACATTAAGTGAACTTAGATTGACGCACAACTGAGCTACTTTACTAAAGATGTACATTGTGCATGCCACTTTATTGATTACGCTCTGTAGGTGCGTGGTTGTCAAGTTTTCCAATGATCTTAAGTTATTAAAGCTTAAATTGTAATTATCTATGATAAACGTGCAATTAATTTGTATTACTTGACGTCGTAATTTGTAAGCGTTATTCCAAAATATTTAGATCGGACAAGGAAGTAAGTAATAAATATTTGAGACCTTGAATATAAGAAGGTACCTACGATATGTAATTAAAA…
>PB.419.1|Bomo_Chr1:14074193-14086725(-)|i2HQ_T02|c1723/f12p1/2566
CACAATTGACAGCCGCGGCATTAGTATGCCTTGCCATTCGAACGGAAAATGTGAATGAGAATTTCGTAAAATAAGACCGACAAAATGTTCGATATGGACGGTGTGAGCGGCATCAGATGCCAAGTGATTGACAATAGCAGTGCTGTGCCCGTCGCCGTAGGTGGATCTCCGACATCCGCAAATGGATCCGACGTGTTCTTATACGACGACTCCTCAATGTCCGACGGCAGCCTATATGCTAGTGATCAGGAAAATCATTCTACGCCAAGAAGAAGATCAGAATACCGGCGCGTTCACAAGCGACGCTCGCGTTGTCCGCAGCAACAAATCCAACAGAGGCAAGCCGCGAATCTTCGGGAAAGACGTCGAATGCAATCCATTAATGACGCTTTTGAAGGT…
>PB.419.2|Bomo_Chr1:14077460-14078944(-)|i1HQ_T02|c2470/f7p2/1485
GACAACCGTGGCGAACAAACAGGACATTTCTGTACATACGCAAAGAATTTTCAATTTTAAAAGAACAAAATATTTTAGAACCTTTATTCATTTATAAAGTCAAGATGCCAATTAAGTTATTGCTAGCACGTCAAATTTTTGACTCCACTGGTGTCCCTACAGTCGAAGTAGATATGGTGACAGAATTAGGTCTATTTCGAATAGGTGTACCTTCCACGGACTCCAAAAAAATAGCCGAAGCAACACAACTGCGGGATAACAATCCTGCTCAATACTTTGGAATGGGTGTTTCTAGTGCTATCAAAAATATTAACGTCATTATTGCACCTGAACTTATCAAACAAAACCTTGAAGTGACTATGCAAAAGGAAATTGATCAATTCTTGATATCTCTCGATG…
>PB.420.1|Bomo_Chr1:14091750-14093269(+)|i1LQ_T02|c2868/f1p0/1017
ctctcgGTTTGCATTGGTGCCTACATAATTTTAAATGAATGATGACATTGTATTTGCATTAATTTGAAATTAAAATGCAGTTAGTTCACGTTCGTACATTACATTAATAGTCTATTTTGTTCAAGTTTGTTGTTTGCCGTGTAGATGAATCAGATTTTTTTTTCTGTCGTTGAAGTATTCTGATGTAATGTAATGCATTCTGTACAAGAAACAAACCCCAGTCTCAACAAATTTAATACATTCTAAAACAATAAATTTCCCAAGGTGTTTGTGAATGTAAGGCAAGAAAGAAATATGTTCATTGTTGGACTGACTGGTGGCCTCGCAACAGGCAAGAGCACAGTGCTCTCCATATTTAAAAGAACAACGGAATTGCCGTAAATAGATGCCGATGAAGTT…
>PB.420.2|Bomo_Chr1:14091760-14093282(+)|i1HQ_T02|c3634/f1p0/1451
GCATTGGTGCCTACATAATTTTAAATGAATGATGACATTGTATTTGCATTAATTTGAAATTAAAATGCAGTTAGTTCACGTTCGTACATTACATTAATAGTCTATTTGTTCAAGTTTGTTGTTTGCCGTGTAGATGAATCAGATTTTTTTTCTGTCGTTGAAGTATTCTGATGTAATGTAATGCATTCTGTACAAGAAACAAACCCAGTCTCAACAAATTTAATACATTCTAAAACAATAAATTTCCCAAGGTGTTTGTGAATGTAAGGCAAGAAAGAAATATGTTCATTGTTGGACTGACTGGTGGCCTCGCAACAGGCAAGAGCACAGTGCTCTCCATATTTAAAGAACACGGAATTGCCGTAATAGATGCCGATGAAGTTGCTCGAAAAGGTATAA…
>PB.421.1|Bomo_Chr1:14106158-14126628(+)|i3HQ_T02|c10457/f1p2/4374
TTTTTTTTTTTTTTTTTTTTCGTCATTTCATTTGTTAAGTGAACATACACATTTCAACCTTTATTGTTCGGAGACTTACAAAATTTTTGTATCCTTGAAATTATTATGTTCGTTTTGATAAAGGTAATAACATTGTATAAAATTAGGGCTAATTACCAGTTCAAAAACAAAGGATTTGAATTTTTTGTTTGAAATTAAGTCGTAATGTTTTGAAAAGTTATACTTTACGTTTCTGAAACGTAGTAAATAATGTGTAGATAGTACATGGCCTCTTTAAAACGCAATAAGGCGTCGTAATCTTAGTTAGACATAATAAAACGTAATTTAGCAATGGCTTACTTCGGAAGACGCGATGTTACGTATAGTGCCCTGAGCAACGAAATCACTCCACCTTTAGGT…
>PB.421.2|Bomo_Chr1:14123217-14125746(+)|i2LQ_T02|c27773/f1p1/2529
agATAACAGAAAATATATATCGAGGGTGAAAGGCTATTTGATTTAAGCGAAATTTCGCTTAATACGAGACATTTATCTTTGTTAATTAAACGTCGGGCTTTTTTAGTCGGGATTTATTTTTTTCCGTCAAGGTGTCATTAGTACTCTCGTCTGTCTTCATTTTTGGAAGCGGTCTCCTAACACCCAGTATATCTATATATTAATACGTGAAGCAAAACTTTGTACTCCTTCTTACGAAAATTGCACAGACGGAGGAGTATGAAATTTCCCACACTTATAGAGAACATAGAGGAGTGCAGAATGTTAATATTGTTTTAAATTATGCTTAAAAAAATACATTAAATAAAATAAAAAATACATTACAGACACTACCGTGTATTTGACAAACACACGCATGCA…
>PB.422.1|Bomo_Chr1:14106169-14125725(-)|i3HQ_T02|c8277/f1p1/3322
TTTTTTTTTTTTTTTTTTTTTTTTTTTTTTCCTGTTTCATAAATCAATTTGATCAGCATCCAAGAGCTAGCACACACGAATGTATTATGCAAACCGGCTTTGAATTGAGTATTCACTTGCAACCGTCATATTGTGTTATAACCCTATTTTAATGACAGATGCGTTCCATCAAATCAAAAACCTACGAAAAATACACAATTACAAAAATATATATTTTTTTCATTTTTTTCAAAATGTTATCAATACAGACTGTGGTTACAGATTTGCATAAATACATAAATAACGTGCTTAGAAAAACAAAGCCAAGCGCTTTGAGTACCAGCTTTGAAAAGCATTCATCTAAATGTCAAATCCACGTCATGCAACAATTCCTTTACAAACAATCGACCTTACTATCCG…
>PB.423.1|Bomo_Chr1:14129425-14132840(+)|i3LQ_T02|c6116/f1p0/3418
tatATTATCAAATTAAATTATCTAAATTAAGTTTCGGTGATCAGTGAAAAAAAACAACTGAACAATTTTGTTAACAAAATAACAAAATCTTTAATAATGTTGTTGTGTGCAGCGGCCGATCATCGCGAACTATGATAATTTAGATTGGGATTTAAGAACTTGAACGACCATACCGTTTATAGATTGCGTTTTATTCGTTGAATAGCTTTCATCACATGTTTTCGAACAGTTATTCTTTGAAAGGCTACAAATTGAAACAATTTAGAGCTCTTTTAAAAAAATAATTTGAAAAAAGCTTTCAGTGTTGGTTACACGCGTTGCGTTTTTAACTTGCTTGGATTTGTCGAATCGCGGGCGTTATCACGAGACGTCAAACTTTTGAAATGTGACGTAAGAGTG…
>PB.424.1|Bomo_Chr1:14143854-14187616(+)|i3HQ_T02|c1097/f20p16/4249
AGGTTAGTCGCCGTACGGCAGCGCGTTGGTGTCACTCCGTCACCCCCCTCCGTCAGCAGCCCGATAGAGCCGGGCGCCGAGCGCGCACTCACCACTCCTAATACCCGCACGACCTCACGTCACAACAACGACATGACCGCGTGGCCCGCCGTCGCCCTATGTTTACTGGTGTGCACGTCCCAATGGGCGTCCGCTGATGTGGAACTGATCACAAAACCACGACCGGGCGAAGAATATGTTATTGTCAGTTCGGGTCAACAGCCCGCTCCAGTCAAGGCATCCGCTAAACATGAAAACAAAATACCTTATAAGCACAGACAAAAACCGTTGCTCACTACTGTAGCACCCGCAACGGACAGCAAAAACTTTGATTACATTCCTATTAATTTCGATTCTATC…
>PB.424.2|Bomo_Chr1:14143895-14187615(+)|i3HQ_T02|c2657/f3p15/4310
GAGGTTAGTCGCCGTACGGCAGCGCGTTGGTGTCACTCCGTCACCCCCCTCCGGTGCGTTTCACCCCCGCGGCTCCCGCACGCACAGCCTTTCTCACACGATAACCGGCGATCTTCGCTTGCGCAACTTAACTAGAAACCGAAAGGTCGCCGCTATTGGCATTTAAGCGCAGTCTGACATTAGCGTTGCATTTAAATGTGCGATGCACAGCTTCCTCGTTGAGCATCACTGTCGCAACTGTGTGTCGTTTGGGAAAGGCGCGAGTGCTGACGCGAGGTCTCTGTTGCAGTCAGCAGCCCGATAGAGCCGGGCGCCGAGCGCGCACTCACCACTCCTAATACCCGCACGACCTCACGTCACAACAACGACATGACCGCGTGGCCCGCCGTCGCCCTATGT…
>PB.424.3|Bomo_Chr1:14143896-14187616(+)|i3HQ_T02|c1604/f12p17/4073
AGGTTAGTCGCCGTACGGCAGCGCGTTGGTGTCACTCCGTCACCCCCCTCCGTCAGCAGCCCGATAGAGCCGGGCGCCGAGCGCGCACTCACCACTCCTAATACCCGCACGACCTCACGTCACAACAACGACATGACCGCGTGGCCCGCCGTCGCCCTATGTTTACTGGTGTGCACGTCCCAATGGGCGTCCGCTGATGTGGAACTGATCACAAAACCACGACCGGGCGAAGAATATGTTATTGTCAGTTCGGGTCAACAGCCCGCTCCAGTCAAGGCATCCGCTAAACATGAAAACAAAATACCTTATAAGCACAGACAAAAACCGTTGCTCACTACTGTAGCACCCGCAACGGACAGCAAAAACTTTGATTACATTCCTATTAATTTCGATTCTATC…
>PB.424.4|Bomo_Chr1:14143896-14147826(+)|i3LQ_T02|c15944/f1p0/3974
aggttagtCGCCGTACGGCAGCGCGTTGGTGTCACTCCGTCACCCCCCTCCGGTGCGTTTCACCCCCGCGGCTCCCGCACGCACAGCCTTTCTCACACGATAACCGGCGATCTTCGCTTGCGCAACTTAACTAGAAACCGAAAGGTCGCCGCTATTGGCATTTAAGCGCAGTCTGACATTAGCGTTGCATTTAAATGTGCGATGCACAGCTTCCTCGTTGAGCATCACTGTCGCAACTGTGTGTCGTTTGGGAAAGGCGCGAGTGCTGACGCGAGGTCTCTGTTGCAGTCAGCAGCCCGATAGAGCCGGGCGCCGAGCGCGCACTCACCAACTCCTAATACCCGCACGACCTCACGTCACAACAACGACATGACCGCGTGGCCCGCCGTCGCCCTGTGA…
>PB.424.5|Bomo_Chr1:14143898-14147829(+)|i3HQ_T02|c12639/f2p0/3692
gaGTTAGTCGCCGTACGGCAGCGCGTTGGTGTCACTCCGTCACCCCTCCGTCAGCAGCCCGATAGAGCCGGGCGCCGAGCGCGCACTCACCACTCCTAATACCCGCACGACCTCACGTCACAACAACGACATGACCGCGTGGCCCGCCGTCGCCCTGTGAGTACACGACAAACATTAACTTATCCTAATACCCTGCATCATGTAACTAACAGATGTATTTGAAAAAATACACGAATTTATTACCTGAAATCACCTTGCGTGTGTATTACTTGTGTGCCTGTCTGTTTGCTTGTCTTTCGATCATCGAGATAAAAATGCTTGACCGGTTTTGACTCTGTGATCTGAATTAACGATTGTATTTTTTGTCTTGCTATAACGAGCCCAATTTTTTTTTGGAAA…
>PB.424.6|Bomo_Chr1:14158076-14160344(+)|i2LQ_T02|c28704/f1p0/2270
attttcATTAGGGTTGTTGAACTACGTTACCGTTACGCATACATAAAGGATTACTGTACAAATAACTATCCACTCATATCCGCAGGACGGCGTATTACTCAGAAGATAATTTAGTAGTAGGCGAATCTGTTTAATAAGCCGTAACAATGTGGAATACGCTGGCCAAGTTTCATTAAAACTATTACGAATGCAATTATGTAATGGATTTTGTAAATAAAGCCTAATGCGCATTATCTGTTCTTATTATTATTAAGTTTACTAACTAACTCAGTAAAAGAACAATAGAGTAATAATATTGCGCTGTGTATAATCTCAGCGTTAGAGTTCCAAAAAGTTAATAATACGTTGGTTCTATTCTATGATTAGTATAGTCTTGACTGGTAACTAAAAAAGGCAACC…
>PB.424.8|Bomo_Chr1:14184336-14187615(+)|i2HQ_T02|c3350/f1p6/2323
ACAAATATTTCAATTGGTTACATTCGGAAAAAATAATATTTCAAATTAGCAGCGACCTTATGTTTGAATAACTAAATTTATGAAGGACTAGCGACCCGCCCTTGCTTCGCTTCGAAAACGTTAACTTTATTATTGATAGCTGAGTCCCGCGATGTTATCCCGCGATACGACAATCAGCTACCTATCAGTGAAAGTCTGGTCAAAATCGGTCCAGCCGTTCCAGAGATTAGAGTTTGTTCCGGCACAAACAGACAGACAGACAGACAAAAATTGTAAAAAAATATATTTGGTAGCTCATCTCCGACAACTGCTCCGGAAGCACCTCGAGGTGGAGTTAGACTGCGCAATCGTCTTCAGGTGTCCCCGTCGCCTAAGCCCAGGGTTGTGGTGACACCTCCA…
>PB.425.1|Bomo_Chr1:14207921-14209687(+)|i1HQ_T02|c33870/f2p12/1766
GACGACACTTTGGTCGTGGCCCGGGGGAAGGACTTGCGCGAGTCTGCTCGTCTTTCCTGCGCGGGGGTGGCCTTCGTCATCGGCAGGATCCGACGGTTGGGTCTGGAGGTGGCGCTTGATAAATCCCAGGCCCTGTTGTTTCACGGGGCCCGGAGAGCGCCGCCTCAGGGGGCCCACCTCGTGATCGGAGGCGTTCGCGTCGAGATCGAGGCAACCGGGTTGCGGTACCTCGGTCTCGTACTGGACGGTCGTTGGAGCTTCCGCGCTCACTTTGAAAGATTAGGTCCCCGACTGATGGCGGCTGCCGGCTCGCTGAGTCGGCTGTTGCCGAACGTCGGGGGCCTGACGTGGTAGTGCGCCGCCTCTACACGGGGGTGGTGCGGTCGATGGCACTGTACG…
>PB.426.1|Bomo_Chr1:14244712-14264642(+)|i2HQ_T02|c19529/f1p30/2510
agccagcgaagattggttgccatgacaacacgtctcgttatcacgtaacaagaagttaacactTCAAACGTTATTTTGTTGTGCACTTAGTTCGTCTCTGTCTTCAATGCTCAAGCAATCAGATCGCTACATACGCTCAAACCGGTGAGTGTCGCTGTCAGTCGCTGCCAGACGCTCGGAGGAGGCGCACACCAGCATCAAGCTTAACAACGATAGCACTACCAAACCAAGATGGTCGTGGACATTAAGTCGGTTTTGATCGTCGACGGGGTTGGCGCCAAGTGTGCCGAACTCCTCAACGCTTACGGAATCGCCACCACCACCAAGGCCAAGATCTCCAAGGAAGAACTTCTTATGGAGATACCCAACCACGACGCTCTGGTTGTGCGTTCAGCAACT…
>PB.426.3|Bomo_Chr1:14245486-14264027(+)|i2HQ_T02|c14741/f4p52/2427
GACCTAATGACCGTTTCATCAAATCAAATCATGTTTTGCGTCCACCCATTCATTGTAACTAAACATCGGTCATTTGGTATTTTAACTATTTAAATTTTATCGTTACCGCATTTATTTATTTTCGTTTTCATATTAGAACCAAGATGGTCGTGGACATTAAGTCGGTTTTGATCGTCGACGGGGTTGGCGCCAAGTGTGCCGAACTCCTCAACGCTTACGGAATCGCCACCACCACCAAGGCCAAGATCTCCAAGGAAGAACTTCTTATGGAGATACCCAACCACGACGCTCTGGTTGTGCGTTCAGCAACTCAAGTGACCAAAGAGGTGTTGGACGCAGGCGTGAAGCTGAAGGTGGTCGGTCGTGCTGGAGCTGGTGTGGACAACATCGACGTCGACT…
>PB.426.4|Bomo_Chr1:14250619-14264034(+)|i2HQ_T02|c26231/f13p49/2195
TAGTACAAGCGCAGTCGACTCGCGACCTATGAACACTCAAACCACGACGCTCTGGTTGTGCGTTCAGCAACTCAAGTGACCAAAGAGGTGTTGGACGCAGGCGTGAAGCTGAAGGTGGTCGGTCGTGCTGGAGCTGGTGTGGACAACATCGACGTCGACTCCGCCGGTAAAAAGGGCGTCGGAGTGATCAACGCTCCGGGCGCCAATGCGCTGAGCGCGTGCGAGCTGACCTGCACGTTGATGTTGGTTCTGGCTCGCCACGTGGTCCCAGCTTCCACTGCGCTGAAGGCTGGCAGGTGGGACCGGGCTCTGTACACTGGCAGCGAGCTCGCTGGCAAGACCCTCGCCATCCTTGGCCTTGGCAGGGTCGGCCGCGAGGTGGCCACTAGGATGTACGCC…
>PB.426.5|Bomo_Chr1:14259485-14264034(+)|i2HQ_T02|c6705/f1p21/2223
AGACTACGGGAATCAGCCACAACAGAAGAATGGTGACCAAAGGTCTTACACGAAATCAGTCAGACTATTTACTAACCATGACTATAGGCAATCTTAGTTATGCATTCTAGAATGAATGCGACTGCAGCTATCAACTCCAAATTGAAAATTTCTGCAAACTCTGTCCGCGATGAGGTGTAATTTCGCATTAAAAATGTATCCATTAAGATTTCTTATCGCATAGCACACGTCAACAACGTCCTTGAGGAAAGTCATATTGATTTCTTTGTATCTTGAAGGAATGTCGCCAAGGTGATTCTGAAATAAATATCTATATTGAGTGTTTACCACGATTTATTACAGACCTTATCACAATTTGATAACGTATTTGACAAAAGAATCAACATTATCTACTGTATC…
>PB.427.1|Bomo_Chr1:14262770-14278265(-)|i1HQ_T02|c18912/f3p16/1905
TTTTTTTTTTTTTTTTTTTTTTTTTTCGTGTTTTTATTATTTTTTCAAGCACTACAAAAGCGATAATAGAAATTAAATCTAGAATGGTTACATGAATGAAATAGTAAAATATTAAACATTGGCTCCCATGTGTTGTTGGTTTTGATAAATTGACGAATTTAATTTTTATGGAGGGGGGTGTTAAAAATTTAAGTCGACAATTTATAGCTTACGAGTCGTGATAAATCACCACCACATTCGAGTGAGTAACAACTTATGAGAAACCATGTTTACTACTTTACTACGAACCACAAAAGTAAAGAAAAAATTAAAAATACTCGATAAATGAAAAAAGTAAGTAAATGTAAAAAAAAAGCGGCACACCTGGCCAAAAAACCGCGTAAATCTGTACCAACGAAT…
>PB.427.2|Bomo_Chr1:14265477-14278235(-)|i1HQ_T02|c26315/f1p22/1200
AGAGCAAGCGAGGTCTCCGTTCGTGGTGGACCTGCACAGAACCACAGCGCGGAGAAAGGAAAGTTCGTAATTACGCAGTGCTTGCAACATCAGAGGCCTAGCAACACACAGACATGAAGATCCTACCCCTATTTGTTTTGATAGCTTGCGTAGCGTGGTCAGCGTGTGCACAAGAAGAGGGGGAGGCTCGTCCGGCACAACGGGGCCTCCTGAAACGAGGCCTGCTCACCAAAGGGAAACCGACCACAACAACCACAACATCTGCGCCACAGGAATACGCAGAGTATGAAGACGAAGGTGATTATCCTGCCGATGGTGAGGCCGCAGAGCCCTCTACCGAAGCAGCGCCTCCGTCTTCCACCGAAGGCAAGAAACTTATAGCCGGTGGAGTAAGACCGT…
>PB.428.1|Bomo_Chr1:14280515-14282968(-)|i2HQ_T02|c17900/f1p0/2455
ATAATAGATAAATCCGAAAATTACAACACAATAGGTGTGAATGTGTTAAAATCGCCACACAATGCGTTATTTGCGACATTCAGTGATTTGCAAAGCCTGTGTTCAAATACACAAAAATTTGGACACAACACAATCAAAGCTTAAGAGTGAATGATCTCACATATCTGTATTATTGTTTCGTAATTACCTACTATGTATCTAAGTTTATGTTTATTTTGTGCTTAATGTACCAAGAAAAGCATTCTTATGTGATATATATGTATAATCTTTAAAAAAATTTGCACTAGATGATTCGACGTATCTTAATTTTTGGGCCAGAAGGAAGTCGCCGAACTTCCCTTTACAAGTTGGGGTCGGTAGTTGAAGCATCTCGGTGTTGAAGCGACCAACCTCTGACCG…
>PB.429.1|Bomo_Chr1:14284931-14293231(-)|i2HQ_T02|c32042/f2p8/2847
AGGTGCCTGCTGTTATATTTATTGAAATGTAGTGTTTTATATATACCTAGGTGCCTAGGTAGATACACTTTCAGTCTCCTATTATCTACCTATATCACCTCACTATTTGCAGCTTGCAATCTTCACTTCACTTCGTGGTGTGGTAACTTTGTGATCGATCGATATAAAGCTCAGATTGTGGCGGTGCATTTGCAGAGCTTAACTTCTTCCTAACAATGATAAAATTAATGCTTTTGGCATTGTTCGCTACGACTTCCTTATGTGACGAAACTATAGAATTTGCTGTGGTAATTTACCGCCATGGCGATAGAACCCCAGTGAACCCCTACCCAACAGACCCTTGGAAGAATGAATCCCTGTGGCCCGTGAACTTTGGACAACTTACCAATATTGGCAAGA…
>PB.429.4|Bomo_Chr1:14284946-14293231(-)|i2HQ_T02|c20141/f2p1/2784
AGTGTACAGGTAGGTGCCTGCTGTTATATTTATTGAAATGTAGTGTTTTATATATACCTAGGTGCCTAGGTAGATACACTTTCAGTCTCCTATTATCTACCTATATCACCTCACTATTTGCAGCTTGCAATCTTCACTTCACTTCGTGGTGTGGTAACTTTGTGATCGATCGATATAAAGCTCAGATTGTGGCGGTGCATTTGCAGAGCTTAACTTCTTCCTAACAATGATAAAATTAATGCTTTTGGCATTGTTCGCTACGACTTCCTTATGTGACGAAACTATAGAATTTGCTGTGGTAATTTACCGCCATGGCGATAGAACCCCAGTGAACCCCTACCCAACAGACCCTTGGAAGAATGAATCCCTGTGGCCCGTGAACTTTGGACAACTTACCAA…
>PB.429.3|Bomo_Chr1:14284946-14292714(-)|i2HQ_T02|c18714/f1p3/2485
ACAAACAAAATGGAGGATTGCGAAATTTTCAATATTACAGATTTTATTTATTCCAAAATTAAACACTAAACTTTACATATAGAATTGTATTCTTTGACATATCATCAAATCATTATTGTGTATTGTTTTTTAACTTACAGCACTTAATTTCAAAGCAGTACAATCCACAAGAGATATATGTAAGATCCACGGATGTTGATCGCACTCTTATGTCTGCTCAGGCCAATTTAGCTGGAATGTATCCTCCAAATGGAACTAGTGTGTGGAATCCAGATTTGATGTGGCAGCCAATACCTGTACATACAGTTCCTGAACATGATGACAACATTCTTGCAATGAAAAAGTCCTGTCCAGCCTATGATAAGGAGCATCTGAAATACACCCATTCAGTGGAATACC…
>PB.429.6|Bomo_Chr1:14284946-14293251(-)|i2HQ_T02|c34928/f14p9/2779
ATATACTGACACGGATACCTATGTCAAAACGTCGCAGTGTACAGCTTGCAATCTTCACTTCACTTCGTGGTGTGGTAACTTTGTGATCGATCGATATAAAGCTCAGATTGTGGCGGTGCATTTGCAGAGCTTAACTTCTTCCTAACAATGATAAAATTAATGCTTTTGGCATTGTTCGCTACGACTTCCTTATGTGACGAAACTATAGAATTTGCTGTGGTAATTTACCGCCATGGCGATAGAACCCCAGTGAACCCCTACCCAACAGACCCTTGGAAGAATGAATCCCTGTGGCCCGTGAACTTTGGACAACTTACCAATATTGGCAAGAAGCGGCACTACCAGCTGGGACAATGGTTTCGGAAGCGATATTCGCACTTAATTTCAAAGCAGTACAAT…
>PB.430.1|Bomo_Chr1:14296688-14389679(+)|i3LQ_T02|c18356/f1p2/4217
TCTAGTTGTCGTCGATGATGACGATAAAGTCATCGGAATTATATCTCTCTCGGATCTGCTAATGTATCTTGTCCTACGTCCTACCGGCGAGTGTGGCGTCACCAGCTTACGCAACGAACACGCGCCCATAGAAGAAAAGGACGAGAACTTGAATCCCGAAGACGTAGCAGAATCCGGAGATGATAAATCAACAGTTTTCAAAAGAACAAGACGATAGCGAAGAACGCACTCAGTGCCAAGAGTAAAACAAATGCGATTCCGCGTCTTCAATTTTAGTTAACGGCTTCGCGATCTCCATCACGACGCCATTTTGTTTGCATTGATATTCAAAATGGCCGCGGTGATTAATGGATTACAGTCAGTAATTTTTTTTTTGGAATCTATGTACAAGATATCTGA…
>PB.430.2|Bomo_Chr1:14296921-14385892(+)|i3HQ_T02|c14792/f1p5/3454
gcggctgCTCCCACGTATTCTTGGACAATATAAAAATTCAAGTATTCCAAATATTATGTTTATTGAAAACACTTTGCGATCAAGCCGTACTATGGCGTTTTTTAGATGATGAAAACCGCGGGAGGAACGACGACATCACCTAATTTTATACAAACTTATATACTATAATGTGACTGTGTGATACTTTTTTTAAACGGACTTTAGTGCCTTACGAAACTTACCGCCTAAAAAGTACTTAATAAGTTTGGCTTAGTCAGGAAGGGCACATGTTGTTCAATGGATACCGATAGGAAAAAAGATTTAAAAGTTAAACATAAAAAAAATCGACGTAAAAATGAAAAGAAGGAAAAATGGAAGCAACCAATACGGATTTAAAATTGGACAATATGTGTAATCAAA…
>PB.430.3|Bomo_Chr1:14299460-14385892(+)|i3HQ_T02|c9986/f2p7/3564
ttttTTTTTTTTTTTTTTTTTTTTTTAAACAACAGATTCAAATCGACAAGATTCCAAATATTATGTTTATTGAAACACTTTGCGATCAAGCCGTACTATGGCGTTTTTTAGATGATGAAAACCGCGGGAGGAACGACGACATCACCTAATTTTATACAAACTTATATACTATAATGTGACTGTGTGATACTTTTTTTAAACGGACTTTAGTGCCTTACGAAACTTACCGCCTAAAAAGTACTTAATAAGTTTGGCTTAGTCAGGAAGGGCACATGTTGTTCAATGGATACCGATAGGAAAAAAGATTTAAAAGTTAAACATAAAAAAAATCGACGTAAAAATGAAAAGAAGGAAAAAATGGAAGCAACCAATACGGATTTAAAATTGGACAATATGTGT…
>PB.430.4|Bomo_Chr1:14299532-14385892(+)|i3HQ_T02|c10664/f1p7/3700
GAGTAATAAAAAGGATTGAAATGTATTGGTTGTTAAATTGCGTGTCCTTAAAATATTTTTTTCTGTAAACTGAGGAAAACATAGCAAGATACGATACGCCCGTTTTGTGCTTCTTAGTGGCAAAGTGATGTTTAGTTCAGCTAATCTGTAACACGGCATTCATTGATTGCTAGCGGTAAGAAGTTCGACAGATTCCAAATATTATGTTTATTGAAAACACTTTGCGATCAAGCCGTACTATGGCGTTTTTTAGATGATGAAAACCGCGGGAGGAACGACGACATCACCTAATTTTATACAAACTTATATACTATAATGTGACTGTGTGATACTTTTTTTAAACGGACTTTAGTGCCTTACGAAACTTACCGCCTAAAAAGTACTTAATAAGTTTGGCTT…
>PB.430.5|Bomo_Chr1:14317561-14385892(+)|i2HQ_T02|c24624/f1p6/2327
aTAAACAGAACGTACAGTGTTGATAATGCACGTCCCTATACAACGTTAAGAAATAAACAAGACTATAAGCGTATCGCATCGTGCGACCGACGCACGGTAATCGCTCATGATAAATCGAGGCTAAATGAATACGGAAAATATTACTTAAACGCCGCGCCGAGAATACGCGCTCGTTTCGACCGAATTAAGCGGACACGATTTAAACGACAAAAGGTGTTAAAAGTGTTAAAGATGTACGAAATATTTTTAAGTAAATGCCGTCTGTATGAATATGAATCTTATATGTTGCGGTAGAGTCGAATAGTTAAAACCAGACACGCGATACACTACGCGTATCTCGGTCCCGTAACAGAACTAACTTATTGCTTCGGATATCGGTCGCTTGCGTTTTCATATTGC…
>PB.430.6|Bomo_Chr1:14337849-14385892(+)|i2LQ_T02|c22219/f1p3/2671
agtgttcccacgtcggccgtggacgtgtgacgtgtctcgcgtggctgtccaatcaattgaatacgatcaaaataTGTGAATATTTATTTACGTTTCGAGATAAGTGAAATATCACGTGTTCAGTCAATTATACAATAGTTAACGAACATGTAGTTGTGTACTAACATTTCAACAAGTATATTACAAGTGATTTGTGAAAATGCACGGCCTGTCacactttttacacaaacactctcgggattctacaccgccttcagagaaagaggagcgggctgacagttggtattcttcattgagttcgaatgattcgcgtggagctatacctcaggattcccaggaaagagctattcctataaaccaaagaggtcatatgcacaaagaagcttaagaggctctaca…
>PB.430.7|Bomo_Chr1:14372572-14386863(+)|i2HQ_T02|c25527/f1p5/2643
GTCGCGCGTCCCCCGGCGCGGGCAGCGGTCGTCGGCAGACGTGGTGCTTATAAATAGCAGTGAGCCGTGGGAGGCGCGGCGGGCCGCACCGAGTGGCGCATGGCGACGGGCAATGCGCTGCCCGGCTTCTGCGCATGCTGCGCTTACACTACTTCTCGGACAACCCCGCGCTCGCCGTCGACGACTCCGAGGAGTCCGTTTACTCCATCGATCTCATCAAGGAATTCGAAGCGGTCGGACGGGCATGGAAGGCGTTCCTTGCCGACTGGCTCCTGAAAGAGGAAGATGAGTCGCAAATATTCGTCAAGTTCTTCAAGTTTCACAAGTGCTACGATCTGATACCAACCTCGGCGAAGCTGGTCGTGTTCGACACGCAACTCCTGGTCAAGAAGGCTTTCT…
>PB.430.8|Bomo_Chr1:14380603-14385892(+)|i3HQ_T02|c15374/f1p1/3314
gcGATATTTCGACACATGCAAATAATAACATTGTAAATCATATTTGACGGTAGTGTAATTTTTTTCTCTCATAGCGATATTTCGACACATTCAACGAATAACATTGTAAATCATGTTTAAGCTAAAACTGAGTTACAATGTTATTCTTTGCAGCTGCCGTTTTTGACGGTCAGTTATATTTGTTTGGCAGGCGTGTTGAAAGGTTCAGTGATGCCGCTCGTATCGATCGGTCCTGATTCTTCACTGTTCGAAGCCATAAGGATGTTGATCACGAACCGCATCCATCGTCTACCGGTCATCGATCCCGACACCGGCAACGTGCTCTACATACTGACGCACAAGAGGATACTGAGATTCCTCTTTTTGTATATAAACGAATTACCAAAGCCGTCGTACCTG…
>PB.431.1|Bomo_Chr1:14385711-14389560(-)|i3HQ_T02|c14623/f1p6/3902
TTTTTTTTTTTTTTTTTTTTTTTTTTTTTTTTTTTTTTTTTTTTTTTTTTTTTTTTTTTTTAAAGACAGAAAAAAGGTTTTATTGAGTTCTCATACAGTATCACGGTACATTATTATGACATCGACAAACTACTAAATATATTTTACATTTTTAATGACGATACGTCTTTTAAGAAACATTATATTATTTGTTTGATGTCAATGTATTGTCACGCGGGTACATTTCAGCCATGAAGGATAGTTTTTAGTGTGGCCATAATCACTAACTATAATGTAGTCATCATTGCAAATATTATATTGCGCAAAGTGATACCTACAAATAAAAAAATTAGTGCGATTAATATTTATGATTTGATATTAGAAATGAAGTATATTCGTATCAACGAAGCGATAAATATG…
>PB.432.1|Bomo_Chr1:14392058-14396404(+)|i2HQ_T02|c24178/f1p0/2172
GCTTTTGACGGGTCGCTGAGCCCCTGACTGGACCTTTCGGCGCAATTGTGTTGAAAGTGTCCATCATTACTTCAGCTGAAACACTTATAAAAATACTTTTTATAGCTGCTGACCATCGCAAAGATGACTTCGAATTTTAGCCAGAACGCAATTTTATTTGGGACTTTGCAGTCGTACTGCCTTGTCTGCGAATGCTACCTCGCAGGCAAACGAGACACTATACGGCACATTTCAAAGGATGACCATAAAACAAATCTGGAAGCTAGCATTTTCGTGGAGGAATTTACAACTGATCAAATAAGAAAGGTTAAAAAGGGATTCTTCTGTGAGCTGTGCAATAAATACTTTTCAACCATAATACAAGGACGGCTCCACGTATCGGATGGTGAACACGTCCGT…
>PB.433.1|Bomo_Chr1:14402950-14405673(+)|i2HQ_T02|c17816/f1p1/2136
AGACATCATTACGTAGTTAGTAGAATTACAATGAAAAATTATGGGTCTTTTTGAAAAGAGAATTGTAGTTATAAAGAATATAACGTGTGCTAATATGGCTATAATGGCTCTGGTGCTAAAGAGAATAATCCGAAATCACCTGAATTACCTTTTATGGTTTTCTTTTATTAGAATCACGCATTTTTATTTGCTGCGCCTATCTTAAAGATGGCTTCGAAGTTTACCAAGAACGCAATACTAACAAGGACATTGCATTCGTGCTGTCTCGTCTGCGAAACTTACCTTCCAAGCGAACGAGATGTCGCACTGCATATTTCAAAGGAAGAACACAAAAAAAGTCTAGAAGCTAGTAGTTTCGTGGCTGAGTTTATCGAGGACCGCATAAGGAAGGTCAAGAAG…
>PB.434.1|Bomo_Chr1:14407743-14410631(+)|i2HQ_T02|c32944/f1p2/2644
GGATTGTTGAGAACAAGTGCATACTCTGCGACATTCAATGCGATGATATGGAGGATCACATTTCTAACGCAGATCATCTTGCTAAGATGCTGCAAGTCGAGGTGGAGTTTAGGATCTATAATGGACTCTACAGAATGATGGACAACTCATTCCAATGCTTGACATGCAACGAGGTTTTTAGGTTGGTGAAAACCTCAATTCAAGCATGTGTAACAACACATTTTTTACGCTCCAAACATAAGCAGATACAAGAAAAACTGGCAAAGGCTGCAAAAGATGCCACTGATATTGTACAACTTAAAGAGTTTGGTCAATATTTCAATAAAATAAGTCGGAGCTTTCAAAGGATCTGATTATTAAGAAGGAGACTATGGAGCAATTCATCAATAATTTTTATTC…
>PB.434.2|Bomo_Chr1:14412592-14417013(+)|i3HQ_T02|c7131/f1p1/3432
ACTGTCAACAATCGCACGTGCAAGGAAATCCACAAGCTCGTTGCCTGAGACTCCTATATGCGAGGGTGTCCATATGAATTCTACACTGTAATTTCTTTTAGATAGCATATAAAATATTGAAACCTTAATAATAGTGGAGGAGTGTTGCATTCAACTTGGAGTGAATTTATGGGAGTTGTTCTCATTGCCCCAGTAATGAGTCGAAGACTATGATTTTGAATGACATCTAATTTGTGAAGGAGTTGGTTATTTGAAGCAAAACAAAAGAAACTATATTCAAAGTGGCTACGAACAAGAGATTTGTATAGAGTTAAAAGAATTTTAGGATCAGAGCCCCAGTATGTTCCAGCAAGAGACCTCAAAATATTCAGTGCCTTTATAGCTCTGTCAGTTACACAA…
>PB.434.3|Bomo_Chr1:14412596-14417012(+)|i1HQ_T02|c18901/f1p1/1486
TCAACAATCGCACGTGCAAGGAAATCCACAAGCTCGTTGCCTGAGACTCCTATATGCGAGGGTGTCCATATGAATTCTACACTGTAATTTCTTTTAGATAGCATATAAAATATTGAAACCTTAATAATAGTGGAGGAGTGTTGCATTCAACTTGGAGTGAATTTATGGGAGTTGTTCTCATTGCCCCAGTAATGAGTCGAAGACTATGATTTTGAATGACATCTAATTTGTGAAGGAGTTGGTTATTTGAAGCAAAACAAAAGAAACTATATTCAAAGTGGCTACGAACAAGAGATTTGTATAGAGTTAAAAGAATTTTAGGATCAGAGCCCCAGTATGTTCCAGCAAGAGACCTCAAAATATTCAGTGCCTTTATAGCTCTGTCAGTTACACAATCAA…
>PB.435.1|Bomo_Chr1:14410629-14414273(-)|i3LQ_T02|c4418/f1p1/3657
GGGAAAATATTTGAAACAATTATTGAAACAAAGATTAGAACATTTCATAGAATTAAATAAAATATTACCTTCTAATCAATTTGGTTTTAGAAAAGGCAGATCTTCTAGAGAGAGTATTGCTCATTTACATTTGGACATCTTCCAAGCCTTCAAATCCAATAATGTTTTGGCCAGTGTATTTTTTGATGTTGTAGGGGCTTTCAATAATGTAAATCATCATATTCTGTCTTCTGAGCTTCTTGCCATTGGTCTCCTGTAAAGGTCGTACAATGGATATTTGATTTCTTGCATGGTAGAAAGTCTTTGTCAAATATCGTAACAGGCTTATAGGCCCACGTTCTCCTATAAAGGCACCTGTCAAGGCAGTATTTTAAGTCCTTTAATCTTTACATTGTATAT…
>PB.436.1|Bomo_Chr1:14418689-14424753(+)|i2HQ_T02|c4694/f1p1/2456
[truncated: 50,241 more rows]
