# Supplementary material for: The Landscapes of Full-Length Transcripts and Splice Isoforms as Well as Transposons Exonization in the Lepidopteran Model System, Bombyx mori
Source: Front Genet. 2021 Sep 14;12:704162. doi: 10.3389/fgene.2021.704162 (PMC8476886; doi:10.3389/fgene.2021.704162)
Supplement: Supplementary file 15 [file Table8.XLSX]

## Sheet: Sheet1
Supplementary table 8 The transcripts identified in this study are compared with previously reported transcripts.
Transcripts in this study	Annotation	5' transcript start sites (TSSs) complete	Splice site was found in NGS	AS was found in NGS
PB.2288.2	AK377185.1	No	No	No
PB.5800.1	AK377187.1	No	No	Yes
PB.11455.12	AK377188.1	No	Yes	Yes
PB.532.4	AK377189.1	No	Yes	Yes
PB.3291.13	AK377190.1	Yes	No	No
PB.5229.1	AK377191.1	No	Yes	Yes
PB.5534.1	AK377192.1	No	No	Yes
PB.7147.8	AK377194.1	No	Yes	Yes
PB.8018.2	AK377197.1	No	Yes	Yes
PB.11425.1	AK377198.1	Yes	Yes	Yes
PB.11810.9	AK377199.1	No	Yes	Yes
PB.2171.4	AK377200.1	No	Yes	Yes
PB.4280.1	AK377201.1	Yes	Yes	Yes
PB.6296.2	AK377207.1	No	Yes	Yes
PB.4657.2	AK377210.1	No	Yes	Yes
PB.9017.1	AK377211.1	Yes	Yes	Yes
PB.1025.2	AK377212.1	Yes	Yes	Yes
PB.7091.2	AK377213.1	No	No	No
PB.4440.2	AK377215.1	No	Yes	Yes
PB.9279.4	AK377216.1	Yes	Yes	Yes
PB.987.2	AK377217.1	No	Yes	Yes
PB.9661.9	AK377219.1	No	Yes	Yes
PB.3187.1	AK377221.1	No	No	No
PB.940.1	AK377222.1	No	No	Yes
PB.6879.7	AK377225.1	No	No	No
PB.7865.2	AK377226.1	Yes	Yes	Yes
PB.9634.1	AK377227.1	No	Yes	Yes
PB.6482.1	AK377231.1	Yes	Yes	Yes
PB.172.1	AK377232.1	Yes	Yes	Yes
PB.430.3	AK377235.1	Yes	No	No
PB.3760.1	AK377236.1	Yes	No	Yes
PB.3890.1	AK377237.1	Yes	No	Yes
PB.874.2	AK377240.1	No	Yes	Yes
PB.1024.1	AK377241.1	Yes	Yes	Yes
PB.1477.1	AK377242.1	No	No	Yes
PB.6254.2	AK377243.1	Yes	Yes	Yes
PB.7413.1	AK377244.1	No	No	No
PB.7175.4	AK377245.1	No	Yes	Yes
PB.3960.1	AK377246.1	Yes	Yes	Yes
PB.5790.6	AK377249.1	No	Yes	Yes
PB.7676.3	AK377250.1	No	No	No
PB.4941.1	AK377251.1	Yes	No	Yes
PB.4476.2	AK377252.1	Yes	Yes	Yes
PB.6484.1	AK377253.1	Yes	No	No
PB.7729.1	AK377254.1	Yes	No	Yes
PB.10124.1	AK377255.1	No	No	Yes
PB.11261.1	AK377256.1	No	Yes	Yes
PB.8956.1	AK377260.1	Yes	No	No
PB.3969.1	AK377262.1	Yes	Yes	Yes
PB.3777.2	AK377264.1	Yes	Yes	Yes
PB.12172.1	AK377266.1	Yes	No	No
PB.8681.1	AK377268.1	No	Yes	Yes
PB.12131.1	AK377269.1	Yes	No	Yes
PB.10210.1	AK377270.1	Yes	No	Yes
PB.10323.3	AK377271.1	No	Yes	Yes
PB.7312.1	AK377272.1	Yes	Yes	Yes
PB.11036.3	AK377273.1	Yes	Yes	Yes
PB.8576.1	AK377274.1	No	Yes	Yes
PB.12484.1	AK377275.1	No	No	No
PB.2396.1	AK377276.1	No	No	Yes
PB.8976.3	AK377277.1	Yes	Yes	Yes
PB.11248.1	AK377280.1	Yes	No	Yes
PB.10323.1	AK377281.1	No	Yes	Yes
PB.12061.1	AK377282.1	Yes	No	Yes
PB.10796.4	AK377285.1	Yes	Yes	Yes
PB.7476.5	AK377287.1	No	No	No
PB.10746.1	AK377288.1	Yes	Yes	Yes
PB.1233.1	AK377289.1	Yes	Yes	Yes
PB.6406.1	AK377290.1	No	No	Yes
PB.6478.1	AK377291.1	No	No	Yes
PB.7505.4	AK377294.1	No	Yes	Yes
PB.8973.1	AK377295.1	Yes	No	Yes
PB.8349.2	AK377296.1	Yes	Yes	Yes
PB.4948.2	AK377297.1	Yes	Yes	Yes
PB.1341.1	AK377300.1	Yes	Yes	Yes
PB.11202.2	AK377301.1	No	Yes	Yes
PB.5859.1	AK377303.1	No	Yes	Yes
PB.3366.14	AK377304.1	No	Yes	Yes
PB.10127.1	AK377305.1	No	No	No
PB.5137.1	AK377307.1	Yes	No	Yes
PB.5188.2	AK377311.1	Yes	Yes	Yes
PB.4410.1	AK377315.1	No	Yes	Yes
PB.1937.2	AK377316.1	Yes	No	No
PB.9704.1	AK377317.1	Yes	No	Yes
PB.5789.25	AK377318.1	Yes	Yes	Yes
PB.11276.1	AK377320.1	Yes	No	Yes
PB.7901.1	AK377324.1	No	No	Yes
PB.3390.1	AK377328.1	No	No	No
PB.11905.1	AK377329.1	No	No	Yes
PB.5992.1	AK377330.1	No	No	Yes
PB.4079.1	AK377331.1	No	Yes	Yes
PB.3353.1	AK377332.1	Yes	No	Yes
PB.8128.1	AK377334.1	No	Yes	Yes
PB.3838.1	AK377336.1	Yes	No	Yes
PB.10770.1	AK377338.1	No	No	Yes
PB.321.9	AK377339.1	Yes	Yes	Yes
PB.4761.1	AK377340.1	Yes	No	No
PB.3765.3	AK377343.1	Yes	Yes	Yes
PB.5229.2	AK377344.1	No	Yes	Yes
PB.10387.1	AK377345.1	No	Yes	Yes
PB.5285.1	AK377346.1	No	No	No
PB.986.1	AK377347.1	No	No	No
PB.8679.5	AK377350.1	Yes	Yes	Yes
PB.7799.1	AK377353.1	No	No	No
PB.7973.1	AK377354.1	Yes	Yes	Yes
PB.2753.1	AK377355.1	No	No	No
PB.9978.1	AK377356.1	No	Yes	Yes
PB.5265.1	AK377357.1	Yes	Yes	Yes
PB.11696.4	AK377358.1	No	Yes	Yes
PB.7705.2	AK377359.1	Yes	Yes	Yes
PB.4036.1	AK377360.1	Yes	No	Yes
PB.9052.1	AK377363.1	No	No	Yes
PB.12394.2	AK377364.1	Yes	Yes	Yes
PB.10528.5	AK377366.1	No	Yes	Yes
PB.1709.1	AK377367.1	Yes	No	Yes
PB.6687.2	AK377368.1	Yes	No	No
PB.7615.4	AK377369.1	No	Yes	Yes
PB.8518.1	AK377371.1	No	No	Yes
PB.610.31	AK377373.1	No	Yes	Yes
PB.477.3	AK377374.1	Yes	Yes	Yes
PB.798.1	AK377378.1	No	No	No
PB.2185.4	AK377379.1	No	Yes	Yes
PB.5949.1	AK377382.1	No	Yes	Yes
PB.2539.2	AK377383.1	No	Yes	Yes
PB.8730.2	AK377384.1	No	Yes	Yes
PB.9095.1	AK377385.1	No	No	Yes
PB.10455.9	AK377387.1	No	Yes	Yes
PB.11772.5	AK377389.1	No	No	No
PB.4418.1	AK377390.1	Yes	Yes	Yes
PB.6479.1	AK377391.1	No	No	Yes
PB.11456.1	AK377392.1	No	Yes	Yes
PB.3461.1	AK377396.1	No	No	Yes
PB.2785.6	AK377398.1	Yes	Yes	Yes
PB.5340.1	AK377399.1	Yes	No	Yes
PB.8680.2	AK377401.1	No	Yes	Yes
PB.793.3	AK377402.1	Yes	Yes	Yes
PB.4141.1	AK377404.1	Yes	No	Yes
PB.8204.1	AK377406.1	No	Yes	Yes
PB.1845.2	AK377408.1	No	Yes	Yes
PB.574.1	AK377409.1	No	Yes	Yes
PB.7505.1	AK377410.1	No	Yes	Yes
PB.7909.1	AK377411.1	No	No	Yes
PB.8976.2	AK377413.1	Yes	Yes	Yes
PB.27.1	AK377414.1	No	Yes	Yes
PB.1066.1	AK377415.1	No	No	No
PB.11868.1	AK377418.1	No	No	Yes
PB.2500.3	AK377419.1	No	Yes	Yes
PB.3431.1	AK377421.1	Yes	Yes	Yes
PB.1342.1	AK377422.1	No	No	Yes
PB.1991.1	AK377423.1	No	No	Yes
PB.2748.2	AK377424.1	No	Yes	Yes
PB.4923.1	AK377426.1	No	No	No
PB.8031.1	AK377427.1	Yes	No	Yes
PB.9944.1	AK377428.1	No	Yes	Yes
PB.776.1	AK377432.1	Yes	No	Yes
PB.1059.1	AK377433.1	No	No	Yes
PB.8539.1	AK377435.1	No	Yes	Yes
PB.10552.1	AK377437.1	No	Yes	Yes
PB.3728.22	AK377439.1	Yes	Yes	Yes
PB.4913.2	AK377440.1	No	Yes	Yes
PB.7719.2	AK377444.1	No	Yes	Yes
PB.3111.2	AK377445.1	Yes	Yes	Yes
PB.7407.1	AK377446.1	No	No	No
PB.9439.1	AK377447.1	Yes	No	Yes
PB.8369.2	AK377448.1	No	Yes	Yes
PB.2219.2	AK377449.1	No	Yes	Yes
PB.5315.1	AK377450.1	Yes	No	No
PB.7292.1	AK377451.1	Yes	No	No
PB.9020.1	AK377452.1	No	Yes	Yes
PB.7552.1	AK377453.1	No	No	Yes
PB.4430.1	AK377455.1	No	Yes	Yes
PB.5520.2	AK377458.1	No	Yes	Yes
PB.3785.1	AK377459.1	No	Yes	Yes
PB.11334.1	AK377460.1	Yes	No	Yes
PB.3893.3	AK377462.1	No	Yes	Yes
PB.1041.3	AK377464.1	Yes	Yes	Yes
PB.9858.1	AK377465.1	No	Yes	Yes
PB.11832.2	AK377466.1	No	Yes	Yes
PB.11910.1	AK377467.1	No	Yes	Yes
PB.657.1	AK377468.1	No	No	Yes
PB.8081.2	AK377469.1	Yes	No	No
PB.6890.1	AK377470.1	Yes	No	Yes
PB.10786.2	AK377472.1	No	Yes	Yes
PB.3729.9	AK377473.1	No	No	No
PB.4926.1	AK377474.1	Yes	No	Yes
PB.3637.2	AK377477.1	No	Yes	Yes
PB.1449.1	AK377482.1	No	No	No
PB.9934.1	AK377484.1	Yes	Yes	Yes
PB.6841.2	AK377485.1	No	Yes	Yes
PB.7545.6	AK377487.1	No	Yes	Yes
PB.7710.8	AK377488.1	No	No	No
PB.8141.3	AK377490.1	No	Yes	Yes
PB.6269.1	AK377491.1	No	No	Yes
PB.9096.2	AK377494.1	No	Yes	Yes
PB.5302.1	AK377497.1	Yes	No	Yes
PB.4451.2	AK377498.1	No	Yes	Yes
PB.3673.1	AK377504.1	No	Yes	Yes
PB.5856.3	AK377505.1	No	Yes	Yes
PB.5370.2	AK377507.1	No	Yes	Yes
PB.7378.1	AK377508.1	No	Yes	Yes
PB.5460.1	AK377509.1	Yes	Yes	Yes
PB.3304.1	AK377510.1	No	No	Yes
PB.6105.1	AK377512.1	Yes	Yes	Yes
PB.5003.1	AK377514.1	Yes	No	Yes
PB.7147.1	AK377517.1	No	Yes	Yes
PB.9800.1	AK377520.1	No	Yes	Yes
PB.11641.1	AK377521.1	No	Yes	Yes
PB.6029.1	AK377522.1	No	Yes	Yes
PB.1744.1	AK377524.1	Yes	No	No
PB.1061.1	AK377528.1	No	No	No
PB.10417.2	AK377529.1	Yes	Yes	Yes
PB.5448.1	AK377532.1	Yes	Yes	Yes
PB.7573.2	AK377534.1	No	Yes	Yes
PB.3466.1	AK377535.1	No	Yes	Yes
PB.2060.1	AK377536.1	Yes	Yes	Yes
PB.437.1	AK377537.1	Yes	No	Yes
PB.11441.1	AK377538.1	No	No	Yes
PB.6587.1	AK377539.1	Yes	No	No
PB.2111.1	AK377540.1	No	Yes	Yes
PB.12095.6	AK377542.1	No	Yes	Yes
PB.4611.1	AK377543.1	Yes	Yes	Yes
PB.5789.12	AK377544.1	Yes	Yes	Yes
PB.1649.3	AK377545.1	No	Yes	Yes
PB.3888.3	AK377548.1	No	Yes	Yes
PB.6537.1	AK377552.1	No	No	Yes
PB.7808.5	AK377555.1	No	Yes	Yes
PB.5999.1	AK377559.1	No	No	Yes
PB.11233.1	AK377560.1	No	Yes	Yes
PB.9043.1	AK377561.1	No	No	Yes
PB.10170.3	AK377563.1	Yes	Yes	Yes
PB.2165.2	AK377564.1	No	Yes	Yes
PB.10389.2	AK377565.1	No	Yes	Yes
PB.9405.3	AK377566.1	No	Yes	Yes
PB.2499.6	AK377568.1	No	Yes	Yes
PB.1086.1	AK377569.1	No	No	No
PB.3813.19	AK377570.1	No	Yes	Yes
PB.1854.1	AK377571.1	No	Yes	Yes
PB.9369.1	AK377572.1	No	No	Yes
PB.5.1	AK377573.1	Yes	No	Yes
PB.3024.1	AK377574.1	No	No	Yes
PB.1280.1	AK377577.1	No	No	No
PB.7709.9	AK377578.1	No	No	No
PB.10485.7	AK377579.1	No	Yes	Yes
PB.9729.1	AK377580.1	No	Yes	Yes
PB.6556.8	AK377581.1	Yes	Yes	Yes
PB.2624.6	AK377582.1	No	Yes	Yes
PB.8450.1	AK377583.1	No	No	No
PB.10429.1	AK377584.1	Yes	No	Yes
PB.178.6	AK377585.1	Yes	Yes	Yes
PB.7456.1	AK377586.1	No	No	Yes
PB.8490.1	AK377587.1	No	Yes	Yes
PB.11291.1	AK377588.1	No	No	Yes
PB.11008.4	AK377589.1	No	Yes	Yes
PB.7444.3	AK377590.1	Yes	Yes	Yes
PB.11689.1	AK377591.1	Yes	Yes	Yes
PB.4499.5	AK377593.1	Yes	Yes	Yes
PB.11900.1	AK377594.1	No	No	Yes
PB.4110.2	AK377595.1	No	No	Yes
PB.9099.10	AK377596.1	Yes	Yes	Yes
PB.11765.3	AK377597.1	No	No	No
PB.1957.3	AK377598.1	No	No	No
PB.6162.2	AK377599.1	No	No	No
PB.8033.1	AK377600.1	No	No	No
PB.11564.2	AK377601.1	No	No	Yes
PB.370.3	AK377602.1	Yes	No	No
PB.1333.4	AK377603.1	No	Yes	Yes
PB.8347.1	AK377604.1	Yes	No	Yes
PB.3649.1	AK377605.1	Yes	No	Yes
PB.2523.1	AK377607.1	No	No	Yes
PB.5147.1	AK377608.1	No	No	No
PB.1931.1	AK377609.1	No	No	No
PB.2859.1	AK377610.1	No	No	Yes
PB.6154.5	AK377611.1	No	Yes	Yes
PB.7990.1	AK377612.1	No	No	Yes
PB.9736.2	AK377614.1	Yes	No	No
PB.6205.1	AK377615.1	No	No	Yes
PB.10501.6	AK377616.1	Yes	No	No
PB.5090.3	AK377617.1	No	Yes	Yes
PB.1294.1	AK377618.1	No	No	Yes
PB.9999.1	AK377619.1	No	No	Yes
PB.9653.1	AK377620.1	No	No	Yes
PB.5253.2	AK377622.1	No	No	No
PB.3359.1	AK377624.1	No	No	No
PB.7083.4	AK377625.1	No	Yes	Yes
PB.7585.1	AK377626.1	Yes	Yes	Yes
PB.1104.1	AK377627.1	No	No	Yes
PB.6044.1	AK377628.1	No	Yes	Yes
PB.6753.1	AK377630.1	No	No	Yes
PB.3781.1	AK377631.1	Yes	No	No
PB.3922.1	AK377632.1	Yes	No	No
PB.3462.3	AK377633.1	Yes	Yes	Yes
PB.2824.1	AK377634.1	No	Yes	Yes
PB.2229.1	AK377635.1	No	No	No
PB.5745.1	AK377636.1	Yes	Yes	Yes
PB.6595.1	AK377639.1	Yes	No	Yes
PB.11746.2	AK377642.1	Yes	Yes	Yes
PB.1745.1	AK377644.1	No	Yes	Yes
PB.934.2	AK377645.1	No	Yes	Yes
PB.10364.1	AK377646.1	No	No	Yes
PB.3508.1	AK377648.1	No	No	Yes
PB.5703.1	AK377650.1	Yes	Yes	Yes
PB.10255.3	AK377651.1	Yes	Yes	Yes
PB.950.1	AK377652.1	No	No	Yes
PB.8236.2	AK377653.1	No	Yes	Yes
PB.86.3	AK377655.1	No	Yes	Yes
PB.10971.1	AK377656.1	No	Yes	Yes
PB.2575.1	AK377657.1	Yes	No	No
PB.2393.1	AK377658.1	Yes	Yes	Yes
PB.7710.6	AK377659.1	No	No	No
PB.9240.9	AK377660.1	No	Yes	Yes
PB.12119.1	AK377661.1	Yes	No	Yes
PB.11287.1	AK377662.1	Yes	Yes	Yes
PB.6662.1	AK377664.1	Yes	Yes	Yes
PB.8457.1	AK377665.1	No	No	No
PB.8208.1	AK377666.1	No	No	Yes
PB.12073.1	AK377667.1	Yes	Yes	Yes
PB.5160.1	AK377668.1	Yes	No	Yes
PB.2779.1	AK377669.1	No	No	No
PB.7995.1	AK377670.1	Yes	No	Yes
PB.7653.3	AK377671.1	No	No	No
PB.8757.3	AK377672.1	Yes	No	No
PB.1150.4	AK377674.1	No	Yes	Yes
PB.2619.2	AK377675.1	Yes	No	No
PB.10706.1	AK377676.1	No	No	Yes
PB.1631.1	AK377680.1	Yes	Yes	Yes
PB.5129.1	AK377681.1	No	Yes	Yes
PB.4779.1	AK377683.1	Yes	Yes	Yes
PB.6362.1	AK377685.1	Yes	No	No
PB.7724.2	AK377686.1	Yes	Yes	Yes
PB.5345.1	AK377688.1	Yes	Yes	Yes
PB.1817.2	AK377691.1	No	Yes	Yes
PB.11725.1	AK377692.1	No	No	No
PB.4082.1	AK377693.1	Yes	No	No
PB.4760.2	AK377694.1	No	Yes	Yes
PB.11270.4	AK377698.1	Yes	Yes	Yes
PB.11356.1	AK377699.1	Yes	Yes	Yes
PB.7429.1	AK377700.1	Yes	No	Yes
PB.11478.1	AK377701.1	No	No	Yes
PB.10943.1	AK377702.1	No	No	Yes
PB.8650.1	AK377703.1	No	No	No
PB.2931.1	AK377704.1	Yes	No	No
PB.10030.1	AK377705.1	No	Yes	Yes
PB.3025.1	AK377706.1	Yes	No	Yes
PB.1965.4	AK377708.1	No	Yes	Yes
PB.9887.1	AK377709.1	Yes	No	Yes
PB.7469.1	AK377710.1	Yes	Yes	Yes
PB.7457.1	AK377711.1	No	No	Yes
PB.4893.6	AK377712.1	No	Yes	Yes
PB.1435.4	AK377714.1	No	Yes	Yes
PB.10504.1	AK377715.1	No	No	No
PB.6493.1	AK377716.1	No	No	Yes
PB.2617.1	AK377717.1	Yes	No	Yes
PB.4240.2	AK377718.1	Yes	No	No
PB.9069.2	AK377720.1	No	No	Yes
PB.7978.3	AK377721.1	No	Yes	Yes
PB.2732.1	AK377722.1	No	No	Yes
PB.1110.1	AK377723.1	Yes	Yes	Yes
PB.8775.1	AK377725.1	No	No	No
PB.10591.12	AK377726.1	Yes	Yes	Yes
PB.2546.3	AK377727.1	No	No	No
PB.8780.1	AK377729.1	Yes	No	No
PB.5822.1	AK377731.1	No	No	No
PB.11749.3	AK377734.1	No	Yes	Yes
PB.12041.2	AK377736.1	No	Yes	Yes
PB.10792.1	AK377737.1	No	No	No
PB.1246.2	AK377738.1	Yes	Yes	Yes
PB.9068.1	AK377739.1	No	No	Yes
PB.9725.1	AK377741.1	No	Yes	Yes
PB.8545.1	AK377742.1	Yes	No	Yes
PB.2822.1	AK377745.1	No	No	Yes
PB.6869.3	AK377747.1	Yes	Yes	Yes
PB.6604.1	AK377748.1	Yes	No	Yes
PB.3288.1	AK377749.1	No	No	Yes
PB.7016.2	AK377750.1	No	No	No
PB.7560.4	AK377752.1	No	Yes	Yes
PB.5110.1	AK377754.1	Yes	No	Yes
PB.4454.1	AK377755.1	Yes	No	No
PB.5889.1	AK377756.1	No	No	Yes
PB.3692.1	AK377758.1	Yes	No	Yes
PB.9333.1	AK377759.1	No	No	Yes
PB.3323.3	AK377760.1	No	Yes	Yes
PB.594.1	AK377761.1	Yes	Yes	Yes
PB.8641.1	AK377762.1	Yes	No	Yes
PB.12431.4	AK377764.1	No	No	No
PB.9171.2	AK377765.1	No	No	Yes
PB.4880.2	AK377766.1	No	Yes	Yes
PB.10303.3	AK377767.1	Yes	Yes	Yes
PB.2585.1	AK377772.1	No	No	Yes
PB.1333.8	AK377774.1	No	Yes	Yes
PB.10732.1	AK377775.1	No	Yes	Yes
PB.2031.1	AK377776.1	No	No	No
PB.6172.1	AK377777.1	Yes	No	Yes
PB.5449.1	AK377779.1	No	Yes	Yes
PB.6044.3	AK377780.1	No	Yes	Yes
PB.2954.1	AK377781.1	No	Yes	Yes
PB.12331.2	AK377782.1	No	Yes	Yes
PB.786.11	AK377783.1	No	Yes	Yes
PB.2100.1	AK377784.1	No	Yes	Yes
PB.3490.1	AK377786.1	Yes	No	Yes
PB.8225.1	AK377787.1	No	No	Yes
PB.8406.1	AK377788.1	No	Yes	Yes
PB.2117.3	AK377789.1	No	Yes	Yes
PB.4223.2	AK377790.1	Yes	Yes	Yes
PB.11035.2	AK377795.1	No	Yes	Yes
PB.4845.7	AK377796.1	Yes	Yes	Yes
PB.10388.13	AK377797.1	No	Yes	Yes
PB.864.1	AK377798.1	No	Yes	Yes
PB.6561.1	AK377799.1	Yes	Yes	Yes
PB.6510.1	AK377804.1	No	Yes	Yes
PB.6468.3	AK377805.1	No	Yes	Yes
PB.1455.9	AK377807.1	No	Yes	Yes
PB.4888.3	AK377808.1	No	Yes	Yes
PB.5658.1	AK377810.1	No	Yes	Yes
PB.2838.1	AK377811.1	No	No	No
PB.5191.4	AK377813.1	Yes	Yes	Yes
PB.4086.1	AK377815.1	Yes	No	No
PB.6515.1	AK377818.1	No	Yes	Yes
PB.4289.1	AK377821.1	Yes	No	Yes
PB.6135.1	AK377825.1	No	No	Yes
PB.2493.1	AK377826.1	Yes	No	Yes
PB.3703.1	AK377830.1	No	No	No
PB.11577.1	AK377831.1	Yes	Yes	Yes
PB.1445.1	AK377834.1	No	No	No
PB.10592.1	AK377835.1	No	Yes	Yes
PB.10076.1	AK377836.1	Yes	No	Yes
PB.10754.1	AK377839.1	No	No	Yes
PB.4790.6	AK377840.1	No	Yes	Yes
PB.3908.1	AK377841.1	Yes	No	Yes
PB.7387.8	AK377842.1	No	Yes	Yes
PB.885.2	AK377845.1	No	No	Yes
PB.9499.1	AK377848.1	Yes	No	Yes
PB.10560.1	AK377850.1	Yes	No	Yes
PB.10925.7	AK377852.1	Yes	Yes	Yes
PB.260.3	AK377853.1	Yes	Yes	Yes
PB.11909.2	AK377854.1	Yes	Yes	Yes
PB.11270.9	AK377856.1	No	Yes	Yes
PB.3373.4	AK377857.1	Yes	Yes	Yes
PB.1120.1	AK377858.1	No	No	Yes
PB.4125.2	AK377859.1	No	Yes	Yes
PB.9232.1	AK377860.1	No	No	No
PB.9105.4	AK377862.1	Yes	Yes	Yes
PB.2707.1	AK377863.1	Yes	No	No
PB.3404.7	AK377865.1	No	Yes	Yes
PB.10779.1	AK377867.1	No	Yes	Yes
PB.4648.1	AK377872.1	Yes	Yes	Yes
PB.6608.1	AK377873.1	Yes	No	Yes
PB.4406.1	AK377874.1	No	Yes	Yes
PB.4231.2	AK377875.1	No	Yes	Yes
PB.9955.1	AK377876.1	No	No	Yes
PB.9066.3	AK377877.1	No	No	No
PB.9812.1	AK377878.1	Yes	No	Yes
PB.2280.6	AK377880.1	No	No	No
PB.11048.1	AK377881.1	Yes	Yes	Yes
PB.5059.2	AK377882.1	No	Yes	Yes
PB.540.2	AK377883.1	No	Yes	Yes
PB.9370.1	AK377886.1	Yes	No	Yes
PB.4819.1	AK377887.1	Yes	Yes	Yes
PB.7161.1	AK377889.1	Yes	Yes	Yes
PB.7570.1	AK377890.1	No	No	Yes
PB.6215.2	AK377892.1	No	Yes	Yes
PB.7476.2	AK377896.1	No	Yes	Yes
PB.4949.1	AK377897.1	Yes	Yes	Yes
PB.203.3	AK377898.1	No	Yes	Yes
PB.3612.1	AK377902.1	No	No	No
PB.3391.1	AK377903.1	No	Yes	Yes
PB.1030.1	AK377904.1	No	No	No
PB.2917.4	AK377905.1	No	Yes	Yes
PB.4804.1	AK377906.1	No	Yes	Yes
PB.426.1	AK377907.1	Yes	No	No
PB.7866.3	AK377909.1	Yes	No	No
PB.8537.1	AK377910.1	No	No	Yes
PB.5547.4	AK377911.1	Yes	Yes	Yes
PB.2177.1	AK377912.1	No	No	No
PB.5725.1	AK377913.1	Yes	No	Yes
PB.11479.1	AK377914.1	Yes	No	Yes
PB.11719.1	AK377915.1	No	Yes	Yes
PB.12166.4	AK377917.1	No	Yes	Yes
PB.4287.1	AK377919.1	Yes	Yes	Yes
PB.4720.3	AK377920.1	No	Yes	Yes
PB.5724.1	AK377921.1	Yes	No	Yes
PB.5590.1	AK377923.1	Yes	No	Yes
PB.3677.1	AK377924.1	No	No	No
PB.1771.1	AK377925.1	No	No	Yes
PB.9009.1	AK377927.1	Yes	No	Yes
PB.6626.2	AK377928.1	Yes	Yes	Yes
PB.8189.3	AK377931.1	No	Yes	Yes
PB.6214.2	AK377933.1	No	Yes	Yes
PB.11801.1	AK377934.1	No	No	No
PB.6421.1	AK377937.1	Yes	No	No
PB.5516.2	AK377938.1	Yes	Yes	Yes
PB.1560.1	AK377939.1	Yes	Yes	Yes
PB.11937.1	AK377940.1	No	No	No
PB.5921.1	AK377944.1	Yes	No	Yes
PB.5532.2	AK377946.1	No	Yes	Yes
PB.8778.1	AK377948.1	No	No	Yes
PB.2286.1	AK377949.1	No	Yes	Yes
PB.6027.2	AK377950.1	No	Yes	Yes
PB.4258.3	AK377951.1	Yes	Yes	Yes
PB.10847.1	AK377952.1	No	No	No
PB.4797.1	AK377953.1	Yes	No	Yes
PB.7029.1	AK377954.1	No	Yes	Yes
PB.12319.2	AK377957.1	No	No	No
PB.11761.2	AK377959.1	No	Yes	Yes
PB.10181.1	AK377960.1	No	No	No
PB.1571.2	AK377961.1	No	Yes	Yes
PB.8867.1	AK377962.1	No	No	No
PB.7807.3	AK377963.1	No	Yes	Yes
PB.9288.2	AK377964.1	No	No	No
PB.8869.1	AK377965.1	No	No	Yes
PB.10940.1	AK377966.1	No	Yes	Yes
PB.11045.4	AK377969.1	No	No	No
PB.9318.1	AK377970.1	Yes	No	Yes
PB.6380.2	AK377971.1	No	No	No
PB.10129.1	AK377972.1	No	Yes	Yes
PB.1547.3	AK377974.1	No	Yes	Yes
PB.8093.1	AK377975.1	No	Yes	Yes
PB.9849.1	AK377976.1	No	No	No
PB.3060.1	AK377977.1	No	Yes	Yes
PB.2045.2	AK377978.1	No	Yes	Yes
PB.6283.2	AK377979.1	No	No	No
PB.2488.1	AK377980.1	No	No	No
PB.5029.2	AK377983.1	Yes	Yes	Yes
PB.5710.1	AK377984.1	No	Yes	Yes
PB.8161.12	AK377986.1	Yes	Yes	Yes
PB.5684.1	AK377987.1	No	No	Yes
PB.834.1	AK377988.1	Yes	Yes	Yes
PB.1961.3	AK377989.1	Yes	No	No
PB.2649.1	AK377990.1	Yes	Yes	Yes
PB.4423.1	AK377991.1	Yes	Yes	Yes
PB.3367.31	AK377992.1	No	Yes	Yes
PB.6405.3	AK377993.1	No	Yes	Yes
PB.11359.1	AK377995.1	Yes	No	No
PB.10513.4	AK377996.1	No	Yes	Yes
PB.4424.1	AK377997.1	Yes	No	Yes
PB.8154.3	AK377998.1	No	Yes	Yes
PB.5037.1	AK377999.1	Yes	Yes	Yes
PB.3830.1	AK378000.1	Yes	No	Yes
PB.10641.1	AK378002.1	No	No	Yes
PB.7697.1	AK378006.1	No	No	Yes
PB.11699.1	AK378007.1	Yes	Yes	Yes
PB.2042.1	AK378008.1	No	No	No
PB.3981.6	AK378009.1	No	Yes	Yes
PB.10584.3	AK378010.1	Yes	Yes	Yes
PB.2006.1	AK378011.1	No	No	No
PB.6046.1	AK378012.1	No	No	Yes
PB.6273.1	AK378013.1	Yes	Yes	Yes
PB.3733.1	AK378014.1	No	Yes	Yes
PB.2805.1	AK378015.1	Yes	No	Yes
PB.10513.2	AK378016.1	No	No	No
PB.1870.2	AK378017.1	No	No	Yes
PB.6355.1	AK378018.1	Yes	Yes	Yes
PB.4743.1	AK378019.1	Yes	Yes	Yes
PB.7228.4	AK378020.1	No	No	No
PB.5712.1	AK378021.1	No	Yes	Yes
PB.504.1	AK378022.1	No	Yes	Yes
PB.1072.1	AK378024.1	No	No	Yes
PB.423.1	AK378025.1	Yes	No	No
PB.840.1	AK378026.1	Yes	Yes	Yes
PB.9530.1	AK378028.1	No	No	No
PB.9006.1	AK378029.1	No	Yes	Yes
PB.4798.1	AK378030.1	Yes	No	No
PB.4217.4	AK378031.1	No	Yes	Yes
PB.12054.3	AK378032.1	No	Yes	Yes
PB.29.1	AK378033.1	No	Yes	Yes
PB.8166.1	AK378034.1	Yes	Yes	Yes
PB.9755.2	AK378037.1	No	Yes	Yes
PB.10369.1	AK378038.1	No	No	Yes
PB.4795.7	AK378040.1	No	Yes	Yes
PB.7333.2	AK378041.1	No	Yes	Yes
PB.3717.1	AK378042.1	Yes	No	Yes
PB.5451.1	AK378043.1	No	No	No
PB.1707.1	AK378044.1	No	Yes	Yes
PB.1344.1	AK378046.1	No	No	Yes
PB.7945.1	AK378047.1	Yes	No	No
PB.7606.1	AK378048.1	No	No	No
PB.5959.23	AK378049.1	No	Yes	Yes
PB.5715.1	AK378050.1	No	Yes	Yes
PB.3476.3	AK378052.1	No	Yes	Yes
PB.9690.1	AK378053.1	No	No	No
PB.4484.4	AK378054.1	Yes	Yes	Yes
PB.274.1	AK378055.1	No	No	No
PB.3188.1	AK378056.1	No	No	No
PB.8868.1	AK378057.1	Yes	No	No
PB.6221.2	AK378058.1	No	No	No
PB.7645.1	AK378059.1	No	Yes	Yes
PB.5365.1	AK378060.1	No	Yes	Yes
PB.4423.3	AK378061.1	Yes	Yes	Yes
PB.490.1	AK378062.1	Yes	No	No
PB.1287.27	AK378063.1	No	Yes	Yes
PB.1794.1	AK378065.1	No	No	Yes
PB.11216.1	AK378066.1	No	No	No
PB.6464.1	AK378067.1	No	Yes	Yes
PB.10217.6	AK378068.1	No	No	No
PB.10619.1	AK378069.1	No	No	No
PB.6394.1	AK378073.1	Yes	Yes	Yes
PB.12282.1	AK378074.1	No	Yes	Yes
PB.4343.1	AK378075.1	Yes	No	No
PB.5496.1	AK378076.1	Yes	Yes	Yes
PB.9289.9	AK378077.1	No	Yes	Yes
PB.10303.6	AK378078.1	Yes	Yes	Yes
PB.12269.1	AK378080.1	Yes	Yes	Yes
PB.10790.1	AK378081.1	No	No	Yes
PB.1984.1	AK378085.1	No	No	Yes
PB.7959.1	AK378086.1	Yes	Yes	Yes
PB.5958.17	AK378087.1	Yes	Yes	Yes
PB.8106.7	AK378088.1	No	Yes	Yes
PB.5068.6	AK378089.1	Yes	Yes	Yes
PB.9799.1	AK378090.1	No	No	Yes
PB.4847.1	AK378091.1	Yes	No	Yes
PB.8147.2	AK378092.1	Yes	No	No
PB.8323.1	AK378095.1	No	Yes	Yes
PB.12125.1	AK378097.1	No	No	No
PB.610.20	AK378098.1	No	Yes	Yes
PB.3541.2	AK378099.1	No	Yes	Yes
PB.10828.107	AK378100.1	No	Yes	Yes
PB.3569.1	AK378101.1	No	No	Yes
PB.851.2	AK378102.1	No	Yes	Yes
PB.7333.6	AK378104.1	No	Yes	Yes
PB.5749.1	AK378105.1	No	Yes	Yes
PB.3314.1	AK378106.1	No	No	Yes
PB.11055.2	AK378107.1	No	Yes	Yes
PB.554.2	AK378108.1	No	No	Yes
PB.1674.2	AK378109.1	No	Yes	Yes
PB.10319.1	AK378111.1	Yes	No	Yes
PB.12109.1	AK378112.1	No	No	No
PB.8384.1	AK378113.1	No	No	Yes
PB.9099.5	AK378114.1	Yes	Yes	Yes
PB.7839.1	AK378116.1	No	Yes	Yes
PB.6925.1	AK378117.1	No	No	Yes
PB.11961.1	AK378118.1	No	No	No
PB.12006.1	AK378119.1	Yes	Yes	Yes
PB.4826.1	AK378121.1	Yes	No	Yes
PB.11978.1	AK378122.1	Yes	Yes	Yes
PB.10330.2	AK378123.1	No	Yes	Yes
PB.321.4	AK378124.1	Yes	Yes	Yes
PB.2166.1	AK378125.1	Yes	Yes	Yes
PB.930.3	AK378127.1	No	Yes	Yes
PB.6191.1	AK378128.1	Yes	Yes	Yes
PB.3021.1	AK378129.1	Yes	No	No
PB.9051.1	AK378130.1	Yes	No	Yes
PB.11917.1	AK378131.1	No	No	Yes
PB.12072.3	AK378132.1	No	Yes	Yes
PB.5708.4	AK378133.1	Yes	Yes	Yes
PB.4953.2	AK378134.1	No	Yes	Yes
PB.9622.2	AK378135.1	Yes	Yes	Yes
PB.628.1	AK378136.1	No	No	No
PB.4765.1	AK378137.1	Yes	Yes	Yes
PB.3407.1	AK378138.1	No	No	Yes
PB.1662.1	AK378139.1	Yes	No	Yes
PB.11139.1	AK378140.1	No	No	Yes
PB.2952.1	AK378141.1	Yes	No	Yes
PB.5476.1	AK378142.1	No	Yes	Yes
PB.12001.1	AK378144.1	Yes	Yes	Yes
PB.1605.1	AK378145.1	No	No	Yes
PB.5545.1	AK378146.1	Yes	Yes	Yes
PB.5775.1	AK378147.1	Yes	No	Yes
PB.6120.1	AK378148.1	No	Yes	Yes
PB.4148.1	AK378149.1	Yes	No	Yes
PB.7991.1	AK378150.1	Yes	Yes	Yes
PB.1565.1	AK378152.1	No	Yes	Yes
PB.10951.1	AK378153.1	No	Yes	Yes
PB.12191.2	AK378154.1	No	Yes	Yes
PB.5854.1	AK378155.1	No	No	Yes
PB.6844.1	AK378156.1	Yes	No	Yes
PB.11032.3	AK378157.1	Yes	Yes	Yes
PB.3524.1	AK378158.1	No	No	No
PB.5294.1	AK378159.1	Yes	No	Yes
PB.12117.1	AK378161.1	No	No	No
PB.4631.1	AK378162.1	Yes	Yes	Yes
PB.3488.1	AK378163.1	Yes	No	Yes
PB.7159.1	AK378164.1	No	Yes	Yes
PB.977.1	AK378165.1	No	Yes	Yes
PB.3925.1	AK378166.1	Yes	No	No
PB.7306.11	AK378167.1	No	Yes	Yes
PB.10931.1	AK378168.1	Yes	No	Yes
PB.8611.1	AK378169.1	No	No	Yes
PB.7811.1	AK378170.1	Yes	No	Yes
PB.4459.1	AK378172.1	Yes	No	Yes
PB.1860.1	AK378173.1	No	No	Yes
PB.10009.1	AK378174.1	Yes	No	Yes
PB.2686.1	AK378175.1	Yes	No	No
PB.2277.1	AK378177.1	No	No	Yes
PB.8124.1	AK378178.1	No	Yes	Yes
PB.8927.1	AK378179.1	No	No	Yes
PB.834.2	AK378180.1	Yes	Yes	Yes
PB.2346.1	AK378181.1	Yes	No	Yes
PB.6463.1	AK378182.1	No	Yes	Yes
PB.1376.5	AK378183.1	No	Yes	Yes
PB.6772.1	AK378184.1	Yes	No	Yes
PB.3360.3	AK378185.1	No	Yes	Yes
PB.10257.1	AK378186.1	No	Yes	Yes
PB.4020.1	AK378187.1	Yes	No	Yes
PB.1454.1	AK378188.1	No	Yes	Yes
PB.2179.5	AK378189.1	No	No	No
PB.1346.2	AK378190.1	No	Yes	Yes
PB.1679.1	AK378191.1	No	No	Yes
PB.7050.1	AK378192.1	No	No	Yes
PB.3008.1	AK378193.1	No	Yes	Yes
PB.8690.1	AK378196.1	No	No	No
PB.8964.4	AK378197.1	No	Yes	Yes
PB.2590.2	AK378198.1	No	Yes	Yes
PB.6316.1	AK378199.1	Yes	No	Yes
PB.495.1	AK378200.1	Yes	No	Yes
PB.6096.1	AK378201.1	No	No	No
PB.2008.1	AK378202.1	Yes	No	No
PB.10934.6	AK378204.1	No	No	No
PB.10612.1	AK378205.1	Yes	No	Yes
PB.890.1	AK378206.1	No	No	Yes
PB.3778.2	AK378207.1	Yes	Yes	Yes
PB.4486.3	AK378208.1	No	Yes	Yes
PB.9527.1	AK378209.1	Yes	No	Yes
PB.12010.4	AK378210.1	No	Yes	Yes
PB.5682.1	AK378211.1	No	Yes	Yes
PB.12295.2	AK378212.1	Yes	No	No
PB.9125.2	AK378213.1	Yes	Yes	Yes
PB.2621.3	AK378214.1	No	Yes	Yes
PB.9718.10	AK378215.1	Yes	Yes	Yes
PB.7992.1	AK378216.1	Yes	No	Yes
PB.10329.1	AK378217.1	No	Yes	Yes
PB.599.1	AK378218.1	No	No	Yes
PB.10088.1	AK378219.1	Yes	No	Yes
PB.9223.2	AK378221.1	Yes	Yes	Yes
PB.10831.1	AK378222.1	Yes	Yes	Yes
PB.4401.1	AK378223.1	Yes	No	No
PB.6186.1	AK378225.1	No	No	Yes
PB.1332.10	AK378226.1	Yes	Yes	Yes
PB.3492.1	AK378227.1	Yes	No	Yes
PB.6130.1	AK378228.1	Yes	No	Yes
PB.1227.1	AK378230.1	No	No	Yes
PB.8115.2	AK378231.1	No	Yes	Yes
PB.2710.1	AK378232.1	No	No	No
PB.5220.1	AK378233.1	Yes	No	Yes
PB.11670.1	AK378234.1	No	Yes	Yes
PB.5806.1	AK378235.1	No	No	Yes
PB.1176.1	AK378238.1	No	No	No
PB.8543.1	AK378240.1	Yes	No	No
PB.231.1	AK378242.1	Yes	Yes	Yes
PB.8996.1	AK378243.1	No	No	Yes
PB.6975.2	AK378244.1	No	Yes	Yes
PB.3943.2	AK378245.1	Yes	Yes	Yes
PB.12000.1	AK378246.1	Yes	Yes	Yes
PB.9395.1	AK378247.1	No	No	Yes
PB.11150.1	AK378248.1	Yes	Yes	Yes
PB.853.1	AK378249.1	Yes	No	Yes
PB.282.1	AK378250.1	No	No	Yes
PB.8314.1	AK378251.1	No	No	Yes
PB.10191.1	AK378253.1	No	Yes	Yes
PB.3627.4	AK378254.1	Yes	Yes	Yes
PB.1159.1	AK378255.1	Yes	No	Yes
PB.3294.1	AK378256.1	Yes	No	Yes
PB.1591.1	AK378257.1	No	No	Yes
PB.277.1	AK378258.1	Yes	No	Yes
PB.10153.1	AK378259.1	Yes	No	Yes
PB.4512.2	AK378260.1	No	Yes	Yes
PB.448.1	AK378261.1	Yes	Yes	Yes
PB.7414.1	AK378262.1	Yes	No	Yes
PB.4758.1	AK378263.1	Yes	No	Yes
PB.4514.11	AK378264.1	No	No	No
PB.10615.2	AK378266.1	No	Yes	Yes
PB.6545.1	AK378267.1	Yes	No	Yes
PB.3731.1	AK378270.1	Yes	No	No
PB.9479.1	AK378271.1	Yes	No	Yes
PB.3367.50	AK378272.1	No	No	No
PB.9517.1	AK378273.1	Yes	No	No
PB.9639.1	AK378275.1	Yes	No	Yes
PB.7915.4	AK378277.1	Yes	Yes	Yes
PB.6136.8	AK378278.1	Yes	Yes	Yes
PB.3581.1	AK378279.1	No	Yes	Yes
PB.11269.1	AK378280.1	Yes	No	Yes
PB.10490.1	AK378281.1	Yes	No	Yes
PB.4764.1	AK378282.1	Yes	No	Yes
PB.1730.1	AK378283.1	No	Yes	Yes
PB.9305.4	AK378285.1	No	Yes	Yes
PB.7271.2	AK378286.1	No	Yes	Yes
PB.2336.1	AK378289.1	No	No	Yes
PB.737.2	AK378292.1	No	Yes	Yes
PB.2390.1	AK378293.1	No	No	Yes
PB.3872.5	AK378294.1	No	Yes	Yes
PB.8679.9	AK378296.1	Yes	No	No
PB.4599.1	AK378297.1	Yes	No	Yes
PB.1376.1	AK378298.1	No	Yes	Yes
PB.2735.1	AK378299.1	No	No	Yes
PB.2668.1	AK378300.1	Yes	Yes	Yes
PB.10777.1	AK378301.1	No	Yes	Yes
PB.5122.1	AK378302.1	No	No	Yes
PB.1521.1	AK378303.1	Yes	No	No
PB.6647.2	AK378307.1	No	Yes	Yes
PB.3366.9	AK378308.1	Yes	No	No
PB.4353.6	AK378309.1	No	Yes	Yes
PB.2528.1	AK378310.1	No	No	Yes
PB.5181.1	AK378311.1	Yes	No	Yes
PB.8006.2	AK378312.1	No	Yes	Yes
PB.1544.4	AK378314.1	Yes	Yes	Yes
PB.9495.1	AK378315.1	No	No	Yes
PB.3660.1	AK378317.1	Yes	Yes	Yes
PB.3849.1	AK378318.1	Yes	No	Yes
PB.2245.5	AK378319.1	Yes	Yes	Yes
PB.7186.4	AK378320.1	No	Yes	Yes
PB.4834.1	AK378321.1	No	Yes	Yes
PB.10434.3	AK378322.1	No	Yes	Yes
PB.10305.1	AK378323.1	No	No	Yes
PB.2152.1	AK378324.1	No	No	Yes
PB.6349.1	AK378325.1	No	Yes	Yes
PB.7934.1	AK378326.1	No	No	Yes
PB.8144.1	AK378329.1	No	No	Yes
PB.2338.1	AK378330.1	No	No	Yes
PB.2687.1	AK378331.1	No	Yes	Yes
PB.12274.1	AK378333.1	No	No	Yes
PB.456.1	AK378334.1	Yes	No	Yes
PB.1897.3	AK378335.1	Yes	Yes	Yes
PB.1181.1	AK378336.1	Yes	Yes	Yes
PB.10989.1	AK378337.1	Yes	Yes	Yes
PB.1044.2	AK378340.1	No	Yes	Yes
PB.10532.2	AK378341.1	No	No	Yes
PB.7999.1	AK378342.1	No	No	No
PB.6370.6	AK378343.1	No	Yes	Yes
PB.10032.1	AK378344.1	Yes	Yes	Yes
PB.10274.1	AK378347.1	No	No	Yes
PB.4150.2	AK378348.1	No	No	No
PB.2752.1	AK378349.1	Yes	No	Yes
PB.3376.1	AK378350.1	No	No	No
PB.8896.1	AK378351.1	Yes	Yes	Yes
PB.7017.1	AK378352.1	Yes	Yes	Yes
PB.1332.13	AK378353.1	Yes	Yes	Yes
PB.3178.2	AK378354.1	No	Yes	Yes
PB.8048.1	AK378355.1	Yes	Yes	Yes
PB.2244.1	AK378356.1	No	No	Yes
PB.6783.2	AK378357.1	No	No	No
PB.4915.1	AK378358.1	Yes	No	Yes
PB.12003.1	AK378359.1	No	No	Yes
PB.4449.4	AK378360.1	No	Yes	Yes
PB.343.2	AK378361.1	Yes	Yes	Yes
PB.3436.3	AK378362.1	Yes	Yes	Yes
PB.887.1	AK378363.1	No	No	No
PB.3728.13	AK378364.1	Yes	Yes	Yes
PB.1366.1	AK378365.1	No	Yes	Yes
PB.7793.2	AK378366.1	Yes	Yes	Yes
PB.10439.8	AK378367.1	No	Yes	Yes
PB.893.1	AK378368.1	No	No	Yes
PB.6293.1	AK378371.1	No	No	Yes
PB.3921.1	AK378372.1	No	Yes	Yes
PB.2583.3	AK378373.1	Yes	Yes	Yes
PB.5357.1	AK378374.1	Yes	No	Yes
PB.1411.1	AK378375.1	No	No	Yes
PB.3932.1	AK378376.1	Yes	No	Yes
PB.11591.1	AK378377.1	No	Yes	Yes
PB.1850.1	AK378379.1	Yes	No	Yes
PB.4942.1	AK378380.1	Yes	No	Yes
PB.1948.9	AK378381.1	No	No	No
PB.1288.1	AK378382.1	No	Yes	Yes
PB.3562.1	AK378383.1	No	No	Yes
PB.4914.1	AK378384.1	Yes	No	Yes
PB.5937.1	AK378385.1	No	No	Yes
PB.10591.8	AK378386.1	No	Yes	Yes
PB.7455.1	AK378387.1	Yes	Yes	Yes
PB.4323.2	AK378389.1	No	Yes	Yes
PB.2746.1	AK378390.1	No	No	Yes
PB.4968.2	AK378391.1	No	Yes	Yes
PB.9262.1	AK378392.1	Yes	Yes	Yes
PB.6289.1	AK378393.1	No	No	Yes
PB.5948.2	AK378395.1	No	Yes	Yes
PB.3728.2	AK378396.1	Yes	Yes	Yes
PB.10070.1	AK378397.1	Yes	Yes	Yes
PB.5310.1	AK378398.1	No	Yes	Yes
PB.1960.2	AK378399.1	No	No	No
PB.10815.1	AK378401.1	Yes	Yes	Yes
PB.1840.1	AK378403.1	No	Yes	Yes
PB.9368.1	AK378404.1	No	No	Yes
PB.10700.2	AK378405.1	Yes	Yes	Yes
PB.8202.1	AK378406.1	No	No	Yes
PB.11138.1	AK378407.1	Yes	No	Yes
PB.12175.1	AK378408.1	No	No	Yes
PB.2150.1	AK378409.1	Yes	Yes	Yes
PB.4873.1	AK378410.1	No	Yes	Yes
PB.6783.1	AK378411.1	No	Yes	Yes
PB.11041.1	AK378412.1	Yes	No	Yes
PB.1010.1	AK378413.1	No	Yes	Yes
PB.8680.13	AK378414.1	No	Yes	Yes
PB.12166.3	AK378415.1	Yes	Yes	Yes
PB.3929.2	AK378418.1	No	Yes	Yes
PB.9656.2	AK378419.1	No	Yes	Yes
PB.11474.1	AK378420.1	No	No	Yes
PB.5974.2	AK378421.1	Yes	Yes	Yes
PB.3097.2	AK378422.1	No	Yes	Yes
PB.11906.2	AK378423.1	Yes	Yes	Yes
PB.10320.2	AK378425.1	Yes	Yes	Yes
PB.3792.2	AK378427.1	Yes	Yes	Yes
PB.6438.1	AK378428.1	No	No	No
PB.5939.1	AK378429.1	Yes	No	Yes
PB.5950.1	AK378430.1	Yes	No	Yes
PB.11130.1	AK378431.1	Yes	Yes	Yes
PB.5252.8	AK378432.1	Yes	Yes	Yes
PB.4412.2	AK378434.1	No	Yes	Yes
PB.12346.6	AK378435.1	Yes	Yes	Yes
PB.2265.4	AK378436.1	No	Yes	Yes
PB.2848.1	AK378438.1	Yes	Yes	Yes
PB.3585.1	AK378439.1	No	No	Yes
PB.1.2	AK378440.1	No	Yes	Yes
PB.4089.1	AK378441.1	Yes	No	No
PB.7996.1	AK378444.1	Yes	No	Yes
PB.9528.1	AK378445.1	Yes	Yes	Yes
PB.6371.3	AK378446.1	Yes	No	No
PB.6330.5	AK378447.1	No	Yes	Yes
PB.12183.1	AK378448.1	No	No	No
PB.4621.1	AK378449.1	Yes	No	Yes
PB.10046.2	AK378451.1	No	Yes	Yes
PB.5558.1	AK378452.1	No	Yes	Yes
PB.11365.3	AK378453.1	No	Yes	Yes
PB.3375.3	AK378454.1	No	Yes	Yes
PB.3633.1	AK378455.1	No	Yes	Yes
PB.10328.1	AK378456.1	No	No	Yes
PB.4820.1	AK378457.1	Yes	No	Yes
PB.9709.2	AK378458.1	Yes	No	No
PB.10387.30	AK378459.1	Yes	Yes	Yes
PB.9218.1	AK378460.1	Yes	No	No
PB.2048.1	AK378461.1	No	Yes	Yes
PB.3290.1	AK378462.1	No	No	Yes
PB.1729.2	AK378463.1	Yes	Yes	Yes
PB.8421.1	AK378464.1	Yes	No	Yes
PB.12292.1	AK378465.1	Yes	No	Yes
PB.3797.1	AK378466.1	Yes	No	Yes
PB.2733.1	AK378467.1	No	No	Yes
PB.6290.1	AK378468.1	No	No	Yes
PB.4201.3	AK378469.1	No	No	No
PB.7924.1	AK378470.1	No	No	Yes
PB.5219.1	AK378472.1	Yes	No	Yes
PB.8040.1	AK378473.1	No	Yes	Yes
PB.10806.1	AK378474.1	No	No	Yes
PB.8192.1	AK378475.1	Yes	Yes	Yes
PB.7808.3	AK378477.1	No	No	No
PB.3468.8	AK378478.1	No	Yes	Yes
PB.8403.1	AK378479.1	No	No	Yes
PB.3366.36	AK378482.1	No	Yes	Yes
PB.1473.1	AK378484.1	Yes	Yes	Yes
PB.2398.1	AK378485.1	Yes	No	Yes
PB.3665.5	AK378487.1	No	Yes	Yes
PB.5125.1	AK378488.1	No	No	Yes
PB.5023.1	AK378489.1	Yes	No	Yes
PB.3121.1	AK378490.1	No	No	Yes
PB.9922.2	AK378491.1	Yes	Yes	Yes
PB.3728.12	AK378492.1	Yes	Yes	Yes
PB.9728.3	AK378493.1	No	Yes	Yes
PB.2292.1	AK378494.1	No	No	No
PB.5826.1	AK378495.1	No	No	Yes
PB.12147.1	AK378496.1	No	Yes	Yes
PB.10842.6	AK378497.1	No	Yes	Yes
PB.12303.1	AK378498.1	No	No	No
PB.3679.1	AK378502.1	Yes	No	No
PB.2194.1	AK378503.1	Yes	Yes	Yes
PB.10074.1	AK378505.1	No	No	Yes
PB.5421.1	AK378506.1	No	Yes	Yes
PB.4598.1	AK378507.1	Yes	No	Yes
PB.3711.1	AK378509.1	Yes	Yes	Yes
PB.3728.4	AK378510.1	Yes	Yes	Yes
PB.1958.1	AK378511.1	Yes	Yes	Yes
PB.3060.2	AK378512.1	No	Yes	Yes
PB.4013.1	AK378513.1	Yes	No	Yes
PB.3877.3	AK378515.1	Yes	Yes	Yes
PB.181.1	AK378516.1	No	No	Yes
PB.12272.2	AK378517.1	No	Yes	Yes
PB.1201.7	AK378519.1	No	Yes	Yes
PB.9100.4	AK378520.1	No	Yes	Yes
PB.10972.1	AK378522.1	Yes	Yes	Yes
PB.6098.1	AK378524.1	No	No	No
PB.2939.1	AK378525.1	No	Yes	Yes
PB.5117.1	AK378526.1	No	No	Yes
PB.3421.1	AK378527.1	No	Yes	Yes
PB.11154.2	AK378528.1	Yes	Yes	Yes
PB.4257.9	AK378529.1	No	Yes	Yes
PB.10120.1	AK378532.1	No	Yes	Yes
PB.10789.1	AK378533.1	No	No	Yes
PB.8047.5	AK378534.1	No	Yes	Yes
PB.11177.5	AK378536.1	No	Yes	Yes
PB.7110.1	AK378537.1	Yes	No	Yes
PB.10726.1	AK378538.1	Yes	Yes	Yes
PB.8949.1	AK378539.1	Yes	Yes	Yes
PB.1668.1	AK378542.1	No	No	Yes
PB.1555.1	AK378543.1	No	No	Yes
PB.9004.2	AK378544.1	No	Yes	Yes
PB.2049.1	AK378545.1	No	Yes	Yes
PB.780.1	AK378546.1	Yes	No	No
PB.3379.2	AK378547.1	Yes	Yes	Yes
PB.3423.3	AK378548.1	Yes	Yes	Yes
PB.2149.1	AK378550.1	Yes	Yes	Yes
PB.10835.2	AK378551.1	No	Yes	Yes
PB.10334.1	AK378552.1	Yes	Yes	Yes
PB.1559.1	AK378553.1	Yes	No	Yes
PB.11970.1	AK378554.1	Yes	Yes	Yes
PB.11146.2	AK378555.1	Yes	Yes	Yes
PB.11594.1	AK378559.1	Yes	No	Yes
PB.12431.9	AK378560.1	No	Yes	Yes
PB.4662.1	AK378561.1	Yes	No	Yes
PB.10985.1	AK378562.1	No	No	Yes
PB.10006.2	AK378563.1	No	No	No
PB.5352.1	AK378564.1	Yes	No	No
PB.9837.1	AK378565.1	Yes	Yes	Yes
PB.3197.1	AK378566.1	Yes	No	No
PB.2102.2	AK378567.1	No	Yes	Yes
PB.5973.1	AK378568.1	No	Yes	Yes
PB.319.1	AK378569.1	No	No	Yes
PB.3367.63	AK378572.1	No	Yes	Yes
PB.1779.1	AK378574.1	No	No	Yes
PB.8112.1	AK378576.1	Yes	Yes	Yes
PB.5971.1	AK378577.1	No	No	No
PB.3105.2	AK378578.1	No	No	Yes
PB.3285.1	AK378580.1	No	No	Yes
PB.11420.7	AK378581.1	Yes	Yes	Yes
PB.9962.2	AK378582.1	Yes	Yes	Yes
PB.11460.1	AK378583.1	No	Yes	Yes
PB.8563.1	AK378584.1	Yes	No	Yes
PB.4477.1	AK378585.1	No	Yes	Yes
PB.3704.1	AK378586.1	Yes	No	No
PB.11461.1	AK378587.1	No	No	No
PB.4548.1	AK378588.1	Yes	No	Yes
PB.9774.2	AK378590.1	No	Yes	Yes
PB.12266.1	AK378592.1	Yes	No	Yes
PB.2887.1	AK378593.1	No	Yes	Yes
PB.12082.1	AK378594.1	No	Yes	Yes
PB.1760.1	AK378595.1	No	No	No
PB.4440.1	AK378596.1	No	Yes	Yes
PB.7009.1	AK378597.1	No	Yes	Yes
PB.11650.1	AK378598.1	Yes	No	Yes
PB.8579.2	AK378599.1	No	Yes	Yes
PB.8529.1	AK378601.1	No	Yes	Yes
PB.8074.1	AK378603.1	No	No	Yes
PB.8836.2	AK378604.1	No	No	Yes
PB.10444.1	AK378605.1	Yes	No	Yes
PB.778.2	AK378606.1	Yes	Yes	Yes
PB.34.1	AK378607.1	No	No	No
PB.6553.5	AK378608.1	No	Yes	Yes
PB.417.3	AK378609.1	No	Yes	Yes
PB.1105.2	AK378611.1	No	Yes	Yes
PB.9121.1	AK378612.1	Yes	No	Yes
PB.398.1	AK378613.1	Yes	No	No
PB.2616.2	AK378615.1	No	Yes	Yes
PB.6312.1	AK378616.1	No	No	Yes
PB.1098.1	AK378620.1	No	Yes	Yes
PB.11974.1	AK378621.1	Yes	No	Yes
PB.8206.2	AK378622.1	No	No	No
PB.7165.1	AK378623.1	No	No	No
PB.3362.1	AK378624.1	No	Yes	Yes
PB.11206.1	AK378627.1	No	No	Yes
PB.11141.1	AK378628.1	Yes	No	Yes
PB.7220.1	AK378629.1	No	No	Yes
PB.6770.1	AK378630.1	Yes	No	No
PB.9825.1	AK378631.1	No	No	Yes
PB.7411.1	AK378633.1	No	No	No
PB.10197.2	AK378634.1	No	Yes	Yes
PB.8652.3	AK378635.1	No	No	Yes
PB.3292.1	AK378637.1	No	Yes	Yes
PB.4376.1	AK378638.1	Yes	No	No
PB.9899.2	AK378639.1	No	Yes	Yes
PB.873.3	AK378641.1	Yes	No	No
PB.7105.1	AK378642.1	No	No	Yes
PB.855.1	AK378643.1	Yes	No	Yes
PB.6267.1	AK378645.1	No	No	No
PB.746.1	AK378646.1	No	No	No
PB.5149.5	AK378647.1	Yes	Yes	Yes
PB.5814.1	AK378649.1	Yes	No	Yes
PB.2080.1	AK378650.1	No	No	Yes
PB.6866.1	AK378651.1	Yes	Yes	Yes
PB.12263.2	AK378652.1	Yes	No	No
PB.7768.1	AK378653.1	No	Yes	Yes
PB.10265.1	AK378654.1	Yes	Yes	Yes
PB.1956.1	AK378655.1	No	No	No
PB.1115.1	AK378656.1	Yes	Yes	Yes
PB.11075.1	AK378658.1	No	No	Yes
PB.1360.1	AK378659.1	No	Yes	Yes
PB.835.1	AK378661.1	No	No	No
PB.11259.1	AK378662.1	Yes	No	No
PB.9766.1	AK378663.1	No	Yes	Yes
PB.1478.1	AK378664.1	No	Yes	Yes
PB.10110.1	AK378665.1	No	No	No
PB.11238.8	AK378666.1	No	Yes	Yes
PB.9760.1	AK378668.1	No	No	Yes
PB.12200.1	AK378669.1	No	No	No
PB.9722.1	AK378670.1	Yes	Yes	Yes
PB.7204.1	AK378672.1	No	No	Yes
PB.2165.1	AK378673.1	No	Yes	Yes
PB.6992.3	AK378675.1	No	No	No
PB.9967.1	AK378676.1	No	Yes	Yes
PB.11655.1	AK378678.1	No	Yes	Yes
PB.8660.1	AK378679.1	Yes	No	Yes
PB.10415.3	AK378680.1	Yes	Yes	Yes
PB.10437.1	AK378681.1	No	No	No
PB.2046.1	AK378683.1	No	Yes	Yes
PB.12438.1	AK378684.1	No	No	No
PB.10388.20	AK378685.1	No	Yes	Yes
PB.9084.1	AK378686.1	No	Yes	Yes
PB.11211.2	AK378688.1	No	Yes	Yes
PB.3481.1	AK378690.1	Yes	No	No
PB.9292.2	AK378691.1	No	Yes	Yes
PB.8856.8	AK378692.1	No	Yes	Yes
PB.5556.1	AK378693.1	Yes	Yes	Yes
PB.7602.1	AK378694.1	Yes	No	Yes
PB.3333.1	AK378695.1	Yes	No	No
PB.610.10	AK378696.1	No	Yes	Yes
PB.2863.1	AK378698.1	No	No	No
PB.3425.1	AK378699.1	Yes	No	Yes
PB.4060.1	AK378700.1	No	Yes	Yes
PB.5071.1	AK378701.1	No	Yes	Yes
PB.11273.1	AK378702.1	Yes	No	No
PB.8878.1	AK378703.1	No	Yes	Yes
PB.4973.1	AK378704.1	Yes	Yes	Yes
PB.8594.1	AK378705.1	No	Yes	Yes
PB.10388.21	AK378707.1	No	No	No
PB.1741.2	AK378708.1	No	No	No
PB.6991.5	AK378710.1	No	Yes	Yes
PB.9476.1	AK378711.1	No	No	No
PB.10176.2	AK378713.1	No	Yes	Yes
PB.627.6	AK378714.1	No	Yes	Yes
PB.443.9	AK378715.1	No	Yes	Yes
PB.10382.1	AK378717.1	No	No	Yes
PB.8114.1	AK378720.1	Yes	No	No
PB.10681.1	AK378721.1	Yes	No	No
PB.3981.2	AK378722.1	Yes	Yes	Yes
PB.3729.6	AK378723.1	No	Yes	Yes
PB.8979.2	AK378724.1	Yes	Yes	Yes
PB.9275.1	AK378725.1	No	No	No
PB.11288.2	AK378727.1	No	Yes	Yes
PB.5706.4	AK378730.1	Yes	Yes	Yes
PB.1885.2	AK378731.1	No	Yes	Yes
PB.2072.1	AK378732.1	No	Yes	Yes
PB.2696.1	AK378734.1	Yes	Yes	Yes
PB.2936.5	AK378738.1	No	Yes	Yes
PB.4635.3	AK378741.1	No	Yes	Yes
PB.5196.3	AK378743.1	No	Yes	Yes
PB.5855.1	AK378744.1	No	Yes	Yes
PB.6695.1	AK378745.1	No	No	No
PB.8434.1	AK378746.1	Yes	No	Yes
PB.7750.1	AK378747.1	No	No	No
PB.2372.1	AK378748.1	No	Yes	Yes
PB.10376.2	AK378750.1	No	Yes	Yes
PB.10445.1	AK378751.1	No	Yes	Yes
PB.11598.1	AK378752.1	No	No	No
PB.6236.1	AK378753.1	Yes	No	No
PB.2463.1	AK378755.1	Yes	No	Yes
PB.2862.1	AK378756.1	No	No	No
PB.4469.2	AK378759.1	No	Yes	Yes
PB.2250.1	AK378760.1	Yes	Yes	Yes
PB.3185.3	AK378761.1	No	Yes	Yes
PB.6244.1	AK378763.1	No	No	No
PB.520.2	AK378764.1	Yes	No	No
PB.7827.2	AK378765.1	No	Yes	Yes
PB.11821.4	AK378766.1	No	Yes	Yes
PB.10588.2	AK378767.1	Yes	Yes	Yes
PB.4748.3	AK378768.1	Yes	Yes	Yes
PB.5127.5	AK378769.1	No	Yes	Yes
PB.9779.1	AK378770.1	Yes	No	Yes
PB.8665.1	AK378771.1	No	Yes	Yes
PB.1345.1	AK378774.1	Yes	No	Yes
PB.6368.1	AK378775.1	No	No	Yes
PB.11588.1	AK378776.1	Yes	No	Yes
PB.3321.1	AK378777.1	Yes	Yes	Yes
PB.6586.1	AK378778.1	No	No	No
PB.11835.3	AK378780.1	No	Yes	Yes
PB.816.1	AK378781.1	Yes	Yes	Yes
PB.6225.1	AK378782.1	Yes	Yes	Yes
PB.4816.1	AK378784.1	Yes	Yes	Yes
PB.1511.1	AK378786.1	No	No	No
PB.7053.1	AK378787.1	Yes	Yes	Yes
PB.5217.1	AK378789.1	Yes	No	No
PB.2148.1	AK378790.1	No	No	Yes
PB.3399.2	AK378791.1	Yes	Yes	Yes
PB.7965.2	AK378794.1	No	Yes	Yes
PB.7903.1	AK378796.1	No	No	Yes
PB.7301.1	AK378797.1	No	No	Yes
PB.4198.1	AK378798.1	Yes	No	No
PB.1487.1	AK378800.1	Yes	No	Yes
PB.322.3	AK378801.1	No	No	No
PB.896.1	AK378804.1	No	Yes	Yes
PB.1627.1	AK378805.1	No	No	No
PB.4510.1	AK378806.1	No	Yes	Yes
PB.5372.1	AK378808.1	No	No	Yes
PB.943.1	AK378809.1	Yes	No	No
PB.5801.2	AK378810.1	No	Yes	Yes
PB.10014.1	AK378814.1	Yes	No	Yes
PB.598.1	AK378815.1	No	No	Yes
PB.10761.1	AK378817.1	Yes	No	Yes
PB.6549.1	AK378818.1	No	Yes	Yes
PB.11949.3	AK378819.1	No	Yes	Yes
PB.169.1	AK378820.1	No	No	Yes
PB.11455.8	AK378821.1	Yes	Yes	Yes
PB.6542.2	AK378822.1	No	Yes	Yes
PB.3212.1	AK378823.1	No	No	Yes
PB.2329.2	AK378824.1	Yes	Yes	Yes
PB.5723.1	AK378826.1	Yes	No	Yes
PB.751.1	AK378827.1	Yes	No	No
PB.10979.1	AK378828.1	No	No	Yes
PB.12227.2	AK378829.1	Yes	Yes	Yes
PB.5574.2	AK378830.1	No	Yes	Yes
PB.11715.2	AK378831.1	No	Yes	Yes
PB.10370.2	AK378832.1	Yes	Yes	Yes
PB.5253.9	AK378833.1	No	No	No
PB.10562.2	AK378834.1	Yes	Yes	Yes
PB.1362.1	AK378837.1	No	No	Yes
PB.665.1	AK378838.1	Yes	No	No
PB.154.2	AK378840.1	No	Yes	Yes
PB.1464.1	AK378841.1	No	No	Yes
PB.3885.1	AK378842.1	Yes	No	Yes
PB.4963.1	AK378844.1	Yes	No	Yes
PB.5253.6	AK378846.1	No	Yes	Yes
PB.4759.2	AK378848.1	No	Yes	Yes
PB.9288.1	AK378849.1	Yes	Yes	Yes
PB.12179.1	AK378850.1	Yes	Yes	Yes
PB.4713.1	AK378851.1	Yes	No	Yes
PB.4698.1	AK378852.1	No	Yes	Yes
PB.1171.1	AK378853.1	No	No	No
PB.7906.1	AK378854.1	Yes	No	Yes
PB.8847.1	AK378856.1	No	No	No
PB.10640.1	AK378857.1	Yes	No	No
PB.4183.1	AK378858.1	No	Yes	Yes
PB.920.1	AK378859.1	Yes	No	No
PB.624.1	AK378860.1	No	Yes	Yes
PB.4871.1	AK378861.1	Yes	No	Yes
PB.10136.2	AK378864.1	No	Yes	Yes
PB.666.2	AK378865.1	No	Yes	Yes
PB.4136.1	AK378867.1	Yes	No	No
PB.263.1	AK378869.1	Yes	No	No
PB.12013.1	AK378870.1	No	Yes	Yes
PB.1448.1	AK378871.1	No	No	No
PB.9404.2	AK378872.1	No	Yes	Yes
PB.2519.1	AK378873.1	No	No	Yes
PB.4259.1	AK378874.1	Yes	Yes	Yes
PB.5709.14	AK378875.1	No	Yes	Yes
PB.10198.1	AK378876.1	Yes	No	Yes
PB.1287.46	AK378877.1	No	Yes	Yes
PB.10735.2	AK378878.1	Yes	Yes	Yes
PB.3228.1	AK378879.1	No	No	Yes
PB.5716.1	AK378880.1	Yes	Yes	Yes
PB.10352.2	AK378881.1	Yes	Yes	Yes
PB.8002.1	AK378882.1	No	No	Yes
PB.7928.1	AK378883.1	No	Yes	Yes
PB.5803.1	AK378884.1	Yes	No	Yes
PB.7492.3	AK378885.1	No	Yes	Yes
PB.4992.1	AK378887.1	No	Yes	Yes
PB.12030.3	AK378888.1	No	Yes	Yes
PB.9763.6	AK378891.1	No	Yes	Yes
PB.3926.1	AK378892.1	Yes	No	No
PB.3172.1	AK378893.1	No	Yes	Yes
PB.6918.1	AK378894.1	No	No	Yes
PB.3198.1	AK378895.1	No	Yes	Yes
PB.1651.2	AK378896.1	Yes	Yes	Yes
PB.3588.1	AK378900.1	No	No	Yes
PB.2051.2	AK378901.1	No	Yes	Yes
PB.9299.1	AK378902.1	Yes	Yes	Yes
PB.10584.1	AK378903.1	Yes	Yes	Yes
PB.4626.1	AK378904.1	Yes	No	Yes
PB.10401.2	AK378906.1	Yes	Yes	Yes
PB.1287.11	AK378907.1	Yes	Yes	Yes
PB.2355.1	AK378909.1	No	No	Yes
PB.11634.2	AK378911.1	Yes	Yes	Yes
PB.6920.1	AK378912.1	Yes	No	No
PB.10639.1	AK378914.1	Yes	Yes	Yes
PB.5780.1	AK378915.1	Yes	No	Yes
PB.11592.1	AK378916.1	No	No	Yes
PB.8541.4	AK378917.1	No	Yes	Yes
PB.6965.3	AK378920.1	No	Yes	Yes
PB.245.1	AK378921.1	No	No	Yes
PB.3732.2	AK378922.1	No	Yes	Yes
PB.1482.1	AK378923.1	Yes	Yes	Yes
PB.6991.4	AK378924.1	No	Yes	Yes
PB.11488.2	AK378925.1	No	Yes	Yes
PB.3358.13	AK378928.1	No	No	No
PB.3637.1	AK378930.1	No	Yes	Yes
PB.11931.1	AK378931.1	No	Yes	Yes
PB.8177.1	AK378932.1	Yes	Yes	Yes
PB.10775.3	AK378933.1	No	Yes	Yes
PB.4046.1	AK378934.1	No	Yes	Yes
PB.9337.1	AK378935.1	Yes	Yes	Yes
PB.2742.1	AK378936.1	No	Yes	Yes
PB.6568.1	AK378937.1	No	Yes	Yes
PB.4517.1	AK378939.1	Yes	No	Yes
PB.2189.1	AK378940.1	No	Yes	Yes
PB.338.1	AK378941.1	Yes	Yes	Yes
PB.12405.1	AK378942.1	No	Yes	Yes
PB.4895.2	AK378943.1	Yes	Yes	Yes
PB.7709.6	AK378944.1	Yes	No	No
PB.1335.2	AK378945.1	Yes	Yes	Yes
PB.9295.1	AK378946.1	No	No	Yes
PB.7083.6	AK378947.1	No	Yes	Yes
PB.3066.1	AK378948.1	Yes	No	Yes
PB.10168.1	AK378949.1	No	No	Yes
PB.2905.1	AK378951.1	No	Yes	Yes
PB.5123.1	AK378952.1	Yes	No	No
PB.10479.1	AK378953.1	No	No	Yes
PB.6427.1	AK378954.1	Yes	Yes	Yes
PB.637.2	AK378955.1	No	No	Yes
PB.1025.1	AK378956.1	Yes	No	No
PB.1723.1	AK378958.1	Yes	No	Yes
PB.1023.1	AK378959.1	No	No	Yes
PB.239.1	AK378961.1	Yes	No	Yes
PB.8745.1	AK378962.1	No	No	No
PB.11585.7	AK378963.1	No	Yes	Yes
PB.2716.1	AK378964.1	No	Yes	Yes
PB.1643.2	AK378965.1	No	Yes	Yes
PB.3220.1	AK378966.1	Yes	No	Yes
PB.432.1	AK378968.1	Yes	No	Yes
PB.10516.1	AK378971.1	Yes	Yes	Yes
PB.4447.1	AK378972.1	Yes	No	Yes
PB.8630.1	AK378973.1	No	No	No
PB.4654.13	AK378974.1	No	Yes	Yes
PB.3342.1	AK378975.1	Yes	No	No
PB.4314.1	AK378976.1	No	Yes	Yes
PB.5182.2	AK378980.1	No	Yes	Yes
PB.10507.5	AK378981.1	No	Yes	Yes
PB.1901.1	AK378982.1	Yes	Yes	Yes
PB.3174.1	AK378983.1	Yes	No	Yes
PB.7443.1	AK378987.1	Yes	No	Yes
PB.4126.2	AK378988.1	No	No	Yes
PB.8657.1	AK378989.1	Yes	No	Yes
PB.8898.3	AK378990.1	No	Yes	Yes
PB.7540.5	AK378991.1	No	Yes	Yes
PB.11349.1	AK378992.1	No	No	Yes
PB.7225.1	AK378994.1	No	Yes	Yes
PB.3724.1	AK378995.1	Yes	No	Yes
PB.7740.1	AK378996.1	No	No	No
PB.9911.1	AK378997.1	Yes	No	Yes
PB.8145.1	AK378998.1	Yes	No	No
PB.3823.1	AK378999.1	Yes	No	Yes
PB.12480.1	AK379000.1	No	No	Yes
PB.2254.7	AK379002.1	No	Yes	Yes
PB.1557.1	AK379004.1	No	No	Yes
PB.9673.4	AK379005.1	No	Yes	Yes
PB.9308.1	AK379007.1	No	Yes	Yes
PB.6203.2	AK379008.1	No	Yes	Yes
PB.7496.1	AK379009.1	No	Yes	Yes
PB.11458.1	AK379010.1	No	No	No
PB.7330.1	AK379012.1	Yes	Yes	Yes
PB.5169.2	AK379016.1	No	Yes	Yes
PB.2429.1	AK379018.1	No	No	No
PB.6054.1	AK379022.1	No	No	No
PB.9447.1	AK379024.1	No	No	No
PB.11922.1	AK379025.1	No	No	No
PB.1209.1	AK379026.1	No	No	Yes
PB.168.2	AK379027.1	No	Yes	Yes
PB.3968.1	AK379029.1	Yes	No	Yes
PB.12242.1	AK379030.1	Yes	No	No
PB.345.2	AK379031.1	No	Yes	Yes
PB.9991.6	AK379033.1	No	Yes	Yes
PB.9894.2	AK379034.1	No	Yes	Yes
PB.2435.2	AK379037.1	No	Yes	Yes
PB.5225.2	AK379042.1	No	Yes	Yes
PB.5428.1	AK379046.1	No	No	No
PB.10177.2	AK379048.1	No	Yes	Yes
PB.10591.24	AK379049.1	Yes	No	No
PB.491.1	AK379053.1	Yes	No	Yes
PB.2641.1	AK379054.1	Yes	No	Yes
PB.4493.1	AK379058.1	Yes	No	Yes
PB.2671.1	AK379059.1	No	No	Yes
PB.6108.1	AK379060.1	No	No	Yes
PB.9037.2	AK379061.1	Yes	Yes	Yes
PB.3171.1	AK379062.1	Yes	Yes	Yes
PB.4367.1	AK379064.1	Yes	No	Yes
PB.5338.1	AK379066.1	Yes	No	Yes
PB.7195.1	AK379067.1	No	Yes	Yes
PB.8082.1	AK379070.1	Yes	No	No
PB.6503.1	AK379071.1	Yes	No	Yes
PB.1496.1	AK379072.1	No	No	No
PB.4298.1	AK379073.1	No	Yes	Yes
PB.1499.1	AK379074.1	No	No	No
PB.10347.1	AK379077.1	No	Yes	Yes
PB.3554.2	AK379079.1	No	Yes	Yes
PB.4773.1	AK379080.1	No	Yes	Yes
PB.2611.2	AK379083.1	No	No	No
PB.12065.1	AK379085.1	No	No	Yes
PB.11979.1	AK379086.1	Yes	No	No
PB.1480.1	AK379087.1	No	No	Yes
PB.8983.3	AK379092.1	No	Yes	Yes
PB.4366.2	AK379093.1	Yes	Yes	Yes
PB.3961.3	AK379098.1	Yes	Yes	Yes
PB.575.1	AK379100.1	Yes	No	Yes
PB.10277.1	AK379101.1	No	No	Yes
PB.2130.3	AK379102.1	No	Yes	Yes
PB.12454.1	AK379103.1	Yes	Yes	Yes
PB.11055.1	AK379104.1	Yes	Yes	Yes
PB.2806.1	AK379105.1	No	No	Yes
PB.3000.1	AK379106.1	No	No	No
PB.7784.1	AK379108.1	Yes	No	No
PB.570.2	AK379109.1	No	Yes	Yes
PB.613.1	AK379110.1	Yes	No	No
PB.7709.15	AK379112.1	No	Yes	Yes
PB.5455.1	AK379113.1	No	Yes	Yes
PB.1663.2	AK379115.1	No	Yes	Yes
PB.12404.1	AK379117.1	No	No	No
PB.6429.1	AK379118.1	No	No	No
PB.808.1	AK379119.1	No	No	Yes
PB.7235.5	AK379120.1	Yes	No	No
PB.6905.1	AK379121.1	Yes	No	Yes
PB.2253.5	AK379122.1	Yes	Yes	Yes
PB.1547.1	AK379124.1	No	Yes	Yes
PB.8009.2	AK379126.1	No	Yes	Yes
PB.5635.1	AK379128.1	No	No	No
PB.9494.1	AK379130.1	No	No	Yes
PB.9807.2	AK379133.1	No	Yes	Yes
PB.5252.13	AK379137.1	Yes	Yes	Yes
PB.4117.1	AK379144.1	No	Yes	Yes
PB.995.2	AK379145.1	Yes	Yes	Yes
PB.8906.1	AK379146.1	No	No	Yes
PB.936.1	AK379150.1	Yes	No	Yes
PB.4646.16	AK379151.1	No	Yes	Yes
PB.315.3	AK379152.1	Yes	Yes	Yes
PB.10035.3	AK379157.1	No	No	No
PB.2310.3	AK379158.1	No	Yes	Yes
PB.10118.1	AK379161.1	No	No	No
PB.11367.1	AK379162.1	Yes	No	No
PB.3190.1	AK379166.1	No	No	Yes
PB.3691.1	AK379168.1	No	Yes	Yes
PB.11508.25	AK379172.1	No	Yes	Yes
PB.11695.1	AK379173.1	Yes	Yes	Yes
PB.367.1	AK379175.1	No	No	No
PB.4168.1	AK379178.1	Yes	No	Yes
PB.9329.1	AK379179.1	Yes	No	Yes
PB.2227.1	AK379181.1	No	No	No
PB.11607.2	AK379182.1	No	Yes	Yes
PB.6915.1	AK379183.1	No	Yes	Yes
PB.2853.2	AK379185.1	Yes	Yes	Yes
PB.5575.1	AK379186.1	No	No	Yes
PB.8500.1	AK379187.1	No	No	No
PB.2407.1	AK379188.1	No	No	No
PB.3296.1	AK379189.1	Yes	Yes	Yes
PB.1483.1	AK379192.1	No	Yes	Yes
PB.5300.1	AK379194.1	Yes	No	No
PB.9217.1	AK379195.1	No	Yes	Yes
PB.8646.1	AK379196.1	No	No	No
PB.4973.4	AK379198.1	No	Yes	Yes
PB.3971.2	AK379200.1	No	Yes	Yes
PB.11747.1	AK379202.1	No	Yes	Yes
PB.4257.2	AK379207.1	No	Yes	Yes
PB.299.24	AK379210.1	No	Yes	Yes
PB.11898.1	AK379211.1	No	No	No
PB.11007.1	AK379213.1	No	No	No
PB.5119.1	AK379219.1	No	No	No
PB.9157.1	AK379221.1	Yes	No	No
PB.5499.1	AK379222.1	Yes	No	No
PB.10771.1	AK379223.1	Yes	Yes	Yes
PB.4408.2	AK379224.1	No	Yes	Yes
PB.3378.2	AK379226.1	No	No	No
PB.9908.1	AK379228.1	Yes	No	No
PB.909.2	AK379229.1	No	Yes	Yes
PB.8213.1	AK379230.1	No	No	Yes
PB.4809.2	AK379231.1	No	Yes	Yes
PB.494.1	AK379234.1	No	Yes	Yes
PB.8267.1	AK379235.1	No	Yes	Yes
PB.6738.1	AK379237.1	No	No	Yes
PB.12392.1	AK379238.1	Yes	No	Yes
PB.1491.1	AK379239.1	Yes	No	Yes
PB.5609.2	AK379240.1	Yes	Yes	Yes
PB.10388.8	AK379241.1	No	Yes	Yes
PB.11603.1	AK379242.1	No	No	No
PB.6018.1	AK379243.1	Yes	No	Yes
PB.225.1	AK379246.1	No	No	No
PB.10589.8	AK379247.1	No	No	No
PB.11503.3	AK379248.1	Yes	Yes	Yes
PB.11031.1	AK379252.1	No	No	No
PB.11320.1	AK379254.1	No	No	No
PB.12135.1	AK379255.1	No	Yes	Yes
PB.4060.2	AK379257.1	No	Yes	Yes
PB.10454.2	AK379260.1	Yes	No	No
PB.9086.1	AK379261.1	No	No	Yes
PB.11632.1	AK379262.1	Yes	No	No
PB.602.2	AK379265.1	No	Yes	Yes
PB.6370.3	AK379266.1	No	Yes	Yes
PB.8455.2	AK379267.1	No	No	No
PB.10132.1	AK379268.1	No	Yes	Yes
PB.2827.1	AK379269.1	No	No	Yes
PB.4350.1	AK379271.1	Yes	No	Yes
PB.5613.1	AK379273.1	No	No	No
PB.218.4	AK379275.1	Yes	Yes	Yes
PB.10.1	AK379277.1	No	Yes	Yes
PB.8138.1	AK379278.1	Yes	No	Yes
PB.6112.1	AK379281.1	No	No	No
PB.9326.2	AK379282.1	No	Yes	Yes
PB.6431.2	AK379288.1	Yes	Yes	Yes
PB.5541.1	AK379289.1	No	No	Yes
PB.9236.4	AK379290.1	No	Yes	Yes
PB.4177.2	AK379292.1	No	Yes	Yes
PB.2074.1	AK379293.1	No	No	Yes
PB.8947.1	AK379294.1	No	Yes	Yes
PB.2632.1	AK379296.1	Yes	Yes	Yes
PB.10818.1	AK379298.1	No	No	Yes
PB.1055.1	AK379299.1	Yes	No	No
PB.11871.1	AK379300.1	No	No	Yes
PB.3248.1	AK379302.1	No	No	No
PB.11182.1	AK379304.1	No	No	No
PB.10388.9	AK379306.1	No	Yes	Yes
PB.2563.1	AK379307.1	Yes	No	No
PB.10538.1	AK379310.1	Yes	No	Yes
PB.10743.1	AK379311.1	No	No	No
PB.1265.1	AK379312.1	Yes	No	Yes
PB.1078.1	AK379315.1	No	No	Yes
PB.7047.1	AK379316.1	No	No	No
PB.11612.1	AK379317.1	No	Yes	Yes
PB.9315.1	AK379319.1	Yes	No	Yes
PB.11608.1	AK379320.1	No	Yes	Yes
PB.2593.1	AK379326.1	Yes	No	Yes
PB.7651.2	AK379327.1	Yes	Yes	Yes
PB.310.1	AK379329.1	No	No	Yes
PB.6253.2	AK379333.1	No	No	No
PB.949.2	AK379337.1	No	Yes	Yes
PB.12035.3	AK379339.1	No	Yes	Yes
PB.5598.2	AK379341.1	Yes	Yes	Yes
PB.10923.1	AK379344.1	Yes	No	Yes
PB.7734.1	AK379346.1	Yes	Yes	Yes
PB.1094.1	AK379347.1	No	No	Yes
PB.2350.1	AK379348.1	Yes	Yes	Yes
PB.8244.3	AK379349.1	No	Yes	Yes
PB.1837.1	AK379351.1	No	No	No
PB.11995.3	AK379352.1	No	Yes	Yes
PB.4166.1	AK379353.1	Yes	No	Yes
PB.2215.1	AK379355.1	Yes	Yes	Yes
PB.5089.2	AK379356.1	Yes	Yes	Yes
PB.372.4	AK379358.1	No	Yes	Yes
PB.5344.1	AK379359.1	Yes	No	Yes
PB.616.1	AK379361.1	Yes	Yes	Yes
PB.8110.1	AK379368.1	Yes	Yes	Yes
PB.4293.1	AK379371.1	No	Yes	Yes
PB.5197.4	AK379373.1	No	Yes	Yes
PB.6427.3	AK379375.1	Yes	Yes	Yes
PB.11160.1	AK379376.1	Yes	No	Yes
PB.515.1	AK379379.1	No	Yes	Yes
PB.5477.1	AK379380.1	Yes	No	Yes
PB.4590.1	AK379381.1	Yes	No	Yes
PB.6814.2	AK379382.1	Yes	Yes	Yes
PB.11111.1	AK379383.1	Yes	No	Yes
PB.1906.8	AK379386.1	No	No	No
PB.4221.1	AK379388.1	Yes	No	No
PB.2549.1	AK379390.1	No	No	Yes
PB.4365.3	AK379392.1	No	Yes	Yes
PB.287.1	AK379393.1	No	Yes	Yes
PB.11975.1	AK379395.1	No	No	Yes
PB.5641.1	AK379397.1	No	No	Yes
PB.4807.1	AK379398.1	Yes	No	Yes
PB.12298.3	AK379403.1	No	Yes	Yes
PB.2462.2	AK379406.1	No	Yes	Yes
PB.8431.1	AK379407.1	Yes	No	No
PB.4116.1	AK379408.1	Yes	No	Yes
PB.6563.2	AK379409.1	Yes	Yes	Yes
PB.8083.1	AK379410.1	Yes	No	Yes
PB.5318.3	AK379412.1	No	Yes	Yes
PB.6260.1	AK379413.1	Yes	No	Yes
PB.3507.3	AK379417.1	Yes	Yes	Yes
PB.3343.1	AK379421.1	Yes	No	Yes
PB.5035.1	AK379423.1	Yes	No	Yes
PB.11537.1	AK379426.1	No	No	No
PB.5642.2	AK379430.1	No	Yes	Yes
PB.8972.1	AK379434.1	No	No	Yes
PB.11263.1	AK379437.1	No	No	No
PB.72.3	AK379438.1	No	Yes	Yes
PB.1808.2	AK379439.1	Yes	Yes	Yes
PB.10748.1	AK379440.1	No	No	Yes
PB.7211.1	AK379441.1	No	No	No
PB.4389.3	AK379442.1	Yes	No	No
PB.9611.1	AK379443.1	Yes	No	Yes
PB.2223.3	AK379444.1	Yes	Yes	Yes
PB.547.1	AK379446.1	Yes	No	Yes
PB.6035.1	AK379449.1	No	No	Yes
PB.610.15	AK379450.1	No	Yes	Yes
PB.2530.1	AK379453.1	No	No	Yes
PB.6826.2	AK379454.1	Yes	Yes	Yes
PB.5977.2	AK379455.1	No	Yes	Yes
PB.291.1	AK379456.1	Yes	No	Yes
PB.10978.4	AK379457.1	No	Yes	Yes
PB.305.4	AK379458.1	No	Yes	Yes
PB.8931.1	AK379459.1	Yes	Yes	Yes
PB.9961.2	AK379460.1	No	Yes	Yes
PB.1891.5	AK379461.1	No	Yes	Yes
PB.7960.1	AK379463.1	No	No	No
PB.7352.1	AK379465.1	No	No	Yes
PB.2876.1	AK379467.1	No	No	Yes
PB.571.2	AK379468.1	Yes	Yes	Yes
PB.8287.1	AK379469.1	No	No	No
PB.5709.1	AK379472.1	No	No	No
PB.1138.1	AK379473.1	No	No	Yes
PB.7099.1	AK379474.1	No	No	Yes
PB.8223.2	AK379476.1	No	Yes	Yes
PB.396.1	AK379479.1	Yes	No	Yes
PB.8492.1	AK379480.1	No	No	No
PB.3899.2	AK379481.1	Yes	Yes	Yes
PB.2572.1	AK379484.1	Yes	No	Yes
PB.10443.1	AK379485.1	No	No	Yes
PB.298.6	AK379487.1	Yes	Yes	Yes
PB.7809.1	AK379488.1	No	No	Yes
PB.10474.1	AK379492.1	No	No	Yes
PB.5560.1	AK379493.1	Yes	No	Yes
PB.10644.1	AK379495.1	No	No	No
PB.8673.1	AK379499.1	Yes	No	No
PB.10834.1	AK379502.1	No	No	Yes
PB.1312.1	AK379505.1	No	No	Yes
PB.2236.1	AK379506.1	No	No	Yes
PB.5296.1	AK379511.1	Yes	Yes	Yes
PB.11997.1	AK379514.1	Yes	No	Yes
PB.419.2	AK379515.1	No	Yes	Yes
PB.10703.1	AK379517.1	Yes	No	No
PB.6447.2	AK379518.1	Yes	Yes	Yes
PB.1981.1	AK379519.1	No	No	Yes
PB.11542.1	AK379521.1	No	No	Yes
PB.1642.2	AK379524.1	Yes	Yes	Yes
PB.8064.1	AK379526.1	Yes	Yes	Yes
PB.4027.1	AK379531.1	No	Yes	Yes
PB.6347.1	AK379532.1	No	No	Yes
PB.11281.4	AK379534.1	No	Yes	Yes
PB.12319.1	AK379535.1	No	Yes	Yes
PB.988.1	AK379538.1	Yes	No	Yes
PB.29.9	AK379540.1	No	Yes	Yes
PB.5269.2	AK379543.1	No	No	Yes
PB.11550.1	AK379544.1	No	No	Yes
PB.237.1	AK379545.1	No	No	Yes
PB.7127.1	AK379547.1	Yes	No	Yes
PB.10355.2	AK379548.1	Yes	Yes	Yes
PB.11977.1	AK379552.1	Yes	Yes	Yes
PB.4772.1	AK379553.1	Yes	No	Yes
PB.4330.1	AK379555.1	Yes	Yes	Yes
PB.2485.4	AK379558.1	No	Yes	Yes
PB.4076.1	AK379559.1	Yes	No	Yes
PB.6031.1	AK379560.1	No	No	Yes
PB.795.1	AK379561.1	No	No	No
PB.9667.1	AK379563.1	Yes	No	No
PB.11887.8	AK379564.1	No	Yes	Yes
PB.11697.1	AK379565.1	No	No	No
PB.1077.1	AK379566.1	No	No	Yes
PB.11476.1	AK379571.1	No	Yes	Yes
PB.9648.1	AK379573.1	No	Yes	Yes
PB.9002.1	AK379574.1	Yes	No	Yes
PB.11601.5	AK379575.1	No	Yes	Yes
PB.5593.1	AK379576.1	Yes	No	Yes
PB.8246.6	AK379582.1	No	Yes	Yes
PB.5139.3	AK379585.1	No	No	No
PB.3131.1	AK379586.1	No	No	No
PB.8452.1	AK379587.1	Yes	No	Yes
PB.6802.3	AK379590.1	No	Yes	Yes
PB.11706.1	AK379591.1	Yes	No	Yes
PB.9453.1	AK379593.1	No	No	Yes
PB.2596.2	AK379594.1	No	Yes	Yes
PB.2185.3	AK379597.1	No	Yes	Yes
PB.5709.7	AK379599.1	No	Yes	Yes
PB.9735.1	AK379600.1	No	No	Yes
PB.9652.1	AK379604.1	Yes	No	Yes
PB.10591.23	AK379606.1	Yes	Yes	Yes
PB.2866.4	AK379607.1	No	Yes	Yes
PB.702.2	AK379609.1	No	Yes	Yes
PB.8079.1	AK379610.1	No	No	Yes
PB.7658.1	AK379618.1	Yes	Yes	Yes
PB.3297.1	AK379623.1	No	No	Yes
PB.4271.6	AK379624.1	Yes	No	No
PB.3373.6	AK379625.1	No	Yes	Yes
PB.12395.1	AK379627.1	No	No	No
PB.4186.1	AK379629.1	No	Yes	Yes
PB.9777.2	AK379630.1	No	Yes	Yes
PB.3166.1	AK379631.1	Yes	No	No
PB.6412.1	AK379632.1	Yes	Yes	Yes
PB.6708.1	AK379633.1	No	No	No
PB.7556.1	AK379634.1	No	No	Yes
PB.3238.1	AK379637.1	Yes	Yes	Yes
PB.6713.4	AK379640.1	No	Yes	Yes
PB.5244.1	AK379641.1	Yes	No	No
PB.12310.2	AK379645.1	No	Yes	Yes
PB.3469.1	AK379648.1	Yes	Yes	Yes
PB.8257.1	AK379652.1	No	Yes	Yes
PB.452.1	AK379653.1	Yes	No	Yes
PB.2666.1	AK379658.1	Yes	No	Yes
PB.2280.1	AK379661.1	Yes	Yes	Yes
PB.10178.2	AK379662.1	No	No	No
PB.4918.15	AK379663.1	No	Yes	Yes
PB.7482.3	AK379665.1	Yes	Yes	Yes
PB.5253.4	AK379666.1	No	No	No
PB.9463.1	AK379667.1	Yes	Yes	Yes
PB.304.1	AK379669.1	No	No	Yes
PB.208.1	AK379670.1	Yes	No	No
PB.5547.1	AK379673.1	Yes	Yes	Yes
PB.4836.6	AK379674.1	No	Yes	Yes
PB.5591.1	AK379675.1	No	No	Yes
PB.1810.1	AK379676.1	Yes	Yes	Yes
PB.9106.1	AK379677.1	No	No	Yes
PB.7709.7	AK379680.1	Yes	No	No
PB.985.1	AK379682.1	No	No	Yes
PB.2808.1	AK379683.1	Yes	Yes	Yes
PB.1201.10	AK379685.1	No	Yes	Yes
PB.7096.4	AK379686.1	No	Yes	Yes
PB.3918.15	AK379690.1	No	Yes	Yes
PB.12115.1	AK379691.1	Yes	Yes	Yes
PB.4409.1	AK379692.1	Yes	No	Yes
PB.7355.2	AK379693.1	No	Yes	Yes
PB.4728.1	AK379694.1	Yes	No	Yes
PB.8100.2	AK379697.1	Yes	Yes	Yes
PB.10688.1	AK379699.1	No	No	Yes
PB.214.2	AK379702.1	Yes	Yes	Yes
PB.194.2	AK379703.1	Yes	Yes	Yes
PB.11920.2	AK379709.1	Yes	Yes	Yes
PB.8154.1	AK379711.1	Yes	Yes	Yes
PB.979.2	AK379712.1	No	Yes	Yes
PB.11436.1	AK379713.1	No	No	Yes
PB.10043.1	AK379714.1	No	No	No
PB.11127.1	AK379716.1	No	No	Yes
PB.11822.1	AK379717.1	Yes	No	Yes
PB.4935.2	AK379719.1	Yes	No	No
PB.7365.1	AK379720.1	No	No	No
PB.10833.10	AK379721.1	No	Yes	Yes
PB.10530.1	AK379722.1	No	Yes	Yes
PB.1183.1	AK379724.1	No	No	No
PB.546.1	AK379726.1	Yes	Yes	Yes
PB.9176.1	AK379730.1	Yes	Yes	Yes
PB.5837.1	AK379734.1	No	Yes	Yes
PB.952.4	AK379735.1	No	No	No
PB.2618.2	AK379736.1	No	Yes	Yes
PB.3561.1	AK379737.1	No	No	Yes
PB.356.4	AK379739.1	Yes	Yes	Yes
PB.11338.1	AK379740.1	No	No	Yes
PB.10007.1	AK379743.1	Yes	No	Yes
PB.1025.4	AK379749.1	No	Yes	Yes
PB.2004.2	AK379750.1	No	Yes	Yes
PB.12114.1	AK379751.1	Yes	No	No
PB.10425.1	AK379754.1	No	Yes	Yes
PB.1469.1	AK379755.1	No	Yes	Yes
PB.10684.1	AK379756.1	No	Yes	Yes
PB.7463.2	AK379757.1	No	No	No
PB.10793.2	AK379759.1	No	Yes	Yes
PB.11901.1	AK379761.1	No	No	Yes
PB.240.2	AK379763.1	No	Yes	Yes
PB.6534.2	AK379766.1	No	Yes	Yes
PB.394.2	AK379769.1	No	Yes	Yes
PB.1452.1	AK379770.1	Yes	No	Yes
PB.6879.6	AK379772.1	No	Yes	Yes
PB.9033.2	AK379773.1	Yes	Yes	Yes
PB.4326.1	AK379774.1	Yes	Yes	Yes
PB.8466.2	AK379775.1	No	Yes	Yes
PB.5998.1	AK379778.1	No	No	No
PB.11587.1	AK379779.1	Yes	No	Yes
PB.623.4	AK379780.1	Yes	Yes	Yes
PB.10720.1	AK379781.1	Yes	No	Yes
PB.10591.26	AK379782.1	Yes	Yes	Yes
PB.10588.3	AK379785.1	Yes	Yes	Yes
PB.2461.1	AK379792.1	No	No	No
PB.9042.1	AK379793.1	Yes	No	Yes
PB.11278.1	AK379798.1	No	Yes	Yes
PB.5789.9	AK379799.1	Yes	Yes	Yes
PB.2871.6	AK379800.1	Yes	No	No
PB.3525.2	AK379802.1	No	Yes	Yes
PB.10411.1	AK379806.1	No	No	Yes
PB.12110.1	AK379807.1	Yes	Yes	Yes
PB.1816.1	AK379808.1	No	No	Yes
PB.3292.6	AK379810.1	No	Yes	Yes
PB.2421.3	AK379812.1	Yes	Yes	Yes
PB.3927.1	AK379813.1	No	Yes	Yes
PB.10017.1	AK379815.1	Yes	No	Yes
PB.10242.4	AK379819.1	No	Yes	Yes
PB.7088.1	AK379821.1	Yes	Yes	Yes
PB.6732.2	AK379827.1	No	No	No
PB.6909.1	AK379828.1	No	No	Yes
PB.4050.1	AK379830.1	Yes	No	No
PB.5961.1	AK379832.1	Yes	No	Yes
PB.2941.1	AK379834.1	No	No	No
PB.5786.1	AK379835.1	Yes	No	No
PB.8349.1	AK379836.1	Yes	Yes	Yes
PB.159.1	AK379837.1	No	No	Yes
PB.5250.1	AK379838.1	Yes	No	No
PB.11928.2	AK379839.1	Yes	Yes	Yes
PB.9185.1	AK379840.1	No	No	Yes
PB.7756.1	AK379842.1	No	No	No
PB.6055.1	AK379846.1	No	Yes	Yes
PB.9817.3	AK379847.1	No	Yes	Yes
PB.3027.1	AK379851.1	No	No	Yes
PB.610.18	AK379852.1	No	Yes	Yes
PB.6195.1	AK379854.1	No	No	Yes
PB.9977.1	AK379859.1	Yes	No	Yes
PB.1704.1	AK379862.1	Yes	No	Yes
PB.4353.8	AK379864.1	No	Yes	Yes
PB.3272.3	AK379866.1	Yes	Yes	Yes
PB.6415.2	AK379867.1	No	No	Yes
PB.11084.1	AK379869.1	No	No	Yes
PB.10193.6	AK379871.1	No	Yes	Yes
PB.3992.1	AK379873.1	Yes	No	No
PB.7964.1	AK379874.1	No	No	Yes
PB.11505.1	AK379875.1	No	No	Yes
PB.7785.1	AK379879.1	No	No	Yes
PB.8430.1	AK379881.1	Yes	No	No
PB.5958.1	AK379883.1	Yes	Yes	Yes
PB.8837.2	AK379884.1	Yes	Yes	Yes
PB.7108.1	AK379885.1	No	No	Yes
PB.7501.1	AK379888.1	No	Yes	Yes
PB.3489.2	AK379891.1	Yes	Yes	Yes
PB.11089.3	AK379896.1	No	Yes	Yes
PB.4042.1	AK379898.1	Yes	No	No
PB.6521.3	AK379899.1	No	No	No
PB.5830.4	AK379905.1	No	Yes	Yes
PB.3264.1	AK379908.1	No	No	No
PB.8432.2	AK379909.1	No	Yes	Yes
PB.212.1	AK379914.1	Yes	Yes	Yes
PB.9319.1	AK379916.1	No	No	Yes
PB.6573.1	AK379917.1	No	Yes	Yes
PB.10692.1	AK379918.1	No	Yes	Yes
PB.3947.1	AK379919.1	Yes	No	Yes
PB.1287.33	AK379920.1	Yes	Yes	Yes
PB.6497.2	AK379924.1	No	Yes	Yes
PB.4646.15	AK379927.1	No	Yes	Yes
PB.9801.1	AK379929.1	Yes	Yes	Yes
PB.5893.5	AK379930.1	No	Yes	Yes
PB.3446.1	AK379939.1	Yes	No	No
PB.10855.1	AK379940.1	No	No	No
PB.10400.1	AK379941.1	No	No	Yes
PB.7155.2	AK379944.1	No	No	Yes
PB.8953.1	AK379946.1	Yes	No	Yes
PB.6735.1	AK379947.1	No	No	Yes
PB.10292.1	AK379951.1	No	No	No
PB.4494.2	AK379952.1	Yes	Yes	Yes
PB.11344.1	AK379957.1	No	No	No
PB.3966.1	AK379958.1	Yes	No	Yes
PB.9308.2	AK379959.1	Yes	Yes	Yes
PB.5304.1	AK379961.1	Yes	No	Yes
PB.47.1	AK379962.1	Yes	Yes	Yes
PB.10523.1	AK379963.1	No	No	Yes
PB.10451.2	AK379964.1	Yes	Yes	Yes
PB.4326.3	AK379965.1	Yes	Yes	Yes
PB.3059.1	AK379968.1	Yes	No	Yes
PB.2486.4	AK379969.1	No	Yes	Yes
PB.8822.2	AK379973.1	No	Yes	Yes
PB.10551.2	AK379974.1	Yes	No	No
PB.6619.5	AK379975.1	No	Yes	Yes
PB.3456.1	AK379976.1	Yes	No	Yes
PB.715.1	AK379980.1	No	Yes	Yes
PB.12286.1	AK379981.1	No	No	No
PB.6522.2	AK379982.1	Yes	No	No
PB.309.1	AK379983.1	No	No	Yes
PB.818.3	AK379986.1	Yes	Yes	Yes
PB.12391.1	AK379988.1	No	No	Yes
PB.627.5	AK379990.1	No	Yes	Yes
PB.6287.1	AK379992.1	No	No	No
PB.2921.1	AK379993.1	No	No	No
PB.5892.2	AK379998.1	No	Yes	Yes
PB.334.1	AK380002.1	Yes	No	Yes
PB.10585.1	AK380003.1	No	No	Yes
PB.3506.1	AK380004.1	Yes	Yes	Yes
PB.4755.1	AK380007.1	Yes	No	No
PB.7580.1	AK380008.1	No	No	Yes
PB.12398.5	AK380009.1	Yes	Yes	Yes
PB.9124.2	AK380012.1	No	Yes	Yes
PB.10759.1	AK380015.1	No	No	Yes
PB.794.1	AK380017.1	No	No	Yes
PB.4575.1	AK380021.1	Yes	No	Yes
PB.12377.1	AK380022.1	Yes	Yes	Yes
PB.6995.2	AK380025.1	No	Yes	Yes
PB.4672.1	AK380027.1	Yes	No	Yes
PB.2391.1	AK380030.1	No	Yes	Yes
PB.10468.1	AK380033.1	No	No	Yes
PB.2335.1	AK380036.1	No	Yes	Yes
PB.1697.1	AK380040.1	Yes	No	Yes
PB.625.1	AK380041.1	No	No	Yes
PB.6166.1	AK380043.1	No	Yes	Yes
PB.12066.1	AK380044.1	No	No	Yes
PB.3387.1	AK380045.1	No	No	No
PB.5004.2	AK380048.1	No	Yes	Yes
PB.4954.1	AK380049.1	No	Yes	Yes
PB.4845.5	AK380050.1	Yes	Yes	Yes
PB.9533.1	AK380053.1	Yes	No	Yes
PB.3592.1	AK380054.1	No	Yes	Yes
PB.2527.1	AK380057.1	No	No	Yes
PB.5550.1	AK380058.1	No	No	Yes
PB.9711.1	AK380062.1	Yes	No	Yes
PB.829.3	AK380066.1	No	Yes	Yes
PB.7648.1	AK380067.1	No	No	Yes
PB.4725.1	AK380069.1	Yes	No	No
PB.5138.1	AK380070.1	No	No	No
PB.3329.2	AK380071.1	No	No	No
PB.2943.3	AK380072.1	No	Yes	Yes
PB.12237.1	AK380073.1	No	No	No
PB.6907.1	AK380075.1	Yes	No	No
PB.9649.2	AK380076.1	No	Yes	Yes
PB.8250.1	AK380079.1	No	Yes	Yes
PB.4387.2	AK380080.1	No	No	No
PB.2216.1	AK380081.1	Yes	Yes	Yes
PB.9298.1	AK380083.1	No	Yes	Yes
PB.9208.1	AK380084.1	Yes	No	Yes
PB.8440.1	AK380086.1	No	No	Yes
PB.4349.1	AK380088.1	Yes	No	Yes
PB.686.1	AK380089.1	Yes	No	Yes
PB.1416.1	AK380092.1	No	No	No
PB.6768.1	AK380093.1	Yes	Yes	Yes
PB.7649.1	AK380094.1	Yes	Yes	Yes
PB.5742.1	AK380096.1	Yes	Yes	Yes
PB.9461.4	AK380098.1	Yes	Yes	Yes
PB.10796.5	AK380099.1	Yes	Yes	Yes
PB.1074.1	AK380102.1	No	No	Yes
PB.8424.8	AK380103.1	Yes	No	No
PB.6017.1	AK380104.1	No	Yes	Yes
PB.9142.1	AK380105.1	Yes	No	Yes
PB.6200.4	AK380108.1	No	Yes	Yes
PB.4293.5	AK380110.1	No	Yes	Yes
PB.4698.3	AK380112.1	No	Yes	Yes
PB.4744.2	AK380113.1	No	Yes	Yes
PB.6845.1	AK380114.1	No	No	Yes
PB.7768.3	AK380115.1	No	Yes	Yes
PB.10256.1	AK380116.1	No	Yes	Yes
PB.7470.1	AK380117.1	Yes	No	Yes
PB.11552.2	AK380119.1	No	Yes	Yes
PB.7109.1	AK380121.1	No	No	Yes
PB.5845.1	AK380122.1	No	Yes	Yes
PB.3098.2	AK380125.1	No	Yes	Yes
PB.5143.1	AK380126.1	No	No	Yes
PB.7947.1	AK380129.1	Yes	Yes	Yes
PB.9689.1	AK380130.1	No	No	No
PB.5885.1	AK380131.1	No	No	No
PB.7709.14	AK380132.1	No	Yes	Yes
PB.8523.2	AK380134.1	No	Yes	Yes
PB.4411.1	AK380135.1	No	Yes	Yes
PB.4717.1	AK380137.1	Yes	No	Yes
PB.8415.1	AK380139.1	Yes	No	Yes
PB.4945.2	AK380140.1	No	Yes	Yes
PB.11707.4	AK380141.1	Yes	Yes	Yes
PB.273.1	AK380142.1	No	No	No
PB.10005.1	AK380143.1	Yes	No	No
PB.5167.3	AK380144.1	Yes	No	No
PB.8897.3	AK380145.1	No	Yes	Yes
PB.9134.1	AK380148.1	Yes	Yes	Yes
PB.8920.1	AK380149.1	No	No	No
PB.7496.2	AK380150.1	No	Yes	Yes
PB.12400.1	AK380151.1	Yes	No	No
PB.8190.1	AK380153.1	No	No	Yes
PB.7584.1	AK380154.1	No	No	Yes
PB.1180.1	AK380157.1	No	No	No
PB.2183.1	AK380162.1	Yes	No	Yes
PB.6496.2	AK380163.1	No	Yes	Yes
PB.2553.15	AK380165.1	Yes	Yes	Yes
PB.5470.14	AK380169.1	No	Yes	Yes
PB.9514.2	AK380172.1	No	Yes	Yes
PB.12105.1	AK380173.1	No	No	No
PB.980.1	AK380174.1	No	No	No
PB.11223.1	AK380175.1	No	No	No
PB.4815.1	AK380177.1	Yes	No	Yes
PB.6428.3	AK380178.1	No	Yes	Yes
PB.2470.1	AK380183.1	No	No	Yes
PB.11680.1	AK380188.1	No	Yes	Yes
PB.325.5	AK380191.1	No	Yes	Yes
PB.7133.1	AK380193.1	No	No	No
PB.2907.1	AK380194.1	No	No	Yes
PB.3366.54	AK380195.1	Yes	Yes	Yes
PB.4685.1	AK380196.1	Yes	No	Yes
PB.7130.7	AK380197.1	No	Yes	Yes
PB.7665.1	AK380198.1	No	Yes	Yes
PB.79.3	AK380199.1	No	Yes	Yes
PB.4475.2	AK380200.1	No	Yes	Yes
PB.2818.6	AK380201.1	No	Yes	Yes
PB.5820.1	AK380203.1	No	Yes	Yes
PB.7877.1	AK380204.1	Yes	No	Yes
PB.11853.1	AK380207.1	Yes	No	Yes
PB.3430.1	AK380208.1	No	No	Yes
PB.4176.2	AK380209.1	Yes	Yes	Yes
PB.10494.1	AK380210.1	Yes	Yes	Yes
PB.9183.2	AK380211.1	Yes	Yes	Yes
PB.9840.1	AK380212.1	No	No	No
PB.9629.2	AK380214.1	No	Yes	Yes
PB.9952.1	AK380217.1	No	No	No
PB.5734.1	AK380219.1	No	No	Yes
PB.11077.1	AK380222.1	Yes	No	Yes
PB.1752.3	AK380225.1	Yes	Yes	Yes
PB.5478.1	AK380229.1	No	No	No
PB.1320.1	AK380231.1	No	No	No
PB.7709.8	AK380234.1	No	Yes	Yes
PB.3899.1	AK380237.1	Yes	Yes	Yes
PB.9915.1	AK380238.1	No	No	Yes
PB.2118.1	AK380239.1	Yes	No	Yes
PB.3040.1	AK380242.1	Yes	Yes	Yes
PB.11167.1	AK380244.1	No	No	Yes
PB.8905.2	AK380247.1	No	Yes	Yes
PB.3132.1	AK380248.1	Yes	No	No
PB.5456.1	AK380250.1	Yes	No	Yes
PB.8854.1	AK380252.1	Yes	No	Yes
PB.9170.1	AK380253.1	Yes	No	Yes
PB.4202.1	AK380255.1	Yes	No	Yes
PB.10905.1	AK380257.1	No	Yes	Yes
PB.5263.1	AK380258.1	Yes	Yes	Yes
PB.392.2	AK380259.1	Yes	Yes	Yes
PB.29.5	AK380260.1	No	Yes	Yes
PB.650.5	AK380261.1	No	No	No
PB.7141.1	AK380264.1	Yes	No	No
PB.8021.1	AK380265.1	Yes	Yes	Yes
PB.8255.1	AK380266.1	Yes	No	Yes
PB.9278.1	AK380267.1	No	No	Yes
PB.131.1	AK380270.1	No	No	No
PB.10388.11	AK380272.1	No	Yes	Yes
PB.1096.1	AK380275.1	Yes	No	Yes
PB.3412.1	AK380276.1	Yes	Yes	Yes
PB.4373.1	AK380277.1	Yes	No	No
PB.8649.1	AK380278.1	No	No	No
PB.5153.3	AK380279.1	Yes	Yes	Yes
PB.4836.1	AK380281.1	Yes	Yes	Yes
PB.8523.1	AK380283.1	No	Yes	Yes
PB.3291.2	AK380284.1	Yes	Yes	Yes
PB.6559.2	AK380287.1	No	Yes	Yes
PB.350.1	AK380288.1	Yes	No	No
PB.1201.5	AK380290.1	No	Yes	Yes
PB.12033.1	AK380291.1	No	No	Yes
PB.8963.2	AK380293.1	No	Yes	Yes
PB.10515.1	AK380294.1	No	No	Yes
PB.4784.1	AK380297.1	Yes	No	Yes
PB.2214.1	AK380298.1	No	No	Yes
PB.9221.11	AK380299.1	No	Yes	Yes
PB.2560.1	AK380302.1	No	Yes	Yes
PB.7565.1	AK380303.1	No	No	No
[truncated: 23,972 more rows]
